# Supplementary material for: Protein Kinase C subtype δ interacts with Venezuelan equine encephalitis virus capsid protein and regulates viral RNA binding through modulation of capsid phosphorylation
Source: PLoS Pathog. 2020 Mar 9;16(3):e1008282. doi: 10.1371/journal.ppat.1008282 (PMC7082041; doi:10.1371/journal.ppat.1008282)
Supplement: S1 Dataset — Included are the parsed data sets obtained from alignment and their analyses. The statistical analysis of the raw read data can be found in S2 Data. (XLSX) [file ppat.1008282.s005.XLSX]

## Sheet: Details
		The data included in the YELLOW tabs contains SAM outputs of Bowtie2 generated alignments of the CLIP-Seq data.
		The data included in the BLUE tabs contains the PILEUP data generated from alignments to the VEEV TC-83.dsGFP Reference Genome

## Sheet: Nonspecific Control Data
**SAM Output for VEEV Nonspecific Control Data Set
QNAME	FLAG	RNAME	POS	MAPQ	CIGAR	MRNM	MPOS	ISIZE	Seq	QUAL
NS500249:94:HLCHHAFXX:1:21112:18836:1182	0	VEEV	1	60	19M	*	0	0	ATAGGCGGCGCATGAGAGA	AAAAAEEEAEEEEEEEEEE
NS500249:94:HLCHHAFXX:1:21307:18900:7122	0	VEEV	1	60	21M1S	*	0	0	ATAGGCGGCGCATGAGAGAAGT	AAAAAEAEEEEAEEEEEEEEEE
NS500249:94:HLCHHAFXX:2:11307:14195:2000	0	VEEV	1	60	21M1S	*	0	0	ATAGGCGGCGCATGAGAGAAGT	AAAAAEEEEEE/EEEEEEEEEE
NS500249:94:HLCHHAFXX:2:21304:15238:1650	0	VEEV	1	60	21M1S	*	0	0	ATAGGCGGCGCATGAGAGAAGT	AA6AAEEEEEEEEEEEEEEEEE
NS500249:94:HLCHHAFXX:3:11412:5713:15217	0	VEEV	1	60	22M	*	0	0	ATAGGCGGCGCATGAGAGAAGC	AAAAAEEEEEEAEEEEEEEAAE
NS500249:94:HLCHHAFXX:3:11605:16718:9959	0	VEEV	1	60	16M	*	0	0	ATAGGCGGCGCATGAG	AAAAAEEEEEEEEEEE
NS500249:94:HLCHHAFXX:3:21501:25379:7778	0	VEEV	1	60	17M	*	0	0	ATAGGCGGCGCATGAGA	AAA/AEEAEEEEEAEEE
NS500249:94:HLCHHAFXX:4:11406:19245:5445	0	VEEV	1	60	22M	*	0	0	ATAGGCGGCGCATGAGAGAAGC	AAA66EEEEEE/EEEAEEEEEE
NS500249:94:HLCHHAFXX:2:11212:25666:9934	0	VEEV	45	60	30M1S	*	0	0	ATGGAGAAAGTTCACGTTGACATCGAGGAAA	AAAAAEE/EEEEEAEEEEEAEEEEEAEEEEE
NS500249:94:HLCHHAFXX:4:21403:12544:12552	0	VEEV	56	60	35M	*	0	0	TCACGTTGACATCGAGGAAGACAGCCCATTCCTCA	AAAAAEEEAEEEEEEEEEEEEEEEEAEEEEEEEEE
NS500249:94:HLCHHAFXX:2:11102:1895:16126	0	VEEV	82	60	32M1S	*	0	0	CATTCCTCAGAGCTTTGCAGCGGAGCTTCCCGT	AAA/AEEEA/E/EEEEEEAEEEA/EEEEEEEA6
NS500249:94:HLCHHAFXX:1:21311:17363:6668	0	VEEV	87	60	28M	*	0	0	CTCAGAGCTTTGCAGCGGAGCTTCCCGC	AAAAAAEEEEEEEAEEEEEEEEEEEEEE
NS500249:94:HLCHHAFXX:1:11107:26335:5093	0	VEEV	88	60	26M1S	*	0	0	TCAGAGCTTTGCAGCGGAGCTTCCCGA	AAA6AEEEEEEAAAEEEEEEEEEE/EE
NS500249:94:HLCHHAFXX:1:11201:23849:3817	0	VEEV	88	60	26M1S	*	0	0	TCAGAGCTTTGCAGCGGAGCTTCCCGT	AAAAAEEEEEEEEAEEEEEEEEEEEEE
NS500249:94:HLCHHAFXX:2:21211:17573:9692	0	VEEV	110	60	21M	*	0	0	CCCGCAGTTTGAGGTAGAAGC	AAAAAEEEEEEEEEEEEEEEE
NS500249:94:HLCHHAFXX:4:21404:7790:19527	0	VEEV	177	60	27M1S	*	0	0	CATCTGGCTTCAAAACTGATCGAAACGA	AAAAAEEEEEEEEEEEEEEEEEE/EEEE
NS500249:94:HLCHHAFXX:3:21606:18947:7280	0	VEEV	180	60	23M	*	0	0	CTGGCTTCAAAACTGATCGAAAC	AAAAAEEEEEEEEEEEEEEEEEE
NS500249:94:HLCHHAFXX:1:11308:4812:13765	0	VEEV	186	60	27M	*	0	0	TCAAAACTGATCGAAACGGAGGTGGAC	AAAAAEEEEEEEEE//EEEEEEEEEEE
NS500249:94:HLCHHAFXX:2:21103:5895:18030	0	VEEV	186	60	27M	*	0	0	TCAAAACTGATCGAAACGGAGGTGGAC	/A/AAEEEEEEEAAEEEEEEEEEEEEE
NS500249:94:HLCHHAFXX:4:11609:21845:10716	0	VEEV	186	60	26M	*	0	0	TCAAAACTGATCGAAACGGAGGTGGA	AAAA/EEAE/EE/A/EEEEEAEEEEE
NS500249:94:HLCHHAFXX:4:21402:22849:1760	0	VEEV	186	60	26M1S	*	0	0	TCAAAACTGATCGAAACGGAGGTGGAT	AAAAAEEEEEEEE/EEEEEEEEEEEEE
NS500249:94:HLCHHAFXX:1:21209:11946:16826	0	VEEV	187	60	35M	*	0	0	CAAAACTGATCGAAACGGAGGTGGACCCATCCGAC	AAAAAEEEEEEEEEEEEEEEEEEEEE/EAEEEEAE
NS500249:94:HLCHHAFXX:3:21604:17518:6961	0	VEEV	201	60	12M	*	0	0	ACGGAGGTGGAC	/AA6AE/EE//A
NS500249:94:HLCHHAFXX:3:21608:17366:9410	0	VEEV	201	60	13M	*	0	0	ACGGAGGTGGACC	AAAAAEEEEEEEE
NS500249:94:HLCHHAFXX:2:21304:23724:9628	0	VEEV	215	60	19M	*	0	0	ATCCGACACGATCCTTGAC	AAAAAEEEEEAEEEEEEEE
NS500249:94:HLCHHAFXX:2:11201:13119:8529	0	VEEV	261	60	15M	*	0	0	TATTCTAAGCACAAG	AAA/AEE6EEEEEEE
NS500249:94:HLCHHAFXX:3:21505:11112:1816	0	VEEV	261	60	16M	*	0	0	TATTCTAAGCACAAGT	/AAAAEEEEEEEEEEE
NS500249:94:HLCHHAFXX:4:11502:9075:3033	0	VEEV	261	60	16M	*	0	0	TATTCTAAGCACAAGT	AAAAAEEEEEEEAAEE
NS500249:94:HLCHHAFXX:1:21303:11228:8794	0	VEEV	279	60	26M	*	0	0	CATTGTATCTGTCCGATGAGATGTGC	//AA/EEEEE/EE/<E/EEEEE6AE<
NS500249:94:HLCHHAFXX:3:11402:12603:10999	0	VEEV	279	60	26M	*	0	0	CATTGTATCTGTCCGATGAGATGTGC	/A/A/EAE/AEE/EEEEE/AEEEEAA
NS500249:94:HLCHHAFXX:1:11302:19611:5935	0	VEEV	299	60	1S12M	*	0	0	TATGTGCGGAAGA	AAAAAEEEEE/EE
NS500249:94:HLCHHAFXX:3:11512:5590:10468	0	VEEV	300	60	13M	*	0	0	TGTGCGGAAGATC	AAAAAAEE6EEEE
NS500249:94:HLCHHAFXX:1:11101:7280:17092	0	VEEV	307	60	15M	*	0	0	AAGATCCGGACAGAT	AAAAAEEEAEEEE/A
NS500249:94:HLCHHAFXX:1:21102:17591:8047	0	VEEV	307	60	15M	*	0	0	AAGATCCGGACAGAT	AAAAAEEEEEEEEEE
NS500249:94:HLCHHAFXX:2:11311:12047:2988	0	VEEV	307	60	16M	*	0	0	AAGATCCGGACAGATT	AAAAAEEE/EEAEEEE
NS500249:94:HLCHHAFXX:3:11402:4772:15751	0	VEEV	307	60	15M	*	0	0	AAGATCCGGACAGAT	AAAAAAEEEEEEEEE
NS500249:94:HLCHHAFXX:3:11408:13623:12701	0	VEEV	307	60	15M	*	0	0	AAGATCCGGACAGAT	AAAAAEEEEEEEEEE
NS500249:94:HLCHHAFXX:3:21511:4371:8793	0	VEEV	307	60	15M	*	0	0	AAGATCCGGACAGAT	AAAAAEEEEEEEEEE
NS500249:94:HLCHHAFXX:4:11508:25436:16355	0	VEEV	307	60	15M	*	0	0	AAGATCCGGACAGAT	AAAAA/EE/AEEEEE
NS500249:94:HLCHHAFXX:4:11612:25311:15060	0	VEEV	307	60	15M	*	0	0	AAGATCCGGACAGAT	AAAAAEEEEEEEEAE
NS500249:94:HLCHHAFXX:2:11302:21227:6555	0	VEEV	308	60	29M1S	*	0	0	AGATCCGGACAGATTGTATAAGTATGCAAT	AAAAAEEEEEAEEEEEEEEEEEEEEEEAEE
NS500249:94:HLCHHAFXX:2:11309:21060:8552	0	VEEV	308	60	30M	*	0	0	AGATCCGGACAGATTGTATAAGTATGCAAC	AAAAAEEEEE/EAEEAEEEAEEEEEEEEEE
NS500249:94:HLCHHAFXX:3:21403:16892:7822	0	VEEV	308	60	1S14M	*	0	0	CAGATCCGGACAGAT	AAAAAEEEEEEEEAE
NS500249:94:HLCHHAFXX:2:11306:16188:17301	0	VEEV	310	60	15M	*	0	0	ATCCGGACAGATTGT	AAAAAEEEEEEEEEE
NS500249:94:HLCHHAFXX:3:11510:14202:1531	0	VEEV	310	60	1S11M	*	0	0	CATCCGGACAGA	AAAAAAEEEEE<
NS500249:94:HLCHHAFXX:3:21505:7110:16362	0	VEEV	310	60	1S11M	*	0	0	CATCCGGACAGA	AAAAA/EEEEEE
NS500249:94:HLCHHAFXX:4:21408:20547:16817	0	VEEV	310	60	15M	*	0	0	ATCCGGACAGATTGT	AAAAAEAEEAEEAEE
NS500249:94:HLCHHAFXX:2:11104:17693:15758	0	VEEV	311	60	32M	*	0	0	TCCGGACAGATTGTATAAGTATGCAACTAAGC	AAAAA/EEEEEEEEAEEEEEEEEEEEEEAEEE
NS500249:94:HLCHHAFXX:2:11308:19917:7292	0	VEEV	312	60	32M	*	0	0	CCGGACAGATTGTATAAGTATGCAACTAAGCT	AAAAAEEE/EEEEEEEEEEEEEEEEEEEEEEE
NS500249:94:HLCHHAFXX:3:11408:20714:13152	0	VEEV	312	60	31M1S	*	0	0	CCGGACAGATTGTATAAGTATGCAACTAAGCC	AAAAAE6EEEEEEEE/EEEEEEEEEEEE6EEE
NS500249:94:HLCHHAFXX:1:11103:24429:16617	0	VEEV	313	60	30M	*	0	0	CGGACAGATTGTATAAGTATGCAACTAAGC	AAAAA6EEEEEEAEEEEEEEEE/EEEEEEE
NS500249:94:HLCHHAFXX:1:21107:21313:6862	0	VEEV	313	60	30M	*	0	0	CGGACAGATTGTATAAGTATGCAACTAAGC	AAAAAEEEEEEEEEAEEEEEEEAAEEEEEE
NS500249:94:HLCHHAFXX:1:21304:3816:13386	0	VEEV	314	60	1S29M	*	0	0	AGGACAGATTGTATAAGTATGCAACTAAGC	AAAAA6EAEEEEAEEEEEEEEE/EEEEEEE
NS500249:94:HLCHHAFXX:1:11202:8073:13954	0	VEEV	339	60	66M9S	*	0	0	AAGCTGAAGAAAAACTGTAAGGAAATAACTGATAAGGAATTGGACAAGAAAATGAAGGAGCTGGCCAGATCGGAA	AAAAAEEAEEEEEEEEEE6EEEEEEEEEEEEEEEEEEEEEEEAEEEEEEEEEEEEEEEEEAEEEEEAAEEEE/AE
NS500249:94:HLCHHAFXX:4:11406:21041:11288	0	VEEV	339	60	65M10S	*	0	0	AAGCTGAAGAAAAACTGTAAGGAAATAACTGATAAGGAATTGGACAAGAAAATGAAGGAGCTGGCTAGATCGGAA	AAAAAEEEEEAEAEEEEEEEEEEEAEEEEEEEE6EEEEEEEEEAEAEEEEEEEEEEEEEEEEEEEAEE/EEEEAE
NS500249:94:HLCHHAFXX:4:21608:14407:16481	0	VEEV	339	60	66M9S	*	0	0	AAGCTGAAGAAAAACTGTAAGGAAATAACTGATAAGGAATTGGACAAGAAAATGAAGGAGCTGGCCAGATCGGAA	AAAAAEEEEE6EEEEE/EEEEEEEEEEEEEEAEEAEEEEEEEAEEEEEEEEEEE/E/EEEEEEEAEEA/EEEEEE
NS500249:94:HLCHHAFXX:4:21603:19643:14041	0	VEEV	340	60	32M	*	0	0	AGCTGAAGAAAAACTGTAAGGAAATAACTGAT	/AAAAA6EEE/EAEEEEEEEEEAAEAAEEEEE
NS500249:94:HLCHHAFXX:2:11108:4233:6359	0	VEEV	346	60	19M	*	0	0	AGAAAAACTGTAAGGAAAT	6AAAA6EEEEEEA6EE/EA
NS500249:94:HLCHHAFXX:2:21212:8409:18779	0	VEEV	346	60	19M	*	0	0	AGAAAAACTGTAAGGAAAT	AAAAAAEEEEEEAEEEEEE
NS500249:94:HLCHHAFXX:2:21303:8386:5370	0	VEEV	346	60	19M	*	0	0	AGAAAAACTGTAAGGAAAT	AAA/A/EEEAEAEEEEEEE
NS500249:94:HLCHHAFXX:3:21606:11437:5447	0	VEEV	346	60	73M2S	*	0	0	AGAAAAACTGTAAGGAAATAACTGATAAGGAATTGGACAAGAAAATGAAGGAGCTGGCCGCCGTCATGAGCGAGA	AAAAAEEEEEEEE6AEEEEE/EEEEEEEEEEEE/EE/EAEEEEEEEEAEE/EEEEEAEEEEE<AEEEE/AE6EEE
NS500249:94:HLCHHAFXX:4:21505:22076:12627	0	VEEV	346	60	19M	*	0	0	AGAAAAACTGTAAGGAAAT	AAAAAEAEEEEEEEEEEEE
NS500249:94:HLCHHAFXX:3:21610:24597:17158	0	VEEV	352	60	31M	*	0	0	ACTGTAAGGAAATAACTGATAAGGAATTGGA	/AA6A6/EAE/AEEEAEEEA6AEEEAEEEEE
NS500249:94:HLCHHAFXX:1:11207:2518:12565	0	VEEV	356	60	27M	*	0	0	TAAGGAAATAACTGATAAGGAATTGGA	AA/AA6A6EE/EEEEEEEE/EAEA<EE
NS500249:94:HLCHHAFXX:1:21207:18756:12213	0	VEEV	356	60	36M	*	0	0	TAAGGAAATAACTGATAAGGAATTGGACAAGAAAAT	AAAAAEA/EEEEEEEEEEEEEEEEEEEAEEEE/EEE
NS500249:94:HLCHHAFXX:2:11304:9148:10788	0	VEEV	356	60	36M	*	0	0	TAAGGAAATAACTGATAAGGAATTGGACAAGAAAAT	6AAAAEEEEEEEEE/EEEEEEEEEEEEEEEEEEEEE
NS500249:94:HLCHHAFXX:3:21606:14512:5300	0	VEEV	356	60	35M1S	*	0	0	TAAGGAAATAACTGATAAGGAATTGGACAAGAAAAC	AA/AAE//EE/EEEEEEEEEEEEEEE/EEEEEEEAE
NS500249:94:HLCHHAFXX:4:11604:14484:15634	0	VEEV	356	60	36M	*	0	0	TAAGGAAATAACTGATAAGGAATTGGACAAGAAAAT	AAAAAEEEEE/EEEEEEEEEEEEEEEEEAEEEEEEE
NS500249:94:HLCHHAFXX:4:11608:24569:9706	0	VEEV	356	60	36M	*	0	0	TAAGGAAATAACTGATAAGGAATTGGACAAGAAAAT	AA6AAEAAEEEEEEEEEEEEEEEEEEEEEEEEEEEA
NS500249:94:HLCHHAFXX:2:21106:26088:20093	0	VEEV	357	60	1S35M	*	0	0	GAAGGAAATAACTGATAAGGAATTGGACAAGAAAAT	/A6AAE66EE/EEEEEEEEEEEEEE/EEEEEE/EEE
NS500249:94:HLCHHAFXX:3:11406:11490:5456	0	VEEV	357	60	45M	*	0	0	AAGGAAATAACTGATAAGGAATTGGACAAGAAAATGAAGGAGCTG	AAAAAEEEEEEEEEEEEEEE6EEEEEEEAEEEEEEEEEEEEEAEE
NS500249:94:HLCHHAFXX:4:11409:24303:15514	0	VEEV	358	60	1S44M	*	0	0	GAGGAAATAACTGATAAGGAATTGGACAAGAAAATGAAGGAGCTG	AAAAAAEEAEEEEEEEEEEEEEEEEEEEEEEEEEEEEEEEEEAEE
NS500249:94:HLCHHAFXX:2:21306:5878:1422	0	VEEV	359	60	26M	*	0	0	GGAAATAACTGATAAGGAATTGGACA	AA/AAEE6EEEEE6EEEEEEEEEEAE
NS500249:94:HLCHHAFXX:2:11103:12393:14458	0	VEEV	360	60	28M	*	0	0	GAAATAACTGATAAGGAATTGGACAAGA	AA/AAEAEEEAEAEEAEEEEEEEAEEEE
NS500249:94:HLCHHAFXX:2:21311:16513:1537	0	VEEV	360	60	39M1S	*	0	0	GAAATAACTGATAAGGAATTGGACAAGAAAATGAAGGAGT	<A/AAEEEEEEEEEEEEEEEEEEEEEEE6EEEEEEEEEEE
NS500249:94:HLCHHAFXX:1:11111:10788:4974	0	VEEV	362	60	3S23M	*	0	0	GGGAATAACTGATAAGGAATTGGACA	AAA6AEEEEEEEEAEEEEEEEEEEEE
NS500249:94:HLCHHAFXX:4:11604:18693:17949	0	VEEV	362	60	23M	*	0	0	AATAACTGATAAGGAATTGGACA	AAAA/EEE/E/EEEEEEEAE6EE
NS500249:94:HLCHHAFXX:2:21210:20181:19798	0	VEEV	363	60	3S25M	*	0	0	GATATAACTGATAAGGAATTGGACAAGA	AA/AAEE/AEAE//EEEEEEEEAAAEEE
NS500249:94:HLCHHAFXX:1:11104:24197:19023	0	VEEV	368	60	17M	*	0	0	TGATAAGGAATTGGACA	/AAAAEE6E6EEE6E/E
NS500249:94:HLCHHAFXX:2:21208:9406:3738	0	VEEV	368	60	31M1S	*	0	0	TGATAAGGAATTGGACAAGAAAATGAAGGAGT	AAAAAEEEEEEEEEEEEEEEEEEEEEEEEEEE
NS500249:94:HLCHHAFXX:4:11401:6784:9602	0	VEEV	368	60	32M	*	0	0	TGATAAGGAATTGGACAAGAAAATGAAGGAGC	AAAAAEEAEEEEEEEEEEEEEE6EEEEEEEEE
NS500249:94:HLCHHAFXX:4:21607:18556:12170	0	VEEV	368	60	75M	*	0	0	TGATAAGGAATTGGACAAGAAAATGAAGGAGCTGGCCGCCGTCATGAGCGACCCTGACCTGGAAACTGAGACTAT	AAAAAEEEEEEEEEEEEEEEEEEEEEEEEEEEEEEEEEEEEEEEEEEEEEEEEEEEEAEEEEEAEEEEAE/EE/E
NS500249:94:HLCHHAFXX:1:11106:19504:10865	0	VEEV	369	60	35M1S	*	0	0	GATAAGGAATTGGACAAGAAAATGAAGGAGCTGGCT	AAAAAEEEEEEAEAEEEEEEEEEEEEEE6EEEEEEE
NS500249:94:HLCHHAFXX:1:11301:22096:14316	0	VEEV	369	60	19M	*	0	0	GATAAGGAATTGGACAAGA	AAAA/EEAEEEEEEE/AEE
NS500249:94:HLCHHAFXX:3:11511:4639:13531	0	VEEV	369	60	36M	*	0	0	GATAAGGAATTGGACAAGAAAATGAAGGAGCTGGCC	AAAA6EE/6EEEEA/AAEEAAEEEEEEEEEEEEE<E
NS500249:94:HLCHHAFXX:3:21511:23326:2038	0	VEEV	369	60	19M	*	0	0	GATAAGGAATTGGACAAGA	/AAA/EEE/EEEEEEEEEE
NS500249:94:HLCHHAFXX:4:11502:14815:6532	0	VEEV	369	60	23M1S	*	0	0	GATAAGGAATTGGACAAGAAAATA	AAAAAEEEEEEEEEEEEEEEEEEE
NS500249:94:HLCHHAFXX:4:21611:9713:17700	0	VEEV	369	60	19M	*	0	0	GATAAGGAATTGGACAAGA	AAAAAEAEEEEEE/E/AEE
NS500249:94:HLCHHAFXX:2:21212:16832:14162	0	VEEV	370	60	19M	*	0	0	ATAAGGAATTGGACAAGAA	AAAAAEEAEEEEEEEEEEE
NS500249:94:HLCHHAFXX:2:11206:12794:16523	0	VEEV	371	60	33M	*	0	0	TAAGGAATTGGACAAGAAAATGAAGGAGCTGGC	AAAAAEEEEEEEEEEEEEAEEEEEEEEEEEEEE
NS500249:94:HLCHHAFXX:3:11607:18386:16786	0	VEEV	371	60	27M	*	0	0	TAAGGAATTGGACAAGAAAATGAAGGA	//AA/EE/E6EA/EE/EEEE//AA//E
NS500249:94:HLCHHAFXX:4:11509:6855:8260	0	VEEV	371	60	32M1S	*	0	0	TAAGGAATTGGACAAGAAAATGAAGGAGCTGGT	AAAAAEEEEEEEEEE/EEEEEEEAEEEEEEEEE
NS500249:94:HLCHHAFXX:1:11304:7999:19890	0	VEEV	372	60	18M	*	0	0	AAGGAATTGGACAAGAAA	AAAAAAEEEE/E/EE/AE
NS500249:94:HLCHHAFXX:4:21501:22606:9891	0	VEEV	372	60	18M	*	0	0	AAGGAATTGGACAAGAAA	AAAAAEEEEEAEEEEEAE
NS500249:94:HLCHHAFXX:2:21306:3254:10181	0	VEEV	373	60	48M	*	0	0	AGGAATTGGACAAGAAAATGAAGGAGCTGGCCGCCGTCATGAGCGACC	AAAAAEEEEEEEAEE6EEEEEEEEEEEEEEEE/EEEEEEEEEEAAEEE
NS500249:94:HLCHHAFXX:1:11201:7935:10742	0	VEEV	375	60	35M	*	0	0	GAATTGGACAAGAAAATGAAGGAGCTGGCCGCCGT	AAAAAEEEEEEEEAAEEEEEEEAEAEEEEEEAEEE
NS500249:94:HLCHHAFXX:1:11210:16367:18095	0	VEEV	375	60	34M1S	*	0	0	GAATTGGACAAGAAAATGAAGGAGCTGGCCGCCGA	AA6AAEEEEEEEEEEEEEEEEE6EEEEEEEEEEEE
NS500249:94:HLCHHAFXX:2:21306:13973:12157	0	VEEV	375	60	35M	*	0	0	GAATTGGACAAGAAAATGAAGGAGCTGGCCGCCGT	AA/AAEEEEE/EEAEAEEEEEEEEEEEEEEEEEEE
NS500249:94:HLCHHAFXX:1:11101:5991:1566	0	VEEV	376	60	28M1S	*	0	0	AATTGGACAAGAAAATGAAGGAGCTGGCT	AAAAAEEEEEEEEEEEEEEEEAEEEEEEE
NS500249:94:HLCHHAFXX:1:11305:5015:9635	0	VEEV	377	60	23M	*	0	0	ATTGGACAAGAAAATGAAGGAGC	/AAAAEEEEEEEEEEEEEEEEEE
NS500249:94:HLCHHAFXX:2:11309:24684:3854	0	VEEV	377	60	24M	*	0	0	ATTGGACAAGAAAATGAAGGAGCT	AAAAAEEEEEEEEEEEEAEE/EEE
NS500249:94:HLCHHAFXX:2:21209:22221:20310	0	VEEV	377	60	23M	*	0	0	ATTGGACAAGAAAATGAAGGAGC	A6AAA/EAEEEEEEEEEEEEEEE
NS500249:94:HLCHHAFXX:4:11504:19813:17734	0	VEEV	377	60	21M	*	0	0	ATTGGACAAGAAAATGAAGGA	AAAAAEEEEEEEEEEEEEEEE
NS500249:94:HLCHHAFXX:4:11508:10837:17211	0	VEEV	377	60	24M	*	0	0	ATTGGACAAGAAAATGAAGGAGCT	AAAAAEEE6AEEE6EEEEEEEEEE
NS500249:94:HLCHHAFXX:4:21607:16641:12087	0	VEEV	377	60	23M	*	0	0	ATTGGACAAGAAAATGAAGGAGC	AAAAAEEEEEEEEEEEEEEEEEE
NS500249:94:HLCHHAFXX:4:21612:21130:13056	0	VEEV	377	60	24M	*	0	0	ATTGGACAAGAAAATGAAGGAGCT	AAAAAEE6EEEAEEEEEEEE6EEE
NS500249:94:HLCHHAFXX:1:21102:8693:7221	0	VEEV	378	60	32M	*	0	0	TTGGACAAGAAAATGAAGGAGCTGGCCGCCGT	AAAAAEAEEE/EEEEEEEEEEEEEEEEEEAEE
NS500249:94:HLCHHAFXX:1:21204:7718:12945	0	VEEV	378	60	23M	*	0	0	TTGGACAAGAAAATGAAGGAGCT	AAA/AEE/AE6EEAEEEEEEEAA
NS500249:94:HLCHHAFXX:1:21306:1373:6172	0	VEEV	378	60	31M1S	*	0	0	TTGGACAAGAAAATGAAGGAGCTGGCCGCCGC	AAAAAEEEEEAEEEEEEEEEAEEEEAEEAE/E
NS500249:94:HLCHHAFXX:2:11112:2818:10678	0	VEEV	378	60	23M	*	0	0	TTGGACAAGAAAATGAAGGAGCT	AAAAAEEEEE6EEEEEAEEEEEE
NS500249:94:HLCHHAFXX:3:11510:26169:11952	0	VEEV	378	60	22M	*	0	0	TTGGACAAGAAAATGAAGGAGC	AAAAAEE<EE/AEEE/EEEEEE
NS500249:94:HLCHHAFXX:3:21505:23723:7859	0	VEEV	378	60	31M1S	*	0	0	TTGGACAAGAAAATGAAGGAGCTGGCCGCCGA	AAAAA/E6EE6EEEE/E/EEEEEEAAEEEAEE
NS500249:94:HLCHHAFXX:3:21509:24244:9137	0	VEEV	378	60	21M1S	*	0	0	TTGGACAAGAAAATGAAGGAGT	AAAA6EEE6E6EEEEEEEEEEE
NS500249:94:HLCHHAFXX:4:11606:16267:7432	0	VEEV	378	60	32M	*	0	0	TTGGACAAGAAAATGAAGGAGCTGGCCGCCGT	AAAAAEEEEE/AEEEEEEEEEEEEEEEEEEEE
NS500249:94:HLCHHAFXX:4:21506:18421:5543	0	VEEV	378	60	22M	*	0	0	TTGGACAAGAAAATGAAGGAGC	AAAAAEEEAE6EEEEEEEEEEE
NS500249:94:HLCHHAFXX:1:21306:18986:13034	0	VEEV	379	60	1S22M	*	0	0	GTGGACAAGAAAATGAAGGAGCT	/AAAA6E6EA/6AEEEAEE/EEE
NS500249:94:HLCHHAFXX:2:11302:14802:11701	0	VEEV	379	60	41M1S	*	0	0	TGGACAAGAAAATGAAGGAGCTGGCCGCCGTCATGAGCGACT	AAAAAEEEEEAEEEEEEEEEEEEEEEEEEEAE<EAEEEEEEE
NS500249:94:HLCHHAFXX:3:11608:17731:4283	0	VEEV	391	60	29M	*	0	0	TGAAGGAGCTGGCCGCCGTCATGAGCGAC	AAAAAE/EAEEEEAEEEEEEA/6EE<EAA
NS500249:94:HLCHHAFXX:2:21202:17816:8019	0	VEEV	397	60	40M	*	0	0	AGCTGGCCGCCGTCATGAGCGACCCTGACCTGGAAACTGA	/AAAAEEEEEEEEAEEEEEEEEEEAEE/EEEEEEEEEEEE
NS500249:94:HLCHHAFXX:3:21410:26425:20158	0	VEEV	397	60	40M	*	0	0	AGCTGGCCGCCGTCATGAGCGACCCTGACCTGGAAACTGA	AAAAAAEEEEEEEEE/EEEAEEEE//EEEEEEEE/A/EEE
NS500249:94:HLCHHAFXX:1:11203:21703:6093	0	VEEV	404	60	46M	*	0	0	CGCCGTCATGAGCGACCCTGACCTGGAAACTGAGACTATGTGCCTC	AAAAAEEEEEEEEEAEEEEEEEEEEEEEEEEEEEEEEEEEEEAEEE
NS500249:94:HLCHHAFXX:4:11607:23601:7020	0	VEEV	404	60	33M1S	*	0	0	CGCCGTCATGAGCGACCCTGACCTGGAAACTGAA	AAAAAEEEE6EEEEEEEEEEEEEEEEEEEEEE/E
NS500249:94:HLCHHAFXX:4:11508:11219:10672	0	VEEV	412	60	37M	*	0	0	TGAGCGACCCTGACCTGGAAACTGAGACTATGTGCCT	AA/A/E/EEEE//AEEEEEEAEEEEEEEEE/EEEEAE
NS500249:94:HLCHHAFXX:1:11201:16953:10476	0	VEEV	414	60	38M	*	0	0	AGCGACCCTGACCTGGAAACTGAGACTATGTGCCTCCA	/AAA/EEAAEEEEEEEEEEEEEEEEEEEAEEEEEAE<E
NS500249:94:HLCHHAFXX:3:11607:3603:8652	0	VEEV	414	60	38M	*	0	0	AGCGACCCTGACCTGGAAACTGAGACTATGTGCCTCCA	AAAAAEEEEEAEEEEEEEEEEEEEEEA/EEEEAAEAE6
NS500249:94:HLCHHAFXX:2:11311:5739:17319	0	VEEV	424	60	26M1S	*	0	0	ACCTGGAAACTGAGACTATGTGCCTCA	AAAAAEEEEEEEEEEEEEEEEEEEEEE
NS500249:94:HLCHHAFXX:2:21104:25876:7883	0	VEEV	424	60	26M1S	*	0	0	ACCTGGAAACTGAGACTATGTGCCTCT	AAAAAEEEEEEEEEEEEEEEEEEEEEE
NS500249:94:HLCHHAFXX:3:21612:25124:16830	0	VEEV	424	60	26M1S	*	0	0	ACCTGGAAACTGAGACTATGTGCCTCG	AA/AAEEEEEEEAEEAEEEEEEEAA/E
NS500249:94:HLCHHAFXX:1:21312:2954:14593	0	VEEV	426	60	33M	*	0	0	CTGGAAACTGAGACTATGTGCCTCCACGACGAC	/AAAA/EEEEEEEEEAEEEEEEEEAEEEEEEEE
NS500249:94:HLCHHAFXX:1:11310:6227:20120	0	VEEV	427	60	32M	*	0	0	TGGAAACTGAGACTATGTGCCTCCACGACGAC	/AAAAEEEEEEE/EEEEAAAA/EE/EEEE/EE
NS500249:94:HLCHHAFXX:1:21303:3140:8772	0	VEEV	427	60	31M1S	*	0	0	TGGAAACTGAGACTATGTGCCTCCACGACGAT	AAAAAEEEEEEA/EEEEEEEAE//EEE/EEEE
NS500249:94:HLCHHAFXX:4:21505:4368:8431	0	VEEV	427	60	31M	*	0	0	TGGAAACTGAGACTATGTGCCTCCACGACGA	AAAA6EE/EEE/EE/EEE6EAEEE<A/AEEE
NS500249:94:HLCHHAFXX:1:21105:17513:18237	0	VEEV	429	60	14M	*	0	0	GAAACTGAGACTAT	AAAAAEEAEEEE/E
NS500249:94:HLCHHAFXX:2:11308:21538:18275	0	VEEV	429	60	14M	*	0	0	GAAACTGAGACTAT	AAAAAEEEEEEEEE
NS500249:94:HLCHHAFXX:2:21112:16961:8919	0	VEEV	429	60	14M	*	0	0	GAAACTGAGACTAT	AAAAAEEEEEEEEE
NS500249:94:HLCHHAFXX:3:21401:16259:7681	0	VEEV	429	60	14M	*	0	0	GAAACTGAGACTAT	AAAAAEEEEEEEEE
NS500249:94:HLCHHAFXX:3:21501:3791:6105	0	VEEV	429	60	14M	*	0	0	GAAACTGAGACTAT	AAAAA//EEEEEEE
NS500249:94:HLCHHAFXX:3:21509:4409:19773	0	VEEV	429	60	14M	*	0	0	GAAACTGAGACTAT	AA/AAEEEE/EE/E
NS500249:94:HLCHHAFXX:4:11406:4212:14059	0	VEEV	429	60	14M	*	0	0	GAAACTGAGACTAT	/AAAAEEEEEEEAE
NS500249:94:HLCHHAFXX:4:21511:20368:18920	0	VEEV	429	60	14M	*	0	0	GAAACTGAGACTAT	AAAAAEEEEEEEAE
NS500249:94:HLCHHAFXX:1:21109:18459:4844	0	VEEV	436	60	15M	*	0	0	AGACTATGTGCCTCC	AAAAAAEEEEEEEEE
NS500249:94:HLCHHAFXX:1:21309:8769:15433	0	VEEV	436	60	15M	*	0	0	AGACTATGTGCCTCC	/AAAAAEEEEEEEEE
NS500249:94:HLCHHAFXX:2:11211:22778:2789	0	VEEV	442	60	49M	*	0	0	TGTGCCTCCACGACGACGAGTCGTGTCGCTACGAAGGGCAAGTCGCTGT	/AAAAEEEEEEE/EA/<EEEEEEEEEAEEEAEE/EEEEEEEAEEAEEEA
NS500249:94:HLCHHAFXX:3:11609:21533:2930	0	VEEV	442	60	49M	*	0	0	TGTGCCTCCACGACGACGAGTCGTGTCGCTACGAAGGGCAAGTCGCTGT	/AAA/EEEEEEEEAEAEEEEEEEEEEAEEEEEEEEEAEAEEEEEEEEEE
NS500249:94:HLCHHAFXX:1:11107:25600:4250	0	VEEV	468	60	52M1S	*	0	0	CGCTACGAAGGGCAAGTCGCTGTTTACCAGGATGTATACGCGGTTGACGGACT	AAAAAEEEEEEEEEEEEAEEEEEEEEE/EEEEEEEEEEEEEEEEEEAEEEEEE
NS500249:94:HLCHHAFXX:2:11112:22285:7930	0	VEEV	468	60	52M1S	*	0	0	CGCTACGAAGGGCAAGTCGCTGTTTACCAGGATGTATACGCGGTTGACGGACA	AAAAAEEEEEEEEEEEEEEEEEEEEEEEEEEEEEEAEEEEEA<EEEEAEEEEE
NS500249:94:HLCHHAFXX:2:11211:22581:12550	0	VEEV	468	60	52M1S	*	0	0	CGCTACGAAGGGCAAGTCGCTGTTTACCAGGATGTATACGCGGTTGACGGACA	AAAAAEEEEEAEEEEEEEEEEEEEEEEEEEEEEEEEEEEEEEEEEEEAAEEEE
NS500249:94:HLCHHAFXX:2:11204:17204:11175	0	VEEV	481	60	19M	*	0	0	AAGTCGCTGTTTACCAGGA	AAAAAEEEEEEEEEEEEEE
NS500249:94:HLCHHAFXX:2:11103:23297:19043	0	VEEV	495	60	36M1S	*	0	0	CAGGATGTATACGCGGTTGACGGACCGACAAGTCTCG	AAAAAEEEAEEEEEEEEEE/EEEEEEEEEEEEEEEEE
NS500249:94:HLCHHAFXX:3:21412:16926:4909	0	VEEV	511	60	12M	*	0	0	TTGACGGACCGA	/AA/AEE/EEEE
NS500249:94:HLCHHAFXX:2:21205:13328:6758	0	VEEV	519	60	18M	*	0	0	CCGACAAGTCTCTATCAC	AAAAAEEEEEEEEEEEEE
NS500249:94:HLCHHAFXX:1:11205:8689:5998	0	VEEV	554	60	31M	*	0	0	TAGAGTCGCCTACTGGATAGGCTTTGACACC	AAAAAEEEEEEEEEEEEEEEEEEEEEEE/EE
NS500249:94:HLCHHAFXX:3:11503:19191:16310	0	VEEV	554	60	31M	*	0	0	TAGAGTCGCCTACTGGATAGGCTTTGACACC	AAAAAEEEEEAEAEEEEEEEEEEEEEEEAEE
NS500249:94:HLCHHAFXX:4:11510:8539:9316	0	VEEV	554	60	30M1S	*	0	0	TAGAGTCGCCTACTGGATAGGCTTTGACACA	AAAAAEEEEEEAEEEEEEEEEEEEEEEE/EE
NS500249:94:HLCHHAFXX:4:11601:26680:2584	0	VEEV	567	60	27M	*	0	0	TGGATAGGCTTTGACACCACCCCTTTT	AAAAAEEEEEEEEAEEE/EA<AEEA/E
NS500249:94:HLCHHAFXX:4:11602:1366:2533	0	VEEV	567	60	27M	*	0	0	TGGATAGGCTTTGACACCACCCCTTTT	AAAAAEEAAEEEE/A/EE/AEEEEEEE
NS500249:94:HLCHHAFXX:4:21401:16792:15943	0	VEEV	570	60	1S12M	*	0	0	AATAGGCTTTGAC	AAAAAEEEEEEAE
NS500249:94:HLCHHAFXX:2:21106:17271:2454	0	VEEV	595	60	31M	*	0	0	TGTTTAAGAACTTGGCTGGAGCATATCCATC	AAAAA6EE/EEEEEEEEEEEEEAEEEEE6EE
NS500249:94:HLCHHAFXX:3:11611:20235:13477	0	VEEV	595	60	31M	*	0	0	TGTTTAAGAACTCGGCTGGAGCATATCCATC	AAAAAEEE/AEEEEEEEEEEEEEEEEEEEEE
NS500249:94:HLCHHAFXX:4:21409:18068:7572	0	VEEV	600	60	11M	*	0	0	AAGAACTTGGC	AAA/A/EEEEA
NS500249:94:HLCHHAFXX:1:11111:22862:16671	0	VEEV	605	60	19M	*	0	0	CTTGGCTGGAGCATATCCA	AAAAA/E/E6EAAEAEEAE
NS500249:94:HLCHHAFXX:3:21510:5320:7061	0	VEEV	605	60	18M	*	0	0	CTTGGCTGGAGCATATCC	AAAAAEEEEEEEEEEEEE
NS500249:94:HLCHHAFXX:4:21410:26313:12609	0	VEEV	606	60	15M	*	0	0	TTGGCTGGAGCATAT	AAAAAEEEEEE6E6E
NS500249:94:HLCHHAFXX:3:21605:26183:14460	0	VEEV	623	60	1S13M	*	0	0	TATCATACTCTACC	/AAAAEEEEEEEEE
NS500249:94:HLCHHAFXX:4:11507:23453:14539	0	VEEV	623	60	1S12M	*	0	0	TATCATACTCTAC	AAAAAEEEEEEEA
NS500249:94:HLCHHAFXX:1:11201:4611:16857	0	VEEV	629	60	24M1S	*	0	0	CTCTACCAACTGGGCCGACGAAACT	AAAAAEEAEEEEEEEEEAEEEEEEE
NS500249:94:HLCHHAFXX:2:21205:18884:17085	0	VEEV	629	60	25M	*	0	0	CTCTACCAACTGGGCCGACGAAACC	AAAAAEE6/EEEEEEEEAEEEEEEE
NS500249:94:HLCHHAFXX:4:21404:5036:4273	0	VEEV	629	60	24M1S	*	0	0	CTCTACCAACTGGGCCGACGAAACT	AAAAA/AEAEEAEEE/EEAEEEEEA
NS500249:94:HLCHHAFXX:4:11505:10162:7404	0	VEEV	630	60	1S24M	*	0	0	TTCTACCAACTGGGCCGACGAAACC	AAAAAEEEEEEEEEEA/E/EEE/EE
NS500249:94:HLCHHAFXX:2:11110:16166:18196	0	VEEV	637	60	11M	*	0	0	ACTGGGCCGAC	AAAAAEEEEEE
NS500249:94:HLCHHAFXX:2:21211:15214:7420	0	VEEV	637	60	11M	*	0	0	ACTGGGCCGAC	AA/A/EEEE/E
NS500249:94:HLCHHAFXX:1:11104:9293:2867	0	VEEV	673	60	22M	*	0	0	TAGGCCTATGCAGCTCTGACGT	AAAAAEEEEEEEEEEEEEEEEE
NS500249:94:HLCHHAFXX:2:11205:11560:10457	0	VEEV	673	60	22M	*	0	0	TAGGCCTATGCAGCTCTGACGT	/AAAAEEEEEEEEEEEEEE/EE
NS500249:94:HLCHHAFXX:4:11402:17024:7352	0	VEEV	673	60	22M	*	0	0	TAGGCCTATGCAGCTCTGACGT	AAAAAEEEEEEEEEEEEEEEEE
NS500249:94:HLCHHAFXX:3:21604:15090:4512	0	VEEV	677	60	18M	*	0	0	CCTATGCAGCTCTGACGT	AAAAAEEAEEEEEEEEEE
NS500249:94:HLCHHAFXX:1:11110:9196:5567	0	VEEV	680	60	1S11M	*	0	0	AATGCAGCTCTG	AAAA/EEEEEEA
NS500249:94:HLCHHAFXX:2:11105:22411:16098	0	VEEV	688	60	39M	*	0	0	CTGACGTTATGGAGCGGTCACGTAGAGGGATGTCCATTC	AAAAAAEEAEEEEEEAEEEEEEEEEEEEEEEEEEEEEEE
NS500249:94:HLCHHAFXX:1:11301:13204:5581	0	VEEV	693	60	26M1S	*	0	0	GTTATGGAGCGGTCACGTAGAGGGATA	AAAAAEEEEEEEEEEEEEEEEEEEEEE
NS500249:94:HLCHHAFXX:1:11305:5446:11721	0	VEEV	693	60	26M1S	*	0	0	GTTATGGAGCGGTCACGTAGAGGGATA	<AA6AEA6EEEAEEEEEEEEEEEEA66
NS500249:94:HLCHHAFXX:3:11508:26322:1577	0	VEEV	693	60	26M	*	0	0	GTTATGGAGCGGTCACGTAGAGGGAT	AAAAAAE/EEEEEEEEEAEE/E/EE6
NS500249:94:HLCHHAFXX:2:21310:6791:1411	0	VEEV	700	60	19M	*	0	0	AGCGGTCACGTAGAGGGAT	AAAA/EEEAEA/AE/EEEE
NS500249:94:HLCHHAFXX:1:21205:19896:6577	0	VEEV	706	60	13M	*	0	0	CACGTAGAGGGAT	AAAAA6E6AEEEE
NS500249:94:HLCHHAFXX:1:21308:3500:7027	0	VEEV	706	60	14M	*	0	0	CACGTAGAGGGATG	AAAAA6EEEEEEEE
NS500249:94:HLCHHAFXX:1:11202:24121:5939	0	VEEV	708	60	27M	*	0	0	CGTAGAGGGATGTCCATTCTTAGAAAG	AAAAAEEEEEEEEEAAEEEEEAEEAEE
NS500249:94:HLCHHAFXX:3:11511:26684:2964	0	VEEV	722	60	34M	*	0	0	CATTCTTAGAAAGAAGTATTTGAAACCATCCAAC	AAAAAEE/EE//EEEEE6EEEEE/EEEEEEEEEA
NS500249:94:HLCHHAFXX:3:11512:1451:2919	0	VEEV	722	60	34M	*	0	0	CATTCTTAGAAAGAAGTATTTGAAACCATCCAAC	AAAAAEEEEE6EEEAEEEEEEEEAAEEEEEEE/A
NS500249:94:HLCHHAFXX:2:21204:20295:15423	0	VEEV	754	60	37M	*	0	0	ACAATGTTCTATTCTCTGTTGGCTCGACCATCTACCA	AAAAAEAEEEEEEAAE/AEEEEAAAEEEAAEAAEE/E
NS500249:94:HLCHHAFXX:2:21204:20280:15428	0	VEEV	754	60	41M	*	0	0	ACAATGTTCTATTCTCTGTTGGCTCGACCATCTACCACGAG	AAAAAAEEEEEEEEEEEEEEEEEEEE/EEEEEE<E<<EEEE
NS500249:94:HLCHHAFXX:4:11602:7437:9768	0	VEEV	759	60	23M1S	*	0	0	GTTCTATTCTCTGTTGGCTCGACT	AAAAAEEEEEEEEEEEEEEEEEEE
NS500249:94:HLCHHAFXX:2:21310:25120:10428	0	VEEV	764	60	19M	*	0	0	ATTCTCTGTTGGCTCGACC	AAAAAEEEEEEEAEEEEEA
NS500249:94:HLCHHAFXX:3:11411:5392:17065	0	VEEV	764	60	19M	*	0	0	ATTCTCTGTTGGCTCGACC	AAA/AEEEEEAEEEEEEEE
NS500249:94:HLCHHAFXX:4:21404:21264:11489	0	VEEV	765	60	13M	*	0	0	TTCTCTGTTGGCT	AAAAAEEEEEAAE
NS500249:94:HLCHHAFXX:4:21401:7758:10523	0	VEEV	767	60	15M	*	0	0	CTCTGTTGGCTCGAC	AAAAAAEEEEEEEEE
NS500249:94:HLCHHAFXX:4:21406:9215:10309	0	VEEV	769	60	14M	*	0	0	CTGTTGGCTCGACC	AAAAAEEEEEEEEE
NS500249:94:HLCHHAFXX:2:11104:10452:20182	0	VEEV	776	60	43M1S	*	0	0	CTCGACCATCTACCACGAGAAGAGGGACTTACTGAGGAGCTGGT	AAAAAEEEEEEEEEEEEEEEEEEEEEEEEEEEEEEEEEEEEEEE
NS500249:94:HLCHHAFXX:3:11510:25087:2352	0	VEEV	776	60	44M	*	0	0	CTCGACCATCTACCACGAGAAGAGGGACTTACTGAGGAGCTGGC	AAAAAEEEEEEAEAAE/EEEEEEEEEE/EEEEEEEEEEEEEEE<
NS500249:94:HLCHHAFXX:3:11506:13177:9187	0	VEEV	792	60	23M1S	*	0	0	GAGAAGAGGGACTTACTGAGGAGT	AAAA6EEEEEEEEEEEEEEEEEEE
NS500249:94:HLCHHAFXX:3:11604:13842:5957	0	VEEV	792	60	23M1S	*	0	0	GAGAAGAGGGACTTACTGAGGAGT	/AAAAEEEEEAEEEEEEEEEEEEE
NS500249:94:HLCHHAFXX:4:21410:7558:17020	0	VEEV	792	60	13M	*	0	0	GAGAAGAGGGACT	AAAA/EEEEE6EE
NS500249:94:HLCHHAFXX:4:21512:7156:5003	0	VEEV	792	60	13M	*	0	0	GAGAAGAGGGACT	AAAA/EEEEE/EE
NS500249:94:HLCHHAFXX:3:21609:19908:12854	0	VEEV	794	60	11M	*	0	0	GAAGAGGGACT	AAA/AE6E/AE
NS500249:94:HLCHHAFXX:2:21106:9913:6401	0	VEEV	795	60	28M1S	*	0	0	AAGAGGGACTTACTGAGGAGCTGGCACCC	AAAA6EEEEEEAEEAAEEEEEEEEE/EEE
NS500249:94:HLCHHAFXX:3:21610:14053:6913	0	VEEV	795	60	28M1S	*	0	0	AAGAGGGACTTACTGAGGAGCTGGCACCA	AAAAAEEAEEEEEEEEEEEEEEEEEEEEE
NS500249:94:HLCHHAFXX:1:21204:8009:7064	0	VEEV	797	60	32M	*	0	0	GAGGGACTTACTGAGGAGCTGGCACCTGCCGT	AAAAA6EEEEEEEAEEEEEEEEEAEEEEEEEE
NS500249:94:HLCHHAFXX:2:21208:24766:7541	0	VEEV	797	60	32M	*	0	0	GAGGGACTTACTGAGGAGCTGGCACCTGCCGT	AAAAAEEEEEEEEEEEEEEEEEEEEEEEEAEE
NS500249:94:HLCHHAFXX:3:11407:2557:20203	0	VEEV	797	60	32M	*	0	0	GAGGGACTTACTGAGGAGCTGGTACCTGCCGT	AA/A6EEEEAEEEEEE/EEEEAEEEE<AE6EA
NS500249:94:HLCHHAFXX:4:21510:14054:13508	0	VEEV	797	60	32M	*	0	0	GAGGGACTTACTGAGGAGCTGGCACCTGCCGT	AA6AAEEEEEEEEEEEAEEEEEEAAEEEEEEE
NS500249:94:HLCHHAFXX:1:21208:15619:2513	0	VEEV	799	60	32M	*	0	0	GGGACTTACTGAGGAGCTGGCACCTGCCGTCT	AAAAAEEEEEEEEEEEEEEEEEEEEEEEEEEE
NS500249:94:HLCHHAFXX:1:21310:11167:3365	0	VEEV	799	60	32M	*	0	0	GGGACTTACTGAGGAGCTGGCACCTGCCGTCT	AAAAAEE/EEE6EEEEEEEEEEEEEEEEEEEE
NS500249:94:HLCHHAFXX:3:21509:20328:17524	0	VEEV	799	60	32M	*	0	0	GGGACTTACTGAGGAGCTGGCACCTGCCGTCT	AAAAAEEEEEEEEEEEEEEEAEEEEEAAEEEE
NS500249:94:HLCHHAFXX:3:21601:16250:12369	0	VEEV	799	60	32M	*	0	0	GGGACTTACTGAGGAGCTGGCACCTGCCGTCT	AAAAAEEEEEEEEEEEEEEEEEEEEEEEEEEE
NS500249:94:HLCHHAFXX:4:11611:26620:15965	0	VEEV	799	60	32M	*	0	0	GGGACTTACTGAGGAGCTGGCACCTGCCGTCT	AAAAAEEEEEAEEEEEEEEEEAEEEEE<EEEE
NS500249:94:HLCHHAFXX:4:11612:1273:15914	0	VEEV	799	60	31M	*	0	0	GGGACTTACTGAGGAGCTGGCACCTGCCGTC	/AAAAEEAEE6E6EEEEEEEEEAEEEEEEEE
NS500249:94:HLCHHAFXX:2:11207:17831:11815	0	VEEV	800	60	18M	*	0	0	GGACTTACTGAGGAGCTG	AAAAAEEEEEEEEEEEEE
NS500249:94:HLCHHAFXX:4:11503:4716:4337	0	VEEV	800	60	1S30M1S	*	0	0	AGGACTTACTGAGGAGCTGGCACCTGCCGTCA	AAAAAEEEEEEEE/EEEEEEEEEEEEEEEEEE
NS500249:94:HLCHHAFXX:2:21111:13998:18153	0	VEEV	802	60	50M1S	*	0	0	ACTTACTGAGGAGCTGGCACCTGCCGTCTGTATTTCACTTACGTGGCAAGT	AAAAAEEEE6/EEEEEAEEAEEEEEAEEEEEAEEEEEAEEEEAEEEEEEEE
NS500249:94:HLCHHAFXX:4:21402:6594:18446	0	VEEV	802	60	27M1S	*	0	0	ACTTACTGAGGAGCTGGCACCTGCCGTT	AAAAAEEEAEEEEEEAEAEE<EEEAEAE
NS500249:94:HLCHHAFXX:4:11507:25256:3093	0	VEEV	806	60	4S24M	*	0	0	ACTCACTGAGGAGCTGGCACCTGCCGTC	AAAAAEEE/AEEEEAE/EAEEEEEEEEE
NS500249:94:HLCHHAFXX:2:11112:1973:12453	0	VEEV	815	60	21M	*	0	0	CTGGCACCTGCCGTCTGTATT	AA6AA6EEAEEEE<EA/E/6E
NS500249:94:HLCHHAFXX:1:21306:2379:2414	0	VEEV	822	60	22M	*	0	0	CTGCCGTCTGTATTTCACTTAC	AAAAA/EEEEEEEAEEEAEE/E
NS500249:94:HLCHHAFXX:1:11309:6074:18538	0	VEEV	856	60	23M	*	0	0	ATTACACATGTCGGTGTGAGACT	AAAAAEEEEEEEEEEEEEEEEEE
NS500249:94:HLCHHAFXX:1:21107:13126:7177	0	VEEV	856	60	35M	*	0	0	ATTACACATGTCGGTGTGAGACTATAGTTAGTTGC	A6AAAEEAEEEEEAEEEEEEAEE6E/EEAAEEEEE
NS500249:94:HLCHHAFXX:2:11207:3513:6517	0	VEEV	856	60	34M1S	*	0	0	ATTACACATGTCGGTGTGAGACTATAGTTAGTTGT	AAAAAEEAEEEEEEEAEEEEEAEAEEEEE/EEEEE
NS500249:94:HLCHHAFXX:1:11203:4336:13208	0	VEEV	860	60	24M	*	0	0	CACATGTCGGTGTGAGACTATAGT	AAAAAEEEE6EEEEEEEEE6EEEE
NS500249:94:HLCHHAFXX:2:11101:9657:2400	0	VEEV	860	60	24M	*	0	0	CACATGTCGGTGTGAGACTATAGT	AAAAAEEEAEEEEEEEEEEEEEEE
NS500249:94:HLCHHAFXX:2:21311:23860:7564	0	VEEV	860	60	24M	*	0	0	CACATGTCGGTGTGAGACTATAGT	AAAAAEEEEEEAAEEEEEEEEEEE
NS500249:94:HLCHHAFXX:4:11603:5033:19587	0	VEEV	860	60	24M	*	0	0	CACATGTCGGTGTGAGACTATAGT	AAAAAEEEEEEEEEEEEEEAE/EE
NS500249:94:HLCHHAFXX:4:21505:18649:3978	0	VEEV	860	60	24M	*	0	0	CACATGTCGGTGTGAGACTATAGT	AAAAAEEEEEEEEEEEEEEEEEEE
NS500249:94:HLCHHAFXX:4:11511:11832:13389	0	VEEV	861	60	19M	*	0	0	ACATGTCGGTGTGAGACTA	AAAAAEEEEEEEEEEAEE6
NS500249:94:HLCHHAFXX:1:11201:26403:2520	0	VEEV	863	60	31M1S	*	0	0	ATGTCGGTGTGAGACTATAGTTAGTTGCGACA	AAAAAEEEEEEEEEEEEE6EEEEEEEEEEEEA
NS500249:94:HLCHHAFXX:2:21302:21500:13079	0	VEEV	868	60	38M	*	0	0	GGTGTGAGACTATAGTTAGTTGCGACGGGTACGTCGTT	A/AAAEEEAEEAEEEEEEEEEEEEEEAEEEAEEEEEEE
NS500249:94:HLCHHAFXX:4:11401:12092:6387	0	VEEV	868	60	38M	*	0	0	GGTGTGAGGCTATAGTTAGTTGCGACGGGTACGTCGTT	AAAAAEEEEEE/EEEEEEEEEEEEEEEEEEEEEEEEEE
NS500249:94:HLCHHAFXX:4:21609:26846:18153	0	VEEV	868	60	38M	*	0	0	GGTGTGAGACTATAGTTAGTTGCGACGGGTACGTCGTT	AAAAA/AE6EE6EEEEEEEEEEEEAEEEEEEEEEEEEE
NS500249:94:HLCHHAFXX:4:21610:1534:18100	0	VEEV	868	60	38M	*	0	0	GGTGTGAGACTATAGTTAGTTGCGACGGGTACGTCGTT	A6AAAEEE6EEAEAEEEEEEEEEAEEEEEEEEEEEEEA
NS500249:94:HLCHHAFXX:1:21303:24218:2431	0	VEEV	901	60	37M	*	0	0	TCGTTAAAAGAATAGCTATCAGTCCAGGCCTGTATGG	AAAAA6A//EEEEEEEEEEEEEEEAEEEEEEEEEEEE
NS500249:94:HLCHHAFXX:1:21305:19752:16591	0	VEEV	901	60	37M	*	0	0	TCGTTAAAAGAATAGCTATCAGTCCAGGCCTGTATGG	AAAAA66EEEEEEEEAEEEEEEEEAEEEEE/EE/EAE
NS500249:94:HLCHHAFXX:1:11205:18841:2390	0	VEEV	999	60	1S11M	*	0	0	GGACACATTGAA	AA/AAAEEE6/E
NS500249:94:HLCHHAFXX:1:21208:23618:4344	0	VEEV	1056	60	32M	*	0	0	TTGTGTGACCAAATGACTGGCATACTGGCAAC	AAAAAEEEEE6EEEE/EEEEEEEEEEEEEEEE
NS500249:94:HLCHHAFXX:4:11405:10412:3515	0	VEEV	1056	60	21M	*	0	0	TTGTGTGACCAAATGACTGGC	/AAAAEEAEEEEEEEEAEEEE
NS500249:94:HLCHHAFXX:4:11609:22796:13305	0	VEEV	1069	60	36M	*	0	0	TGACTGGCATACTGGCACCAGATGTCAGTGCGGACG	/AAAAEEEEEEEEEEEEEEEEEEEEEEAEEEEEEEE
NS500249:94:HLCHHAFXX:3:21602:25458:13270	0	VEEV	1078	60	1S27M	*	0	0	GTACTGGCAACAGATGTCAGTGCGGACG	AAAAAEEA/EEEEEEEEEEEEEEEEEEE
NS500249:94:HLCHHAFXX:2:11112:22633:13227	0	VEEV	1090	60	19M	*	0	0	ATGTCAGTGCGGACGACGC	AAAAAEEEEEEEEEEEEEE
NS500249:94:HLCHHAFXX:4:11402:2031:12352	0	VEEV	1090	60	19M	*	0	0	ATGTCAGTGCGGACGACGC	AAAAAEEEEEEEEEEEEEA
NS500249:94:HLCHHAFXX:4:11505:7015:15972	0	VEEV	1090	60	14M	*	0	0	ATGTCAGTGCGGAC	AAAAAEEEEEEA/E
NS500249:94:HLCHHAFXX:2:11208:21260:3399	0	VEEV	1095	60	16M	*	0	0	AGTGCGGACGACGCGC	AAAAAEE/EEAEEEEE
NS500249:94:HLCHHAFXX:4:21409:20910:7312	0	VEEV	1117	60	12M	*	0	0	TGCTGGTTGGGC	AAAAAEEEEEEE
NS500249:94:HLCHHAFXX:3:21404:10854:7521	0	VEEV	1139	60	22M1S	*	0	0	TATAGTCGTCAACGGTCGCACCT	AAAAAEEEEEEEEEEEEEEEEEE
NS500249:94:HLCHHAFXX:4:11505:22857:7517	0	VEEV	1139	60	22M1S	*	0	0	TATAGTCGTCAACGGTCGCACCT	AAAAAEEEEE/EEEEEEEE/EAE
NS500249:94:HLCHHAFXX:2:11302:12869:14579	0	VEEV	1145	60	31M	*	0	0	CGTCAACGGTCGCACCCAGAGAAACACCAAT	AAAAAEEEEEEE//EEEEEEAEE/E/EAEEE
NS500249:94:HLCHHAFXX:1:11111:16148:7490	0	VEEV	1179	60	22M1S	*	0	0	ATGAAAAATTACCTTTTGCCCGG	AAAAAEEEEEEEEEAAEE/E/EE
NS500249:94:HLCHHAFXX:1:11112:11993:17114	0	VEEV	1179	60	23M	*	0	0	ATGAAAAATTACCTTTTGCCCGT	AAAAAEEEEEEA/EEEEEEAEEE
NS500249:94:HLCHHAFXX:1:21304:24137:10024	0	VEEV	1179	60	22M1S	*	0	0	ATGAAAAATTACCTTTTGCCCGC	/AAAAEE6EE6EAEEEEEEAEEE
NS500249:94:HLCHHAFXX:2:11102:13397:1653	0	VEEV	1179	60	23M	*	0	0	ATGAAAAATTACCTTTTGCCCGT	AAAA/EE/EE6EEEEEEEEEEEE
NS500249:94:HLCHHAFXX:2:11205:10481:16859	0	VEEV	1180	60	64M11S	*	0	0	TGAAAAATTACCTTTTGCCCGTAGTGGCCCAGGCATTTGCTAGGTGGGCAAAGGAATATAAGGAGATCGGATGAG	AA6/AEEEEEEEEEEEEEE/EEEEEEE/EEAEEAEEEEA6EAE/EEEEEE/AEEEAEEAA/AEE//<AEEE/EEE
NS500249:94:HLCHHAFXX:3:21409:17934:4354	0	VEEV	1210	60	34M	*	0	0	AGGCATTTGCTAGGTGGGCAAAGGAATATAAGGA	/A6A<EEE6EAEEEEEEEEEEEEE6EE/E6AEEE
NS500249:94:HLCHHAFXX:3:21609:23805:12670	0	VEEV	1210	60	34M	*	0	0	AGGCATTTGCTAGGTGGGCAAAGGAATATAAGGA	AAAAAEEEEEEEEEEEEEEEEEEEEEEAEEEEEE
NS500249:94:HLCHHAFXX:4:11501:21495:9881	0	VEEV	1214	60	30M	*	0	0	ATTTGCTAGGTGGGCAAAGGAATATAAGGA	AAAAAEEEEEEEEEEEEEEEEEE6EEEEEE
NS500249:94:HLCHHAFXX:4:11603:7690:10608	0	VEEV	1214	60	30M	*	0	0	ATTTGCTAGGTGGGCAAAGGAATATAAGGA	AAAAAEEEEEEEEEEEEEEEEEEEEAEEEE
NS500249:94:HLCHHAFXX:2:11312:24874:17210	0	VEEV	1221	60	32M	*	0	0	AGGTGGGCAAAGGAATATAAGGAAGATCAAGA	AAAAA6AAEE/EEEAEEE/EEEEEAEEEE/EE
NS500249:94:HLCHHAFXX:3:11608:18342:14269	0	VEEV	1222	60	31M	*	0	0	GGTGGGCAAAGGAATATAAGGAAGATCAAGA	AAAAAEEEEEEEEEEAEEEEEE6EEEEE6EE
NS500249:94:HLCHHAFXX:4:11511:15501:1415	0	VEEV	1222	60	22M	*	0	0	GGTGGGCAAAGGAATATAAGGA	//AAAEEEEEEEEEEEEEEEEE
NS500249:94:HLCHHAFXX:1:11208:1026:15726	0	VEEV	1223	60	21M	*	0	0	GTGGGCAAAGGAATATAAGGA	AAAAAEEEEEEEAEEEEEEEE
NS500249:94:HLCHHAFXX:1:11209:26528:15787	0	VEEV	1223	60	21M	*	0	0	GTGGGCAAAGGAATATAAGGA	AAAAAEEE6EEEEEEAAEEEE
NS500249:94:HLCHHAFXX:1:21112:11871:10085	0	VEEV	1223	60	21M	*	0	0	GTGGGCAAAGGAATATAAGGA	AA6AAEEAEEEEAEAEAEEEE
NS500249:94:HLCHHAFXX:1:21207:7259:16171	0	VEEV	1223	60	21M	*	0	0	GTGGGCAAAGGAATATAAGGA	/AAAAE66EAEEEEEEEEEEE
NS500249:94:HLCHHAFXX:1:21302:10442:8490	0	VEEV	1223	60	21M	*	0	0	GTGGGCAAAGGAATATAAGGA	AAAAAEE6AEEEEEEEEEEEE
NS500249:94:HLCHHAFXX:2:11206:20608:12021	0	VEEV	1223	60	21M	*	0	0	GTGGGCAAAGGAATATAAGGA	AAAAAE66EEEEEEAEEEEEE
NS500249:94:HLCHHAFXX:3:21410:20146:2839	0	VEEV	1223	60	21M	*	0	0	GTGGGCAAAGGAATATAAGGA	AAAAAE66/EEEAEEEAEEEE
NS500249:94:HLCHHAFXX:4:11607:12104:11455	0	VEEV	1223	60	21M	*	0	0	GTGGGCAAAGGAATATAAGGA	/AAA6EEEEEEEEEEEEEEEE
NS500249:94:HLCHHAFXX:4:21605:2087:14195	0	VEEV	1223	60	21M	*	0	0	GTGGGCAAAGGAATATAAGGA	A/AAAE6//AEEEE/AAEAEA
NS500249:94:HLCHHAFXX:1:11206:3225:13920	0	VEEV	1224	60	20M	*	0	0	TGGGCAAAGGAATATAAGGA	A6AAAEEEEEE6EA/E/EAE
NS500249:94:HLCHHAFXX:2:21212:2043:12695	0	VEEV	1224	60	20M	*	0	0	TGGGCAAAGGAATATAAGGA	AAAAA<E6EE/6E/EEEEEE
NS500249:94:HLCHHAFXX:2:21309:13051:11629	0	VEEV	1224	60	20M	*	0	0	TGGGCAAAGGAATATAAGGA	AAAAAEEAEEA6EEEEEEEE
NS500249:94:HLCHHAFXX:3:11406:16813:18852	0	VEEV	1224	60	20M	*	0	0	TGGGCAAAGGAATATAAGGA	AAA/AEEEEEE//EAEEEEE
NS500249:94:HLCHHAFXX:3:21503:17234:14714	0	VEEV	1224	60	20M	*	0	0	TGGGCAAAGGAATATAAGGA	AAAAAEE/EEA/EEEEEEEE
NS500249:94:HLCHHAFXX:3:21609:24143:19846	0	VEEV	1224	60	20M	*	0	0	TGGGCAAAGGAATATAAGGA	AAAAAEAEEEEEEAEAEEEE
NS500249:94:HLCHHAFXX:4:11402:14881:4435	0	VEEV	1224	60	20M	*	0	0	TGGGCAAAGGAATATAAGGA	AAAAA6EEEE66EEEAEEEE
NS500249:94:HLCHHAFXX:2:21212:24872:18307	0	VEEV	1228	60	53M	*	0	0	CAAAGGAATATAAGGAAGATCAAGAAGATGAAAGGCCACTAGGACTACGAGAT	AAAAAEA6EEEEEEEEEE/EEEEEEEEEEEEEAEEEEEEEEEEEEEEEE<EEE
NS500249:94:HLCHHAFXX:4:11606:5592:15792	0	VEEV	1228	60	53M	*	0	0	CAAAGGAATATAAGGAAGATCAAGAAGATGAAAGGCCACTAGGACTACGAGAT	AA/AAEEEE6EEEEE/<AEEEEEEEEEEEEEEEEEEEEEE6E<EEEEEEEEEE
NS500249:94:HLCHHAFXX:1:11307:22579:4799	0	VEEV	1229	60	15M	*	0	0	AAAGGAATATAAGGA	AAAAAEEEEE/EEEE
NS500249:94:HLCHHAFXX:3:21506:11982:6317	0	VEEV	1229	60	15M	*	0	0	AAAGGAATATAAGGA	AA6AAAEE/E/AEEE
NS500249:94:HLCHHAFXX:1:11105:5508:9427	0	VEEV	1230	60	14M	*	0	0	AAGGAATATAAGGA	AAAAAEAAEEAEEA
NS500249:94:HLCHHAFXX:1:11108:12490:14050	0	VEEV	1230	60	14M	*	0	0	AAGGAATATAAGGA	AAAAAEEEAEEEEE
NS500249:94:HLCHHAFXX:2:11211:13077:9312	0	VEEV	1240	60	13M	*	0	0	AGGAAGATCAAGA	AAAAAEEEEEAEE
NS500249:94:HLCHHAFXX:2:21110:20857:9799	0	VEEV	1240	60	34M	*	0	0	AGGAAGATCAAGAAGATGAAAGGCCACTAGGACT	AAAAAEEEEEAEEEEEEEEEEEEEEEEEEEEAEE
NS500249:94:HLCHHAFXX:3:11512:1992:3329	0	VEEV	1240	60	34M	*	0	0	AGGAAGATCAAGAAGATGAAAGGCCACTAGGACT	AAAAA/EEEE/EEAEAEEEEAAEE/EAEEEEEAE
NS500249:94:HLCHHAFXX:3:11611:11629:13462	0	VEEV	1240	60	33M1S	*	0	0	AGGAAGATCAAGAAGATGAAAGGCCACTAGGACC	AAAAAEEEEEEEEEEEEEEEEEEEEEEEEEEEEE
NS500249:94:HLCHHAFXX:4:11508:21442:7713	0	VEEV	1240	60	34M	*	0	0	AGGAAGATCAAGAAGATGAAAGGCCACTAGGACT	AAAAAEEEEEEEEEEEEEEAEEEEAEEEEEEAEE
NS500249:94:HLCHHAFXX:4:21401:11721:13896	0	VEEV	1240	60	34M	*	0	0	AGGAAGATCAAGAAGACGAAAGGCCACTAGGACT	AAAAAEEEEEEEEEEEEEEEEEEEEEEEAEEEEE
NS500249:94:HLCHHAFXX:4:21612:6160:9019	0	VEEV	1240	60	33M	*	0	0	AGGAAGATCAAGAAGATGAAAGGCCACTAGGAC	A6AAAEEEAEEEEE6EEA<EEE//AEA/AE/EE
NS500249:94:HLCHHAFXX:1:11308:13484:4519	0	VEEV	1241	60	32M	*	0	0	GGAAGATCAAGAAGATGAAAGGCCACTAGGAC	AA6AAEEEEEEEEEEEEEEEEEEEEEEEEEEE
NS500249:94:HLCHHAFXX:3:11510:21381:9107	0	VEEV	1241	60	12M	*	0	0	GGAAGATCAAGA	/66AAEEAAEEE
NS500249:94:HLCHHAFXX:4:21404:22804:1096	0	VEEV	1241	60	22M1S	*	0	0	GGAAGATCAAGAAGATGAAAGGT	AA6A6AEEEEEEEEEEEEEEEEE
NS500249:94:HLCHHAFXX:4:21404:24947:3275	0	VEEV	1241	60	23M	*	0	0	GGAAGATCAAGAAGATGAAAGGC	AAA<A6EAAEEEAEEEEEE6EEE
NS500249:94:HLCHHAFXX:1:11208:13916:6168	0	VEEV	1242	60	11M	*	0	0	GAAGATCAAGA	AAA6AEA/EEE
NS500249:94:HLCHHAFXX:3:21506:23450:12487	0	VEEV	1242	60	39M	*	0	0	GAAGATCAAGAAGATGAAAGGCCACTAGGACTACGAGAT	AA6AAEEEEEEEEEEEEEEEEEEEAEEEAEEE<EEAEEE
NS500249:94:HLCHHAFXX:2:21205:12309:3825	0	VEEV	1250	60	24M	*	0	0	AGAAGATGAAAGGCCACTAGGACT	AAAAAEEEEEEEEEEEEEEEEEEE
NS500249:94:HLCHHAFXX:3:11401:7055:4832	0	VEEV	1250	60	24M	*	0	0	AGAAGATGAAAGGCCACTAGGACT	/AAA6EEEEAEEE<EEEEAEE/AA
NS500249:94:HLCHHAFXX:3:21407:8585:11841	0	VEEV	1250	60	24M	*	0	0	AGAAGATGAAAGGCCACTAGGACT	AAAAAEEEAE/EEEAAEEEEEEEE
NS500249:94:HLCHHAFXX:3:21607:26805:8311	0	VEEV	1250	60	23M1S	*	0	0	AGAAGATGAAAGGCCACTAGGACA	AAAAAAEE6EAEEEEEEEAEEEAA
NS500249:94:HLCHHAFXX:3:21608:1375:8258	0	VEEV	1250	60	23M1S	*	0	0	AGAAGATGAAAGGCCACTAGGACA	AAAAAEEEAAEEEEEEEEEEEEEE
NS500249:94:HLCHHAFXX:1:11209:19308:4436	0	VEEV	1261	60	19M	*	0	0	GGCCACTAGGACTACGAGA	AAAAAEEEEEEEEEAEEEE
NS500249:94:HLCHHAFXX:1:11112:8977:3989	0	VEEV	1266	60	14M	*	0	0	CTAGGACTACGAGA	AAAAAEEEAEEEEE
NS500249:94:HLCHHAFXX:2:21308:12736:13647	0	VEEV	1266	60	14M	*	0	0	CTAGGACTACGAGA	AA/AAEEEEEEEEE
NS500249:94:HLCHHAFXX:1:21109:12898:2106	0	VEEV	1268	60	13M	*	0	0	AGGACTACGAGAT	AAAAAEEEEEEEE
NS500249:94:HLCHHAFXX:1:21109:14706:19855	0	VEEV	1268	60	13M	*	0	0	AGGACTACGAGAT	AAAAAEEEEEEEE
NS500249:94:HLCHHAFXX:1:21311:11162:14742	0	VEEV	1268	60	13M	*	0	0	AGGACTACGAGAT	AAAAAEEEEEEEE
NS500249:94:HLCHHAFXX:2:21304:17437:11197	0	VEEV	1268	60	13M	*	0	0	AGGACTACGAGAT	AAAAAEEEEEEEE
NS500249:94:HLCHHAFXX:3:11511:8861:19060	0	VEEV	1268	60	13M	*	0	0	AGGACTACGAGAT	AAAAAEEEEEEEE
NS500249:94:HLCHHAFXX:3:11611:13958:10547	0	VEEV	1268	60	13M	*	0	0	AGGACTACGAGAT	AAAAAEEEEEEEE
NS500249:94:HLCHHAFXX:3:21603:20966:3089	0	VEEV	1268	60	12M	*	0	0	AGGACTACGAGA	AAAAAEAEEEEE
NS500249:94:HLCHHAFXX:1:11208:20526:3458	0	VEEV	1282	60	28M1S	*	0	0	GACAGTTAGTCATGGGGTGTTGTTGGGCA	6AAAAEEAEEEEEE6EEEEEAEEEAEE/E
NS500249:94:HLCHHAFXX:2:11204:7342:18148	0	VEEV	1282	60	28M1S	*	0	0	GACAGTTAGTCATGGGGTGTTGTTGGGCC	AAAAAAEEEEEEEEEEEEEEEEEEEEEEE
NS500249:94:HLCHHAFXX:3:21411:15674:5341	0	VEEV	1282	60	29M	*	0	0	GACAGTTAGTCATGGGGTGTTGTTGGGCT	AAAAAEEEEEEEEEEEEEEEAEEEEEEEE
NS500249:94:HLCHHAFXX:3:21508:20057:3525	0	VEEV	1282	60	29M	*	0	0	GACAGTTAGTCATGGGGTGTTGTTGGGCT	AAAAAEEEEEEEEEEEEEEEEEEEEEEAE
NS500249:94:HLCHHAFXX:3:21505:16880:14332	0	VEEV	1297	60	23M1S	*	0	0	GGTGTTGTTGGGCTTTTAGAAGGT	AAAAAEEEEEEEEEEEEAEEEEEE
NS500249:94:HLCHHAFXX:3:21602:11693:14948	0	VEEV	1297	60	23M1S	*	0	0	GGTGTTGTTGGGCTTTTAGAAGGT	AAAAAEEEEEEEEEEEEAEEEEEE
NS500249:94:HLCHHAFXX:4:21601:16732:14734	0	VEEV	1297	60	23M1S	*	0	0	GGTGTTGTTGGGCTTTTAGAAGGT	AAAAAEEEEEEEEEEEE/EAEEEE
NS500249:94:HLCHHAFXX:1:11103:16555:4002	0	VEEV	1298	60	11M	*	0	0	GTGTTGTTGGG	AAAAAEEEEEE
NS500249:94:HLCHHAFXX:3:11508:2707:3578	0	VEEV	1298	60	11M	*	0	0	GTGTTGTTGGG	AAAAAEEE6EE
NS500249:94:HLCHHAFXX:3:21405:5537:2395	0	VEEV	1323	60	35M	*	0	0	AAGATAACATCTATTTATAAGCGCCCGGATACCCA	/AAAA6EEEEEEE/EAAEEEEAEA<EEE/EEA//<
NS500249:94:HLCHHAFXX:3:21511:2318:5317	0	VEEV	1323	60	55M1S	*	0	0	AAGATAACATCTATTTATAAGCGCCCGGATACCCAAACCATCATCAAAGTGAACAT	AAAAAAEE/EEEEEEEEEEEEEEEEEEEEEEA6<EE/EAEEEEE<EEEEEEEEEEE
NS500249:94:HLCHHAFXX:3:21412:13426:13817	0	VEEV	1347	60	13M	*	0	0	CCGGATACCCAAA	AAAAAEEEEEEEE
NS500249:94:HLCHHAFXX:3:21412:21696:16990	0	VEEV	1389	60	75M	*	0	0	TCATTCGTGCTGCCCAGGATAGGCAGTAACACATTGGAGATCGGGCTGAGAACAAGAATCAGGAAAATGTTAGAG	/AAAAEEEEEEE6E//EEEEEEEEEEEE/EEEEEEE6EEEEE/EAEEEEAEEEEEEAAAA/A</AEEEEAEEEE6
NS500249:94:HLCHHAFXX:2:11111:12785:6237	0	VEEV	1393	60	1S11M	*	0	0	CTCGTGCTGCCC	AAAAAEEEEEEE
NS500249:94:HLCHHAFXX:1:11202:23170:3671	0	VEEV	1403	60	23M	*	0	0	CAGGATAGGCAGTAACACATTGG	AAAAAEEEEEEEEEEEEEEEEEE
NS500249:94:HLCHHAFXX:4:11506:10142:1932	0	VEEV	1403	60	23M	*	0	0	CAGGATAGGCAGTAACACATTGG	AAAAAEEEEEAEEEEEEEEEEEE
NS500249:94:HLCHHAFXX:1:11304:15092:16462	0	VEEV	1404	60	21M1S	*	0	0	AGGATAGGCAGTAACACATTGA	A66AAEEEEEEEEEEEAAEE/E
NS500249:94:HLCHHAFXX:2:21301:15228:12252	0	VEEV	1404	60	49M	*	0	0	AGGATAGGCAGTAACACATTGGAGATCGGGCTGAGAACAAGAATCAGGA	AAAAAEEEEEEEA//AEEAEEE/EEEE/EEEEEEEEEEEEEEEE<EEEE
NS500249:94:HLCHHAFXX:2:11203:25862:3737	0	VEEV	1406	60	47M	*	0	0	GATAGGCAGTAACACATTGGAGATCGGGCTGAGAACAAGAATCAGGA	/AAA/EEE/A/AEAEEEEEE6EE/E/AEA<A/A/<EEEEAEEAEEEE
NS500249:94:HLCHHAFXX:3:21410:4764:11295	0	VEEV	1407	60	46M	*	0	0	ATAGGCAGTAACACGTTGGAGATCGGGCTGAGAACAAGAATCAGGA	AA/6AE6EEEAEEEEEEEEEEEEEEEEEEEEEE/EEEEEEEEEEEE
NS500249:94:HLCHHAFXX:4:21501:18494:1199	0	VEEV	1408	60	34M	*	0	0	TAGGCAGTAACACATTGGAGATCGGGCTGAGAAC	6A66AAEEEAEEEEEEEEEEEEEEAEEEEEEEEE
NS500249:94:HLCHHAFXX:1:11105:9252:9969	0	VEEV	1409	60	34M	*	0	0	AGGCAGTAACACATTGGAGATCGGGCTGAGAACA	AAAAAEEEEEEEEEEEEEEEEEEEEEEEEEEEEE
NS500249:94:HLCHHAFXX:2:11304:19608:12331	0	VEEV	1409	60	44M	*	0	0	AGGCAGTAACACATTGGAGATCGGGCTGAGAACAAGAATCAGGA	/AAAAEEEEEEEEEA<AEEEEEEEEEEEEEEEEEAEEEEEEEEE
NS500249:94:HLCHHAFXX:1:11108:7548:18253	0	VEEV	1410	60	43M	*	0	0	GGCAGTAACACATTGGAGATCGGGCTGAGAACAAGGATCAGGA	AAAAAEEEEEEEEAEEEEAEEEEEEEEEEEEEEEEEEEEEEEE
NS500249:94:HLCHHAFXX:1:11207:24982:19615	0	VEEV	1413	60	29M	*	0	0	AGTAACACATTGGAGATCGGGCTGAGAAC	AAAAAEEEEEAEEEEEEEEEEAEEEEEEE
NS500249:94:HLCHHAFXX:3:11409:1050:6806	0	VEEV	1413	60	36M	*	0	0	AGTAACACATTGGAGATCGGGCTGAGAACAAGAATC	AAAAAEEEEEEEEE<AAE/EEA//AA/E/E/EEAEE
NS500249:94:HLCHHAFXX:4:21504:18835:7406	0	VEEV	1413	60	40M	*	0	0	AGTAACACATTGGAGATCGGGCTGAGAAAAAGAATCAGGA	AAAAAEEEEEAEEEEEEEAAAAAEE</E/EAEEAE/AEEE
NS500249:94:HLCHHAFXX:1:21206:6859:15058	0	VEEV	1414	60	41M	*	0	0	GTAACACATTGGAGATCGGGCTGAGAACAAGAATCAGGAAA	AA6AAAEAEEEEEEEEEEEEEEEEEEEA/EEE/EEEEEEEE
NS500249:94:HLCHHAFXX:4:11405:7530:13118	0	VEEV	1414	60	1S39M	*	0	0	TGTAACACATTGGAGATCGGGCAGAGAACAAGAATCAGGA	6AAAAEEEEEEEEE/EEEEEEEAEEEE/EEEEEEEE/EEE
NS500249:94:HLCHHAFXX:1:21211:19871:15614	0	VEEV	1415	60	38M	*	0	0	TAACACATTGGAGATCGGGCTGAGAACAAGAATCAGGA	AA/AAAA/EEEEEEEEA6EEEEEEEEAEEEEEEEE/EE
NS500249:94:HLCHHAFXX:1:21310:19635:1450	0	VEEV	1415	60	38M	*	0	0	TAACACATTGGAGATCGGGCTGAGAACAAGAATCAGGA	AAAAAEAEEEEEE/EEEEEAEEEEEEEEEEEEEEEEEE
NS500249:94:HLCHHAFXX:2:11102:22865:14988	0	VEEV	1415	60	38M	*	0	0	TAACACATTGGAGATCGGGCTGAGAACAAGAATCAGGA	AAAAAEEEEEEEEEEEEEEEEEEEEEEEAEEEEEEEEE
NS500249:94:HLCHHAFXX:3:21610:20482:5362	0	VEEV	1416	60	37M	*	0	0	AACACATTGGAGATCGGGCTGAGAACAAGAATCAGGA	AAAA66EEEEEEEEEEEEEEEEAEEEEEEEEEEEEEE
NS500249:94:HLCHHAFXX:1:11209:23852:6526	0	VEEV	1417	60	36M	*	0	0	ACACATTGGAGATCGGGCTGAGAACAAGAATCAGGA	AAAAAEEEEEEEEEEEEE/EEEEEEEEEEEEEAEAE
NS500249:94:HLCHHAFXX:1:21311:24370:16494	0	VEEV	1417	60	36M	*	0	0	ACACATTGGAGATCGGGCTGAGAGCAAGAATCAGGA	/A/AAEEEEEEEEEEEEEEEEE6EAEEE6/EEAEAE
NS500249:94:HLCHHAFXX:1:21312:1559:15720	0	VEEV	1417	60	12M	*	0	0	ACACATTGGAGA	AAA/AEEEEE6A
NS500249:94:HLCHHAFXX:2:21208:8834:3197	0	VEEV	1417	60	36M	*	0	0	ACACATTGGAGATCGGGCTGAGAACAAGAATCAGGA	AAAAAEEEEEEEEEEEEEEEEEEEEEEEEEEE/EE6
NS500249:94:HLCHHAFXX:2:21303:8299:18471	0	VEEV	1417	60	35M	*	0	0	ACACATTGGAGATCGGGCTGAGAACAAGAATCAGG	/AAA/AEE/E/EEAEEEEEEEEEEE6EEEEEEAEE
NS500249:94:HLCHHAFXX:3:11602:13476:11930	0	VEEV	1417	60	36M	*	0	0	ACACATTGGAGATCGGGCTGAGAACAAGAATCAGGA	AAAAAEEEEEE/EEEEEEEEEEEEEEEEEEEEEEEE
NS500249:94:HLCHHAFXX:4:11411:3727:3852	0	VEEV	1417	60	36M	*	0	0	ACACATTGGAGATCGGGCTGAGAACAAGAATCAGGA	AAAAAEEEEEEEEEEEEEEEEEEEEEEEEEEEEEEE
NS500249:94:HLCHHAFXX:4:21506:8566:17970	0	VEEV	1417	60	36M	*	0	0	ACACATTGGAGATCGGGCTGAGAGCAAGAATCAGGA	AAAAAEEEEEEAEEEEEEEEEEEEEEEEEEEA<EEE
NS500249:94:HLCHHAFXX:4:21601:16309:16499	0	VEEV	1418	60	36M	*	0	0	CACATTGGAGATCGGGCTGAGAACAAGAATCAGGAA	AAAAAEEEEEEEEEEEEEEEEEAEEEEEEEEEEEEA
NS500249:94:HLCHHAFXX:1:11204:1910:9512	0	VEEV	1419	60	37M	*	0	0	ACATTGGAGATCGGGCTGAGAACAAGAATCAGGAAAA	AAAAAEEEEEEEEEEEEEEEEEEEEEEAEEEEEEEEE
NS500249:94:HLCHHAFXX:3:11611:18212:18644	0	VEEV	1419	60	17M	*	0	0	ACATTGGAGATCGGGCT	AAAAAEEEEEEEEEEEE
NS500249:94:HLCHHAFXX:3:21410:21634:9002	0	VEEV	1419	60	34M	*	0	0	ACATTGGAGATCGGGCTGAGAACAAGAATCAGGA	AAAAAEEEEEEEEEEEEEEEEEEEEEEEEEEEEE
NS500249:94:HLCHHAFXX:3:21502:4008:6870	0	VEEV	1419	60	34M	*	0	0	ACATTGGAGATCGGGCTGAGAACAAGAATCAGGA	AA//AA/EE6EEEEEEAEEEAEE<EEEEEEEEEA
NS500249:94:HLCHHAFXX:4:21404:25624:20333	0	VEEV	1419	60	34M	*	0	0	ACATTGGAGATCGGGCTGAGAACAAGAATCAGGA	AA/AAAEEEEEEEEEEEEEEEEEEEEEEEEEEEE
NS500249:94:HLCHHAFXX:1:11212:18625:14650	0	VEEV	1420	60	35M	*	0	0	CATTGGAGATCGGGCTGAGAACAAGAATCAGGAAA	AAAAAEEE/EEEEEEEEEEEEEEEEEEEEEEEEEE
NS500249:94:HLCHHAFXX:1:11305:11900:10861	0	VEEV	1420	60	32M	*	0	0	CATTGGAGATCGGGCTGAGAACAAGAATCAGG	AAAAAEEE/EAEEEEEEEEEAEEEEA/EEEEE
NS500249:94:HLCHHAFXX:1:11306:4416:17384	0	VEEV	1420	60	18M	*	0	0	CATTGGAGATCGGGCTGA	AAAAAEEEEEEEEEEEAA
NS500249:94:HLCHHAFXX:1:21111:5174:9183	0	VEEV	1420	60	35M	*	0	0	CATTGGAGATCGGGCTGAGAACAAGAATCAGGAAA	AAAAAEAEEEAEAEEE//AA/EE6EEEEEE/E/EE
NS500249:94:HLCHHAFXX:1:21308:10857:1044	0	VEEV	1420	60	33M	*	0	0	CATTGGAGATTGGGCTGAGAACAAGAATCAGGA	AAAAAEEEAEEEEEEEEEEEEEEEEEEEEEEEE
NS500249:94:HLCHHAFXX:1:21310:26197:14276	0	VEEV	1420	60	22M	*	0	0	CATTGGAGATCGGGCTGAGAAC	AAAA/AAE/EEEEAAEEEEEEA
NS500249:94:HLCHHAFXX:2:11309:26241:11709	0	VEEV	1420	60	33M	*	0	0	CATTGGAGATCGGGCTGAGAACAAGAATCAGGA	AAAAAEEE/EEEEEEEEAAEEEE/EEAEEEEEE
NS500249:94:HLCHHAFXX:2:21201:25612:4726	0	VEEV	1420	60	33M	*	0	0	CATTGGAGATTGGGCTGAGAACAAGAATCAGGA	AAAAAE6E6EEEEEEEEEE6EE6EEEEEEEEEE
NS500249:94:HLCHHAFXX:2:21304:6121:8961	0	VEEV	1420	60	33M	*	0	0	CATTGGAGATCGGGCTGAGAACAAGAATCAGGA	AAAAAEEEAEEEEEEEEEE//AEEEAEEEEEEE
NS500249:94:HLCHHAFXX:3:11407:6623:6560	0	VEEV	1420	60	33M	*	0	0	CATTGGAGATCGGGCTGAGAACAAGAATCAGGA	AAAAAEAEAEEEEEEEEEEEEEEEEEEEEEEEE
NS500249:94:HLCHHAFXX:3:11501:18105:13760	0	VEEV	1420	60	33M	*	0	0	CATTGGAGATCGGGCTGAGAACAAGAATCAGGA	AAAAAEEEEEEEEEEEEEEE6EAAEEEE<EEEE
NS500249:94:HLCHHAFXX:3:11603:15364:16516	0	VEEV	1420	60	35M	*	0	0	CATTGGAGATCGGGCTGAGAACAAGAATCAGGAAA	AAAAAEEEEEEEEEEEEEEEEEEAEEEEEEEE/AE
NS500249:94:HLCHHAFXX:3:21506:4822:12874	0	VEEV	1420	60	33M	*	0	0	CATTGGAGATCGGGCTGAGAACAAGAATCAGGA	AAAAAEAE/EEEEEEEEEEEEEEEEEEEEEEEE
NS500249:94:HLCHHAFXX:4:11402:25302:3877	0	VEEV	1420	60	22M	*	0	0	CATTGGAGATCGGGCTGAGAAC	AAAAAEEEEEEEEEEEEEEEEE
NS500249:94:HLCHHAFXX:4:11408:24248:16960	0	VEEV	1420	60	22M	*	0	0	CATTGGAGATCGGGCTGAGAAC	AAAAAE6EEEEEEEEEEEE//E
NS500249:94:HLCHHAFXX:4:11606:24624:14216	0	VEEV	1420	60	33M	*	0	0	CATTGGAGATCGGGCTGAGAACAAGAATCAGGA	AAAAAEAEAEEEEEEEEEEEEEAAEEEEEEEEE
NS500249:94:HLCHHAFXX:4:11610:8872:20260	0	VEEV	1420	60	33M	*	0	0	CATTGGAGATCGGGCTGAGAACAAGAATCAGGA	AAAAAEEE6EEEEEEEEEEEEEE/EEEEEEEEE
NS500249:94:HLCHHAFXX:4:21507:24984:4658	0	VEEV	1420	60	22M	*	0	0	CATTGGAGATCGGGCTGAGAAC	AAAA6EEE/EEEEEAEE/EEEE
NS500249:94:HLCHHAFXX:1:11104:17436:19908	0	VEEV	1421	60	32M	*	0	0	ATTGGAGATCGGGCTGAGAACAAGAATCAGGA	AAAAAEEAEEEEEEEEEEEEEEEEEEEEEEEE
NS500249:94:HLCHHAFXX:1:11112:15997:10938	0	VEEV	1421	60	32M	*	0	0	ATTGGAGATCGGGCTGAGAACAAGAATCAGGA	AAAAAEE/EEEEEEEEEEEAEEEEEEEEEEEE
NS500249:94:HLCHHAFXX:1:11205:7489:18486	0	VEEV	1421	60	28M4S	*	0	0	ATTGGAGATCGGGCTGAGAACAAGAATCGGGA	/AAAAAE/EEEEEEEEEEAEEEEEEEAEEEEE
NS500249:94:HLCHHAFXX:1:11210:24693:17076	0	VEEV	1421	60	32M	*	0	0	ATTGGAGATCGGGCTGAGAACAAGAATCAGGA	AAAAAAE/EEEEEEEEEEEAEEAEEEEEEEEE
NS500249:94:HLCHHAFXX:2:11112:8994:3647	0	VEEV	1421	60	32M	*	0	0	ATTGGAGATCGGGCTGAGAACAAGAATCAGGA	AAAAAEEEEEEEEEEEEEEEEE6EEAE/EEEA
NS500249:94:HLCHHAFXX:2:21102:6913:18237	0	VEEV	1421	60	32M	*	0	0	ATTGGAGATCGGGCTGAGAACAAGAATCAGGA	A/AAAEE/EEEEEEE<EEE/EEAEEEEEEEEE
NS500249:94:HLCHHAFXX:2:21303:16629:18430	0	VEEV	1421	60	32M	*	0	0	ATTGGAGATCGGGCTGAGAACAAGAATCAGGA	AAAAAEE/EEEEEEEEEAEEEEEEEEEEEEEE
NS500249:94:HLCHHAFXX:2:21306:14479:16094	0	VEEV	1421	60	32M	*	0	0	ATTGGAGATCGGGCTGAGAACAAGAATCAGGA	AAAA/AE6EEAE//AE/EEEEEEEAEEEEEEA
NS500249:94:HLCHHAFXX:3:11412:3827:11226	0	VEEV	1421	60	32M	*	0	0	ATTGGAGATCGGGCTGAGAACAAGAATCAGGA	AAAAAEEAEEEEEEEEAEAEEEEEEEEEEEEE
NS500249:94:HLCHHAFXX:4:11505:2791:19670	0	VEEV	1421	60	32M	*	0	0	ATTGGAGATCGGGCTGAGAACAAGAATCAGGA	AAAAA6E/EEEEE/EEAEE/EE/EEEEEEEAA
NS500249:94:HLCHHAFXX:1:11111:14755:11858	0	VEEV	1422	60	20M	*	0	0	TTGGAGATCGGGCTGAGAAC	AAAAAEEEEEEEEEEEEEEE
NS500249:94:HLCHHAFXX:1:21105:14816:6928	0	VEEV	1422	60	31M	*	0	0	TTGGAGATCGGGCTGAGAACAAGAATCAGGA	AAAAAEEEEEEEEEEEEEEEEEEEAEAEEEE
NS500249:94:HLCHHAFXX:1:21301:7616:17042	0	VEEV	1422	60	27M4S	*	0	0	TTGGAGATCGGGCTGAGAACAAGAATCGGGG	AAA/AEEE/EEEEE/EEE/E/EEE/EEEEEE
NS500249:94:HLCHHAFXX:3:11404:26148:8301	0	VEEV	1422	60	31M	*	0	0	TTGGAGATCGGGCTGAGAACAAGAATCAGGA	AAAAAEEEE6EEAEEEEEEEEEEEEEEEEEE
NS500249:94:HLCHHAFXX:3:11602:19981:7874	0	VEEV	1422	60	13M	*	0	0	TTGGAGATCGGGC	AAAAAEEEEEEEE
NS500249:94:HLCHHAFXX:3:11610:22771:12571	0	VEEV	1422	60	32M	*	0	0	TTGGAGATCGGGCTGAGAACAAGAATCAGGAA	/AAAAEEEEEEEEEEEAEEEEEEEEEEEAEAE
NS500249:94:HLCHHAFXX:4:11401:13505:19050	0	VEEV	1422	60	30M1S	*	0	0	TTGGAGATCGGGCTGAGAACAAGAATCAGGG	/AAAAEEEEEEEEEEEEEEEEEEEEEEEEEE
NS500249:94:HLCHHAFXX:4:11501:24800:12189	0	VEEV	1422	60	31M	*	0	0	TTGGAGATCGGGCTGAGAACAAGAATCAGGA	AAAAAEEEEEEEEEEEEEEEEEEEEEEEEEE
NS500249:94:HLCHHAFXX:1:21108:24076:17201	0	VEEV	1423	60	12M	*	0	0	TGGAGATCGGGC	AAAAAAEEEEEE
NS500249:94:HLCHHAFXX:2:11103:21617:13519	0	VEEV	1423	60	12M	*	0	0	TGGAGATCGGGC	6AAAAEEEEEEE
NS500249:94:HLCHHAFXX:2:11311:24544:2329	0	VEEV	1423	60	28M1S	*	0	0	TGGAGATCGGGCTGAGAACAAGAATCAGA	A/AAAAEEEEEEEEEAEEEEEEA/EEAE<
NS500249:94:HLCHHAFXX:3:11407:5471:1455	0	VEEV	1423	60	30M	*	0	0	TGGAGATCGGGCTGAGAACAAGAATCAGGA	AAAAAAEEEEEEEEEEEEEEEEEAEEEEEE
NS500249:94:HLCHHAFXX:1:11203:4791:4338	0	VEEV	1424	60	29M	*	0	0	GGAGATCGGGCTGAGAACAAGAATCAGGA	AA/AAEEEEEEEEEE6EEEEEEEEEEEEE
NS500249:94:HLCHHAFXX:1:11210:19073:16579	0	VEEV	1424	60	30M	*	0	0	GGAGATCGGGCTGAGAACAAGAATCAGGAA	AAAAAEEEEEEEEEEEEEEEEEEEEEEEEE
NS500249:94:HLCHHAFXX:1:21107:9930:10569	0	VEEV	1424	60	30M	*	0	0	GGAGATCGGGCTGAGAACAAGAATCAGGAA	AA6AAEEEEEEEEEEEEEEEEE6EEEEEEE
NS500249:94:HLCHHAFXX:2:21205:9141:1180	0	VEEV	1424	60	28M	*	0	0	GGAGATCGGGCTGAGAACAAGAATCAGG	AA66AEEEEEEEEEEEEEEEEEEEEEEE
NS500249:94:HLCHHAFXX:2:21210:5975:5768	0	VEEV	1424	60	29M	*	0	0	GGAGATCGGGCTGAGAACAAGAATCAGGA	AAAAAEEEEEEEEEEEEEEEEE6EEEEEA
NS500249:94:HLCHHAFXX:2:21309:25202:10149	0	VEEV	1424	60	29M	*	0	0	GGAGATCGGGCTGAGAACAAGAATCAGGA	AA/AAEEAEEEAEEEA/AEE6AE/EEE/E
NS500249:94:HLCHHAFXX:2:21309:25212:10156	0	VEEV	1424	60	29M	*	0	0	GGAGATCGGGCTGAGAACAAGAATCAGGA	AA/AAEEEEEEEEEEEEEE6EE/EEEEEE
NS500249:94:HLCHHAFXX:3:11510:3256:19683	0	VEEV	1424	60	30M	*	0	0	GGAGATCGGGCTGAGAACAAGAATCAGGAA	A/AAAAEEE6EEE/EEEEEEEA/<EAEEEE
NS500249:94:HLCHHAFXX:3:21401:1442:5797	0	VEEV	1424	60	30M	*	0	0	GGAGATCGGGCTGAGAACAAGAATCAGGAA	/A/AAEEAEEEEEEEEEAEEEEEEEEEE/A
NS500249:94:HLCHHAFXX:3:21501:17819:17843	0	VEEV	1424	60	18M	*	0	0	GGAGATCGGGCTGAGAAC	AA6AAEEEEEEEEEE/AE
NS500249:94:HLCHHAFXX:3:21512:16467:6921	0	VEEV	1424	60	29M	*	0	0	GGAGATCGGGCTGAGAACAAGAATCAGGA	AAAAAEEEEEEEEEEEEEEEEE6EEEEEE
NS500249:94:HLCHHAFXX:4:11402:18859:6700	0	VEEV	1424	60	31M	*	0	0	GGAGATCGGGCTGAGAGCAAGAATCAGGAAA	AA6AAEEEEEEEEEEAEEEEEEEEEEEEEEE
NS500249:94:HLCHHAFXX:4:11606:13961:18211	0	VEEV	1424	60	53M	*	0	0	GGAGATCGGGCCGAGAACAAGAATCAGGAAAATGTTAGAGGAGCACAAGGAGC	AA6AAEEEEEEEEEEEEEEEEE/EEEEEEAEEEEEEAEEEEAAEEEEEEEEEE
NS500249:94:HLCHHAFXX:4:11612:18123:9550	0	VEEV	1424	60	25M	*	0	0	GGAGATCGGGCTGAGAACAAGAATC	AA/AAEEEEEEEEEEAEEEEEE/EE
NS500249:94:HLCHHAFXX:4:21402:19285:9380	0	VEEV	1424	60	30M	*	0	0	GGAGATCGGGCTGAGAACAAGAATCAGGAA	AAAAAEEEEEEEEEEEEEEEEEEEEEEEEE
NS500249:94:HLCHHAFXX:4:21403:12107:11812	0	VEEV	1424	60	16M	*	0	0	GGAGATCGGGCTGAGA	AAAA//EEEEAAA//E
NS500249:94:HLCHHAFXX:1:11303:11920:7842	0	VEEV	1425	60	27M1S	*	0	0	GAGATCGGGCTGAGAACAAGAATCAGGG	AAA6AE6EEEEAEEEE/EEEEEEEEEAE
NS500249:94:HLCHHAFXX:1:21304:11378:7681	0	VEEV	1425	60	28M	*	0	0	GAGATCGGGCTGAGAACAAGAATCAGGA	AAAAAEEEEEEEEEEEEEEEEEEEEEEE
NS500249:94:HLCHHAFXX:2:11203:6977:8688	0	VEEV	1425	60	29M	*	0	0	GAGATCGGGCTGAGAACAAGAATCAGGAA	AAAAAEEEEEEEEEE/EEEEEEEEEEEEE
NS500249:94:HLCHHAFXX:2:21101:10102:20066	0	VEEV	1425	60	28M	*	0	0	GAGATCGGGCTGAGAACAAGAATCAGGA	AAAAAEEEEEEEEEEAEEEEEEEEEEEE
NS500249:94:HLCHHAFXX:3:11404:9889:3705	0	VEEV	1425	60	28M	*	0	0	GAGATCGGGCTGAGAACAAGAATCAGGA	AAAAAEEEEEEEEEEEEEEEEEEEEEEE
NS500249:94:HLCHHAFXX:3:11411:23064:6647	0	VEEV	1425	60	28M	*	0	0	GAGATCGGGCTGAGAACAAGAATCAGGA	AAA/AEEEEEEEEEEEEE6EEEEEEEEE
NS500249:94:HLCHHAFXX:2:21311:7116:18761	0	VEEV	1427	60	22M1S	*	0	0	GATCGGGCTGAGAACAAGAATCG	AAAAAAEEEEEE6EEEEEEEEEE
NS500249:94:HLCHHAFXX:3:21406:17648:10253	0	VEEV	1427	60	2S26M	*	0	0	GTGATCGGGCTGAGAACAAGAATCAGGA	AAAAAEEEEEEEEEEEAEEEEEEEEEEE
NS500249:94:HLCHHAFXX:4:11407:13127:19611	0	VEEV	1427	60	23M	*	0	0	GATCGGGCTGAGAACAAGAATCA	AAAAAEEEEEEEEEEEAE6EEEE
NS500249:94:HLCHHAFXX:1:11104:21424:18734	0	VEEV	1428	60	25M	*	0	0	ATCGGGCTGAGAACAAGAATCAGGA	AAAAAEEEEEEEEEEEEEEEEEEEE
NS500249:94:HLCHHAFXX:1:11206:21111:10052	0	VEEV	1428	60	25M	*	0	0	ATCGGGCTGAGAACAAGAATCAGGA	AAAAAEEEEEEEEEEEEEEEEEEEA
NS500249:94:HLCHHAFXX:1:21206:10600:12152	0	VEEV	1428	60	26M	*	0	0	ATCGGGCTGAGAACAAGAATCAGGAA	AAAAA6EEEEEAEEEEE/EEEEEEEE
NS500249:94:HLCHHAFXX:2:11212:13317:17851	0	VEEV	1428	60	27M	*	0	0	ATCGGGCTGAGAACAAGAATCAGGAAA	AAAAA6EEEEEEAEEEEEEEEEEEEAE
NS500249:94:HLCHHAFXX:2:11310:9656:9936	0	VEEV	1428	60	25M	*	0	0	ATCGGGCTGAGAACAAGAATCAGGA	AAAAAAEEEEEEEEEEEEEEEEEEE
NS500249:94:HLCHHAFXX:2:21105:9735:18022	0	VEEV	1428	60	22M	*	0	0	ATCGGGCTGAGAACAAGAATCA	AAAAAEEEEEAEEEEAEEEEEE
NS500249:94:HLCHHAFXX:2:21208:14745:5669	0	VEEV	1428	60	14M	*	0	0	ATCGGGCTGAGAAC	AAAAAEEEEEEEEE
NS500249:94:HLCHHAFXX:2:21301:19569:2064	0	VEEV	1428	60	25M	*	0	0	ATCGGGCTGAGAACAAGAATCAGGA	AAAAAEEEEEEEEEEEEEEEEEEEE
NS500249:94:HLCHHAFXX:2:21311:18264:10293	0	VEEV	1428	60	25M	*	0	0	ATCGGGCTGAGAACAAGAATCAGGA	AAAAAEEEEAEAEEEEEE6EAAEEE
NS500249:94:HLCHHAFXX:3:21509:6672:8248	0	VEEV	1428	60	26M	*	0	0	ATCGGGCTGAGAACAAGAATCAGGAA	AAAAAEEE/EEEEEEEAEEAEEEEEE
NS500249:94:HLCHHAFXX:4:11506:12498:14301	0	VEEV	1428	60	25M	*	0	0	ATCGGGCTGAGAACAAGAATCAGGA	AAAAAEEEEEEEEEEEEEEE<EEEA
NS500249:94:HLCHHAFXX:4:11512:12039:19007	0	VEEV	1428	60	22M	*	0	0	ATCGGGCTGAGAACAAGAATCA	AAAAAEEEEEEAEEE/EEEEEE
NS500249:94:HLCHHAFXX:1:21110:7217:3507	0	VEEV	1429	60	1S25M	*	0	0	GTCGGGCTGAGAACAAGAATCAGGAA	/AAAA6E/EEEEE/E/EEEEEAA6EA
NS500249:94:HLCHHAFXX:2:11212:21386:13995	0	VEEV	1429	60	11M	*	0	0	TCGGGCTGAGA	6AAAAAEEEE6
NS500249:94:HLCHHAFXX:4:11410:21164:19927	0	VEEV	1429	60	24M	*	0	0	TCGGGCTGAGAACAAGAATCAGGA	AAAAAEE6EEAEEAEEEEAEEEEE
NS500249:94:HLCHHAFXX:1:11304:15252:1362	0	VEEV	1430	60	23M	*	0	0	CGGGCTGAGAACAAGAATCAGGA	AAAAAEEEEEEEEEEEEEEEEEA
NS500249:94:HLCHHAFXX:2:11305:5543:12613	0	VEEV	1430	60	23M	*	0	0	CGGGCTGAGAACAAGAATCAGGA	AAAAAEEAEEEEEEEEEEEEEEE
NS500249:94:HLCHHAFXX:2:21105:8472:13231	0	VEEV	1430	60	24M	*	0	0	CGGGCTGAGAACAAGAATCAGGAA	AAAAAEEE6AEEAEEEEEEEEEAA
NS500249:94:HLCHHAFXX:4:21407:26179:8800	0	VEEV	1430	60	22M4S	*	0	0	CGGGCTGAGAACAAGAATCAGGTAAA	AAAAAEEEEEAEEEEEEEEEEEEAEE
NS500249:94:HLCHHAFXX:1:11206:1163:8665	0	VEEV	1431	60	22M	*	0	0	GGGCTGAGAACAAGAATCAGGA	/A6AAEEE/EEEEEAEEEEEEE
NS500249:94:HLCHHAFXX:1:11207:26677:8709	0	VEEV	1431	60	22M	*	0	0	GGGCTGAGAACAAGAATCAGGA	/AAAAEEEEEEEEEEEEEEEAE
NS500249:94:HLCHHAFXX:4:21405:2886:5728	0	VEEV	1431	60	22M	*	0	0	GGGCTGAGAACAAGAATCAGGA	/66AAAEE/EEEEEEEEEEEEE
NS500249:94:HLCHHAFXX:4:21607:11800:14162	0	VEEV	1431	60	22M	*	0	0	GGGCTGAGAACAAGAATCAGGA	AAAAAAEEAEEEEEEEEEEEEE
NS500249:94:HLCHHAFXX:4:21607:11805:14152	0	VEEV	1431	60	22M	*	0	0	GGGCTGAGAACAAGAATCAGGA	//6AAEE66EEEAEE/EE/AEE
NS500249:94:HLCHHAFXX:3:21502:6232:14806	0	VEEV	1435	60	18M	*	0	0	TGAGAACAAGAATCAGGA	AAAAAEEEEEE6EEEEEE
NS500249:94:HLCHHAFXX:4:11603:16139:19797	0	VEEV	1436	60	1S16M	*	0	0	GGAGAACAAGAATCAGG	/AAAAEEEEEEEEEEEE
NS500249:94:HLCHHAFXX:1:11205:10547:7054	0	VEEV	1442	60	11M	*	0	0	AAGAATCAGGA	/AAAAEEEEAA
NS500249:94:HLCHHAFXX:4:11601:6976:1419	0	VEEV	1448	60	40M	*	0	0	CAGGAAAATGTTAGAGGAGCACAAGGAGCCGTCACCTCTC	AAAAAEEEEEEEEEAEEEEEEEEAEE/EAEE/EAEEEAEE
NS500249:94:HLCHHAFXX:1:11204:25099:14285	0	VEEV	1452	60	16M	*	0	0	AAAATGTTAGAGGAGC	AA6AAEEEE6EEEEEE
NS500249:94:HLCHHAFXX:1:11311:12043:9578	0	VEEV	1452	60	61M12S	*	0	0	AAAATGTTAGAGGAGCACAAGGAGCCGTCACCTCTCATTACCGCCGAGGACGTACAAGAAGATCGGAAGAGCA	AA/AAEEEEEAEEAEEEEEEEEEEE<AAEAEEA/A<E/AEE<A<<A<EEEE<EEEEEEEEAEEEE/EEEA//E
NS500249:94:HLCHHAFXX:1:21306:21808:2682	0	VEEV	1452	60	61M5S	*	0	0	AAAATGTTAGAGGAGCACAAGGAGCCGTCACCTCTCATTACCGCCGAGGACGTACAAGAAGATCGG	AA6AAEEEAEEEEEEEEEEEEEEEEEEEEEE/EAEE/EE6EEAE<EEEEE/EEEEEEEEAEEEE/E
NS500249:94:HLCHHAFXX:1:21103:15242:14054	0	VEEV	1484	60	28M	*	0	0	TCTCATTACCGCCGAGGACGTACAAGAA	/AA/AEEEEEEEEEEEEE/EEEEEEA/E
NS500249:94:HLCHHAFXX:1:21312:25674:16720	0	VEEV	1484	60	28M	*	0	0	TCTCATTACCGCCGAGGACGTACAAGAA	AAAAAEE/EEEEEEEEEEEEEEEEEEEE
NS500249:94:HLCHHAFXX:1:11307:24746:12558	0	VEEV	1489	60	16M	*	0	0	TTACCGCCGAGGACGT	AAAAAAEEEEEEEEEE
NS500249:94:HLCHHAFXX:2:11307:13217:2557	0	VEEV	1489	60	16M	*	0	0	TTACCGCCGAGGACGT	AA6AAEEEEE6EEEEE
NS500249:94:HLCHHAFXX:2:11311:12209:4906	0	VEEV	1489	60	16M	*	0	0	TTACCGCCGAGGACGT	AAAAAEEEEAEEEEEE
NS500249:94:HLCHHAFXX:3:11504:2913:6540	0	VEEV	1490	60	15M	*	0	0	TACCGCCGAGGACGT	AAAA/EEEAAE/EEE
NS500249:94:HLCHHAFXX:1:11310:14698:9042	0	VEEV	1498	60	38M	*	0	0	AGGACGTACAAGAAGCTAAGTGCGCAGCCGATGAGGCT	AAAA/EEEEE/EEEEEEEEEEEEEEEEEEEEEEEEE<E
NS500249:94:HLCHHAFXX:2:21212:1518:2008	0	VEEV	1498	60	37M1S	*	0	0	AGGACGTACAAGAAGCTAAGTGCGCAGCCGATGAGGCC	A6AAA/EEE6EEEEEEEEEEEEEEEEEEEEEEEEEEEE
NS500249:94:HLCHHAFXX:2:21304:13345:18088	0	VEEV	1498	60	38M	*	0	0	AGGACGTACAAGAAGCTAAGTGCGCAGCCGATGAGGCT	AAAAAEEEEEEEAEEEEEEEEEEEEEEEEEEEEEEEEE
NS500249:94:HLCHHAFXX:3:11404:21481:4012	0	VEEV	1498	60	37M1S	*	0	0	AGGACGTACAAGAAGCTAAGTGCGCAGCCGATGAGGCA	AAAAAEEEEAEEAEEEEA/AEE<EEE6EEEE/EAEEEE
NS500249:94:HLCHHAFXX:1:11111:25355:3819	0	VEEV	1553	60	17M	*	0	0	CGAGGAGTTGCGCGCAG	AAA/AEEEEEEAEEEEE
NS500249:94:HLCHHAFXX:4:11612:1669:11340	0	VEEV	1553	60	17M	*	0	0	CGAGGAGTTGCGCGCAG	AAA/AEEEEEEEEEEEE
NS500249:94:HLCHHAFXX:4:21609:21213:17636	0	VEEV	1558	60	21M	*	0	0	AGTTGCGCGCAGCTCTACCAC	AAAAAEEEEEEEEEEEAE//<
NS500249:94:HLCHHAFXX:2:11104:10541:6162	0	VEEV	1580	60	11M	*	0	0	TTTGGCAGCTG	AAAAAEEEEEE
NS500249:94:HLCHHAFXX:2:11106:9377:14339	0	VEEV	1580	60	11M	*	0	0	TTTGGCAGCTG	AAAAAEEEEEE
NS500249:94:HLCHHAFXX:2:11212:20892:18387	0	VEEV	1580	60	11M	*	0	0	TTTGGCAGCTG	AAAAAEEEEEE
NS500249:94:HLCHHAFXX:1:21304:6564:10960	0	VEEV	1587	60	45M	*	0	0	GCTGATGTTGAGGAGCCCACTCTGGAGGCAGACGTCGACTTGATG	AAAAAEEEEEEEEEEEEEEEEEEEEEEAEEEEEEEEEEEEEEEEA
NS500249:94:HLCHHAFXX:3:11511:17198:15989	0	VEEV	1588	60	28M	*	0	0	CTGATGTTGAGGAGCCCACTCTGGAGGC	AAAAAEEEEEEEEEEEAEEEEEEEEEEE
NS500249:94:HLCHHAFXX:4:21501:10760:7496	0	VEEV	1588	60	28M	*	0	0	CTGATGTTGAGGAGCCCACTCTGGAGGC	AAAAAEEEEEEEEEEEEEEEEEEEEEEE
NS500249:94:HLCHHAFXX:4:21510:16191:17084	0	VEEV	1588	60	27M1S	*	0	0	CTGATGTTGAGGAGCCCACTCTGGAGGT	AAAAAEEEEEEEEEAEEEEEEEEEEEEE
NS500249:94:HLCHHAFXX:3:11503:21431:6896	0	VEEV	1594	60	22M	*	0	0	TTGAGGAGCCCACTCTGGAGGC	/AAAAEEEEEA/EEEEEEAEEE
NS500249:94:HLCHHAFXX:3:21608:4508:12141	0	VEEV	1594	60	64M11S	*	0	0	TTGAGGAGCCCACTCTGGAGGCAGACGTCGACTTGATGTTACAAGAGGCTGGGGCCGGCTCAGTAGATCGGAAGA	AAAAAEAEEE/EEEEEEEEEEEAEEEEEEEEEAAEEEEEEEEAAEEEEEEEEAEEEEEE<AEEEEEEEEEEEEE6
NS500249:94:HLCHHAFXX:1:21212:16778:4749	0	VEEV	1601	60	15M	*	0	0	GCCCACTCTGGAGGC	A/AAAEEEE/EEA/E
NS500249:94:HLCHHAFXX:4:11406:1738:11990	0	VEEV	1607	60	11M	*	0	0	TCTGGAGGCAG	AAAAAEEEEEE
NS500249:94:HLCHHAFXX:1:21304:11993:8996	0	VEEV	1613	60	14M	*	0	0	GGCAGACGTCGACT	AAAAAEEEEEEEEE
NS500249:94:HLCHHAFXX:3:21507:7536:18421	0	VEEV	1613	60	14M	*	0	0	GGCAGACGTCGACT	A/AAA6AAEEEEAE
NS500249:94:HLCHHAFXX:3:21510:26253:18419	0	VEEV	1613	60	14M	*	0	0	GGCAGACGTCGACT	AAAAAEEEEEEE6E
NS500249:94:HLCHHAFXX:4:21502:12295:17351	0	VEEV	1613	60	14M	*	0	0	GGCAGACGTCGACT	AAAAAEEEEEEEAE
NS500249:94:HLCHHAFXX:1:21204:24219:5060	0	VEEV	1615	60	17M	*	0	0	CAGACGTCGACTTGATG	AAAAAAEEEEEEEEEEE
NS500249:94:HLCHHAFXX:1:21304:8553:9694	0	VEEV	1615	60	17M	*	0	0	CAGACGTCGACTTGATG	AAAAAAEEE/EEEEEEE
NS500249:94:HLCHHAFXX:2:21201:1726:5763	0	VEEV	1622	60	27M	*	0	0	CGACTTGATGTTACAAGAGGCTGGGGC	AAAAAEEEEEEEEEA/EEEEEEEEAEE
NS500249:94:HLCHHAFXX:3:21512:14447:6810	0	VEEV	1623	60	25M1S	*	0	0	GACTTGATGTTACAAGAGGCTGGGGT	AAAAAEEEEEEEEEEEEEEAEEEEEE
NS500249:94:HLCHHAFXX:1:21212:22173:18187	0	VEEV	1632	60	32M	*	0	0	TTACAAGAGGCTGGGGCCGGCTCAGTGGAGAC	6AAAAAA/EEEEEEEEEEEEEEEEEEEEEEEE
NS500249:94:HLCHHAFXX:1:21310:22650:12857	0	VEEV	1632	60	32M	*	0	0	TTACAAGAGGCTGGGGCCGGCTCAGTGGAGAC	AAAAA/E/AEEEEEEEEEEEEEEEEEEE/EEE
NS500249:94:HLCHHAFXX:3:21602:2244:18130	0	VEEV	1632	60	32M	*	0	0	TTACAAGAGGCTGGGGCCGGCTCAGTGGAGAC	AAAAAEE/EEEEEEEEEEEEEEEEEEEEAEEE
NS500249:94:HLCHHAFXX:1:11110:24282:8036	0	VEEV	1639	60	25M	*	0	0	AGGCTGGGGCCGGCTCAGTGGAGAC	AAAAAAEEEEEEEEEEEEEEEEEAE
NS500249:94:HLCHHAFXX:1:21103:26701:9530	0	VEEV	1639	60	25M	*	0	0	AGGCTGGGGCCGGCTCAGTGGAGAC	/AAAA//EEEEEEEEEEEEEAEEAE
NS500249:94:HLCHHAFXX:1:21201:1076:12212	0	VEEV	1642	60	20M	*	0	0	CTGGGGCCGGCTCAGTGGAG	AAAAAEEEEEAE6EAEEEAE
NS500249:94:HLCHHAFXX:1:21202:26521:12260	0	VEEV	1642	60	20M	*	0	0	CTGGGGCCGGCTCAGTGGAG	AA66AEAEE6EE6EEEEEEE
NS500249:94:HLCHHAFXX:4:11405:5823:2640	0	VEEV	1642	60	20M	*	0	0	CTGGGGCCGGCTCAGTGGAG	AAAAAEEEEEEEEEEEEEEE
NS500249:94:HLCHHAFXX:4:21410:18160:19491	0	VEEV	1642	60	20M	*	0	0	CTGGGGCCGGCTCAGTGGAG	AAAAAEEEEEEEAE/EEEEE
NS500249:94:HLCHHAFXX:3:11407:12084:14833	0	VEEV	1644	60	35M	*	0	0	GGGGCCGGCTCAGTGGAGACACCTCGTGGCTTGAT	A/AAAAEEEEEEEEEEEEEEEEEEEEEEEEEEEEE
NS500249:94:HLCHHAFXX:1:21102:15517:4841	0	VEEV	1646	60	69M6S	*	0	0	GGCCGGCTCAGTGGAGACACCTCGTGGCTTGATAAAGGTTACCAGCTACGATGGCGAGGACAAGATCGGAAGAGC	AAAAAEEEEEEEEEEEEEEEEEEEEEEEEEEEE6EEEEEEEEEEEEAEEEEEEEEEEEEEEEEEEEEEEEEE/EE
NS500249:94:HLCHHAFXX:4:21503:7360:9403	0	VEEV	1646	60	69M6S	*	0	0	GGCCGGCTCAGTGGAGACACCTCGTGGCTTGATAAAGGTTACCAGCTACGATGGCGAGGACAAGATCGGAAGAGC	AAAAAEEEEEEEEEEEEE/EEEEEEEEEEEEEAEEEEEEEE/AEAAA<E/EEEEE6AA<EAAEA<EEEEA/EEEE
NS500249:94:HLCHHAFXX:2:21306:13383:9416	0	VEEV	1675	60	44M	*	0	0	TGATAAAGGTTACCAGCTACGATGGCGAGGACAAGATCGGCTCT	/AAAAEEEEEEAEEAEEEAEEAEEE/EAEEEEEEE/E/EEEEEE
NS500249:94:HLCHHAFXX:4:21402:23350:6550	0	VEEV	1685	60	23M	*	0	0	TACCAGCTACGATGGCGAGGACA	AAAAAEEEEEEEEAEEEEEEEEE
NS500249:94:HLCHHAFXX:4:21409:1427:12830	0	VEEV	1686	60	36M	*	0	0	ACCAGCTACGATGGCGAGGACAAGATCGGCTCTTAC	/AA/AEEEAEEEEAEEEEEEEEEEEEAE/EEEE<EE
NS500249:94:HLCHHAFXX:2:11210:22852:19909	0	VEEV	1687	60	1S35M	*	0	0	TCCAGCTACGATGGCGAGGACAAGATCGGCTCTTAC	/AAAAE/AEE/E/EA//EEEEEEE6EEEEEEE/EEE
NS500249:94:HLCHHAFXX:1:11204:14148:4983	0	VEEV	1690	60	18M	*	0	0	GCTACGATGGCGAGGACA	AAAAAEAEEEEEEEEEEE
NS500249:94:HLCHHAFXX:1:21109:25546:6697	0	VEEV	1690	60	18M	*	0	0	GCTACGATGGCGAGGACA	AAA/AAEAEEEEAEE6E6
NS500249:94:HLCHHAFXX:3:11508:15240:14775	0	VEEV	1690	60	18M	*	0	0	GCTACGATGGCGAGGACA	AAAA/EEEEEEEEEEEEE
NS500249:94:HLCHHAFXX:3:21612:3743:2130	0	VEEV	1690	60	18M	*	0	0	GCTACGATGGCGAGGACA	AAAAAEAEEEEEEEEEEE
NS500249:94:HLCHHAFXX:1:11106:22771:12561	0	VEEV	1691	60	29M	*	0	0	CTACGATGGCGAGGACAAGATCGGCTCTT	AAAAAEEEEEEEEEEEEEEEEEEEEEEEE
NS500249:94:HLCHHAFXX:1:11301:18280:9549	0	VEEV	1691	60	29M	*	0	0	CTACGATGGCGAGGACAAGATCGGCTCTT	AAAAAAEEEEEEEEEEEEEEEEEEEEEEE
NS500249:94:HLCHHAFXX:4:11601:5374:13428	0	VEEV	1691	60	28M1S	*	0	0	CTACGATGGCGAGGACAAGATCGGCTCTC	AAAAAEEEEEEEEEEEEEEEEEEEEEEEE
NS500249:94:HLCHHAFXX:3:11410:2668:11300	0	VEEV	1693	60	15M	*	0	0	ACGATGGCGAGGACA	AAAAAEEEEE/E/EE
NS500249:94:HLCHHAFXX:4:11504:10562:2982	0	VEEV	1693	60	14M	*	0	0	ACGATGGCGAGGAC	AAAAAEEEEEEAEE
NS500249:94:HLCHHAFXX:2:21306:15262:17327	0	VEEV	1697	60	11M	*	0	0	TGGCGAGGACA	AA/AAEE//EA
NS500249:94:HLCHHAFXX:3:11602:10593:2754	0	VEEV	1697	60	11M	*	0	0	TGGCGAGGACA	AAAA/EEE/EE
NS500249:94:HLCHHAFXX:4:11409:19652:10617	0	VEEV	1700	60	41M1S	*	0	0	CGAGGACAAGATCGGCGCTTACGCTGTGCTTTCTCCGCAGGT	AAAA/EEEEEEEEEEEEEEEEEEE/EEEEEEEEEEEEEEEEE
NS500249:94:HLCHHAFXX:2:11110:22372:20031	0	VEEV	1704	60	38M	*	0	0	GACAAGATCGGCTCTTACGCTGTGCTTTCTCCGCAGGC	AAAAAEEEEEEEEAEAEEEEEEEEEEAEEE/EEE/AEE
NS500249:94:HLCHHAFXX:3:11506:18617:1620	0	VEEV	1704	60	35M	*	0	0	GACAAGATCGGCTCTTACGCTGTGCTTTCTCCGCA	AAAAAEEEEEEEEEEEEEEEEEEEEEEEEEEEEAE
NS500249:94:HLCHHAFXX:3:21510:19561:5684	0	VEEV	1704	60	34M	*	0	0	GACAAGATCGGCTCTTACGCTGTGCTTTCTCCGC	/AAAAEEEEEEEEEEEEEEEEEEEEEAEEEEEEE
NS500249:94:HLCHHAFXX:3:21603:22376:9689	0	VEEV	1704	60	38M	*	0	0	GACAAGATCGGCTCTTACGCTGTGCTTTCTCCGCAGGC	AAAA/EEEEEEEEEEEEEEEEEEEAAEEEEEEEE/EEE
NS500249:94:HLCHHAFXX:4:21409:11630:15171	0	VEEV	1704	60	37M1S	*	0	0	GACAAGATCGGCTCTTACGCTGTGCTTTCTCCGCAGGT	AAAAAEEEEEEEEEEEEEEEEEEEEEEEEEEEEEEEEE
NS500249:94:HLCHHAFXX:1:11108:15545:18694	0	VEEV	1708	60	12M	*	0	0	AGATCGGCTCTT	AAAAAEEEEEEE
NS500249:94:HLCHHAFXX:2:21208:15107:19526	0	VEEV	1708	60	12M	*	0	0	AGATCGGCTCTT	AAAAAEEEEEEE
NS500249:94:HLCHHAFXX:3:11508:23602:2637	0	VEEV	1708	60	11M	*	0	0	AGATCGGCTCT	AAAAAEEEEEE
NS500249:94:HLCHHAFXX:3:21509:14625:3875	0	VEEV	1708	60	12M	*	0	0	AGATCGGCTCTT	AAAAAEEEEEEE
NS500249:94:HLCHHAFXX:1:11107:15096:19889	0	VEEV	1716	60	19M	*	0	0	TCTTACGCTGTGCTTTCTC	AAAAAEEEEEEEAEEEAEE
NS500249:94:HLCHHAFXX:1:11309:15778:3561	0	VEEV	1717	60	38M	*	0	0	CTTACGCTGTGCTTTCTCCGCAGGCTGTACTCAAGAGT	AAAAAEEEEEEAEEEEEEEEAEEEEEEE/EEAEEEEEE
NS500249:94:HLCHHAFXX:1:21107:13957:10924	0	VEEV	1717	60	38M	*	0	0	CTTACGCTGTGCTTTCTCCGCAGGCTGTACTCAAGAGT	AAAAAEEEEEEEEEEEEEEEEEEEEEEEEEEEEEEEEE
NS500249:94:HLCHHAFXX:1:21206:2898:4207	0	VEEV	1717	60	21M	*	0	0	CTTACGCTGTGCTTTCTCCGC	AAAAA/EAEEEEEEEEEEEEE
NS500249:94:HLCHHAFXX:3:11409:13771:15027	0	VEEV	1717	60	38M	*	0	0	CTTACGCTGTGCTTTCTCCGCAGGCTGTACTCAAGAGT	AAAAAEEEEEEEEEEEEEEEEEEEEEEEAEEEEEEEEE
NS500249:94:HLCHHAFXX:3:21603:18062:17005	0	VEEV	1717	60	38M	*	0	0	CTTACGCTGTGCTTTCTCCGCAGGCTGTACTCAAGAGT	AAAAAEEEEEEEEEEEEEEEEEEEEEEEAEEEEEEEEE
NS500249:94:HLCHHAFXX:3:21410:3753:5996	0	VEEV	1725	60	28M	*	0	0	GTGCTTTCTCCGCAGGCTGTACTCAAGA	AAAAAAEEEEEEAAAE/EEEEEEE6EEE
NS500249:94:HLCHHAFXX:1:11101:15927:9120	0	VEEV	1731	60	17M	*	0	0	TCTCCGCAGGCTGTACT	AAAAA/EA//EAEEEEE
NS500249:94:HLCHHAFXX:1:11206:23471:17153	0	VEEV	1731	60	17M	*	0	0	TCTCCGCAGGCTGTACT	/AAAAEEEEEEEEEEEE
NS500249:94:HLCHHAFXX:1:11307:17114:20038	0	VEEV	1731	60	17M	*	0	0	TCTCCGCAGGCTGTACT	6A/AAEEEEEAE//EEA
NS500249:94:HLCHHAFXX:1:11312:18531:17288	0	VEEV	1731	60	17M	*	0	0	TCTCCGCAGGCTGTACT	AAAAAEEEEEEEEEEEE
NS500249:94:HLCHHAFXX:2:11203:12948:15470	0	VEEV	1731	60	17M	*	0	0	TCTCCGCAGGCTGTACT	AAAAAEEEEEEEEEEEE
NS500249:94:HLCHHAFXX:4:11407:23084:19111	0	VEEV	1731	60	17M	*	0	0	TCTCCGCAGGCTGTACT	/AAAAAEEEEEEEEEEE
NS500249:94:HLCHHAFXX:4:21407:7457:11271	0	VEEV	1731	60	17M	*	0	0	TCTCCGCAGGCTGTACT	AAAAAAEAEEEEEEEEE
NS500249:94:HLCHHAFXX:2:21208:9514:18732	0	VEEV	1732	60	37M	*	0	0	CTCCGCAGGCTGTACTCAAGAGTGAAAAATTATCTTG	AAAAAEEEEEEEEEEEEEEEEEEEEEEEEEEAEEEEE
NS500249:94:HLCHHAFXX:1:11108:1500:6338	0	VEEV	1735	60	18M	*	0	0	CGCAGGCTGTACTCAAGA	AAA66EE6EEEEAEEEAE
NS500249:94:HLCHHAFXX:1:21210:14730:6470	0	VEEV	1735	60	50M1S	*	0	0	CGCAGGCTGTACTCAAGAGTGAAAAATTATCTTGCATCCACCCTCTCGCTA	AAAAAEEEEEAEEEEEEEEEEEAEEEEAEEEEEEEEEEAEEEAEEEAEEEE
NS500249:94:HLCHHAFXX:1:21303:12299:7439	0	VEEV	1735	60	13M	*	0	0	CGCAGGCTGTACT	AAAAAEEEAEAEE
NS500249:94:HLCHHAFXX:2:21111:18303:12805	0	VEEV	1735	60	13M	*	0	0	CGCAGGCTGTACT	AAAAAEEEEEEEE
NS500249:94:HLCHHAFXX:3:11607:17241:6567	0	VEEV	1735	60	13M	*	0	0	CGCAGGCTGTACT	AAAAAEEEEEEEE
NS500249:94:HLCHHAFXX:3:21507:14254:13385	0	VEEV	1737	60	33M	*	0	0	CAGGCTGTACTCAAGAGTGAAAAATTATCTTGC	AAAAAEEAAEEE/EEAEEEEAEEEEEAEEEAEE
NS500249:94:HLCHHAFXX:4:11603:10224:18833	0	VEEV	1737	60	33M	*	0	0	CAGGCTGTACCCAAGAGTGAAAAATTATCTTGC	AAAAAEEEEEEEEE/EEEEEEE/EEEEEEEEEE
NS500249:94:HLCHHAFXX:3:11501:25225:16323	0	VEEV	1739	60	4S46M1S	*	0	0	CGCGGGCTGTACTCAAGAGTGAAAAATTATCTTGCATCCACCCTCTCGCTA	AAAAAEEEEEEEEEEEEEEEEE/EEEEEEEEA6EE/EEEAEEE6/AEEEEE
NS500249:94:HLCHHAFXX:1:11205:22486:4839	0	VEEV	1740	60	48M1S	*	0	0	GCTGTACTCAAGAGTGAAAAATTATCTTGCATCCACCCTCTCGCTGAAT	AAAAAEEEEE/EEEEEEAEEEEEAEEEEEEEEE/EEEEEEEEEEEEEAE
NS500249:94:HLCHHAFXX:3:11404:19136:3783	0	VEEV	1740	60	48M1S	*	0	0	GCTGTACTCAAGAGTGAAAAATTATCTTGCATCCACCCTCTCGCTGAAT	AAAAAEEEEEEEEEEEEEEEAEEEEEEEEEAEAEEEEEEEEEEEEEEEA
NS500249:94:HLCHHAFXX:2:11103:11186:17234	0	VEEV	1756	60	12M	*	0	0	AAAAATTATCTT	A66AA/EAE//A
NS500249:94:HLCHHAFXX:3:11504:13617:7876	0	VEEV	1756	60	1S13M	*	0	0	TAAAAATTATCTTG	AAAAAEEAEEA//E
NS500249:94:HLCHHAFXX:4:21501:5543:10511	0	VEEV	1759	60	30M	*	0	0	AATTATCTTGCATCCACCCTCTCGCTGAAC	AAAAAEEEEEEEEEE/EEEEEEEEEEEEEE
NS500249:94:HLCHHAFXX:1:21106:25093:14725	0	VEEV	1760	60	29M	*	0	0	ATTATCTTGCATCCACCCTCTCGCTGAAC	AAAAAEEEEEAEEEAEEEEEEEEEEEEEE
NS500249:94:HLCHHAFXX:2:21309:6934:14473	0	VEEV	1760	60	33M	*	0	0	ATTATCTTGCATCCACCCTCTCGCTGAACAAGT	AAAAAEEE6EEE/EEEAEE/AEEEEEEEEEEEE
NS500249:94:HLCHHAFXX:3:21411:22648:12638	0	VEEV	1760	60	33M	*	0	0	ATTATCTTGCATCCACCCTCTCGCTGAACAAGT	AAAAAEEEEEEEEEAEEE/EEEEEEEEEEEEEE
NS500249:94:HLCHHAFXX:4:21405:1939:12794	0	VEEV	1760	60	33M	*	0	0	ATTATCTTGCATCCACCCTTTCGCTGAACAAGT	AAAAAEEEEEEEEAEE/EEEEEEAAEEEEAEEE
NS500249:94:HLCHHAFXX:1:21303:25325:4926	0	VEEV	1766	60	23M	*	0	0	TTGCATCCACCCTCTCGCTGAAC	AA6AAEEE6EEEEEEAEEEEE/E
NS500249:94:HLCHHAFXX:4:21405:9219:11085	0	VEEV	1766	60	23M	*	0	0	TTGCATCCACCCTCTCGCTGAAC	AAAAAEEEAEEEEEEEEEEEEEE
NS500249:94:HLCHHAFXX:1:11102:7976:18198	0	VEEV	1768	60	17M	*	0	0	GCATCCACCCTCTCGCT	AA6AAEEEEEEEEEEEE
NS500249:94:HLCHHAFXX:2:11312:6126:14790	0	VEEV	1768	60	21M	*	0	0	GCATCCACCCTCTCGCTGAAC	AAAAAEEAEEEEEEAEEEEEE
NS500249:94:HLCHHAFXX:3:11403:5761:12435	0	VEEV	1768	60	17M	*	0	0	GCATCCACCCTCTCGCT	AAAAAEEEEEEEEEEEE
NS500249:94:HLCHHAFXX:4:21509:6080:6491	0	VEEV	1768	60	17M	*	0	0	GCATCCACCCTCTCGCT	AAAAAEEEEEEEEEAEE
NS500249:94:HLCHHAFXX:1:11307:25633:12300	0	VEEV	1769	60	20M	*	0	0	CATCCACCCTCTCGCTGAAC	AAAAA/EEEEEEEEEEAAAE
NS500249:94:HLCHHAFXX:2:21205:24439:7322	0	VEEV	1769	60	25M	*	0	0	CATCCACCCTCTCGCTGAACAAGTC	AAAAAEEEEEEEEEEEEEEEEEEEE
NS500249:94:HLCHHAFXX:3:11405:14241:9212	0	VEEV	1775	60	18M	*	0	0	CCCTCTCGCTGAACAAGT	AAAAAAE/AE/E/AE66E
NS500249:94:HLCHHAFXX:2:11209:17546:10267	0	VEEV	1777	60	13M	*	0	0	CTCTCGCTGAACA	AAAAAEEEEE6EE
NS500249:94:HLCHHAFXX:2:11302:23821:18216	0	VEEV	1777	60	13M	*	0	0	CTCTCGCTGAACA	AAAAAEEEEEEEE
NS500249:94:HLCHHAFXX:1:21107:8690:19287	0	VEEV	1806	60	12M	*	0	0	CACTCTGGCCGA	AAAAAEEEEEEE
NS500249:94:HLCHHAFXX:2:11108:3554:11725	0	VEEV	1808	60	37M1S	*	0	0	CTCTGGCCGAAAAGGGCGTTATGCCGTGGAACCATACT	AAAA/EEEEEAAEEEEEEEEAEEEEEEEEEEEEEEEEE
NS500249:94:HLCHHAFXX:2:21310:12858:5000	0	VEEV	1818	60	22M1S	*	0	0	AAAGGGCGTTATGCCGTGGAACT	AAAAAEEEEEEEEEEEEEEEEEE
NS500249:94:HLCHHAFXX:4:11611:9407:18702	0	VEEV	1831	60	15M	*	0	0	CCGTGGAACCATACC	AAAAAEEEEEEEEEE
NS500249:94:HLCHHAFXX:1:11209:11960:4059	0	VEEV	1873	60	50M	*	0	0	ATGCAATACCCGTCCAGGACTTTCAAGCTCTGAGTGAAAGTGCCTCCATT	AAAAAEEEEEEEEEEEEEEEEEEEEEEEEEEEEEEEEEEEEEAEEEEEEE
NS500249:94:HLCHHAFXX:1:11312:8822:3569	0	VEEV	1873	60	50M	*	0	0	ATGCAATACCCGTCCAGGACTTTCAAGCTCTGAGTGAAAGTGCCACCATT	AAAAAEE6EEEEEEEEEEEAEEEEEEEEEEEEEEEEEEEEE6EEEEEEEE
NS500249:94:HLCHHAFXX:2:11106:25984:9646	0	VEEV	1873	60	50M	*	0	0	ATGCAATACCCGTCCAGGACTTTCAAGCTCTGAGTGAAAGTGCCACCATT	AAAAAEEEEEEEEEA<EEAEEEEEAEEEEEAEEEEEEEEEEEEEAAEEAE
NS500249:94:HLCHHAFXX:3:21401:7542:10220	0	VEEV	1873	60	50M	*	0	0	ATGCAATACCCGTCCAGGACTTTCAAGCTCTGAGTGAAAGTCCCACCATT	AAAAAEE/EEEEEEE/EEA/<EEEEEEEEEEEEEEEEEEEEE/E<EEAAE
NS500249:94:HLCHHAFXX:4:21604:21166:19377	0	VEEV	1873	60	50M	*	0	0	ATGCAATACCCGTCCAGGACTTTCAAGCTCTGAGTGAAAGTGCCACCATT	/AAAAAEAEEEEEEEEEEEEEEEEEEEEEEEEEEEEEEEEEEEEAEEEEE
NS500249:94:HLCHHAFXX:1:11209:2315:6897	0	VEEV	1874	60	34M	*	0	0	TGCAATACCCGTCCAGGACTTTCAAGCTCTGAGT	AAAAAEEEEEEEEAEEEEEEEEEEEEEEEEAEEE
NS500249:94:HLCHHAFXX:3:11409:13746:18033	0	VEEV	1874	60	34M	*	0	0	TGCAATACCCGTCCAGGACTATCAAGCTCTGAGT	AAAAAEEEEEEE6EEEEEEEAEEEEEAEEEEEEE
NS500249:94:HLCHHAFXX:4:11406:19302:6110	0	VEEV	1874	60	34M	*	0	0	TGCAATACCCGTCCAGGACTTTCAAGCTCTGAGT	AAAAAEEEEEEEAAEEEEEEEEEEEEEEEEEEEE
NS500249:94:HLCHHAFXX:4:11506:10717:16122	0	VEEV	1876	60	39M	*	0	0	CAATACCCGTCCAGGACTTTCAAGCTCTGAGTGAAAGTG	AAAAAEEEEEEEEEE/EEEEEEEEEEEEEEEEEEEEEEA
NS500249:94:HLCHHAFXX:4:21612:25369:9109	0	VEEV	1876	60	24M	*	0	0	CAATACCCGTCCAGGACTTTCAAG	AA/AAEEEEEEEEE/EAEEEEE/E
NS500249:94:HLCHHAFXX:1:21102:10778:2173	0	VEEV	1879	60	35M	*	0	0	TACCCGTCCAGGACTTTCAAGCTCTGAGTGAAAGT	AAAAAEEEAEEEEEEAAEEEEEEEEAEAE/EAEEE
NS500249:94:HLCHHAFXX:2:11303:6756:5389	0	VEEV	1879	60	30M5S	*	0	0	TACCCGTCCAGGACTTTCAAGCTCTGAGTGGAAGT	6AAAAEEEEEEEEEEEEEEEEEEEEEEEEEEA/EE
NS500249:94:HLCHHAFXX:3:11511:8225:19195	0	VEEV	1879	60	35M	*	0	0	TACCCGTCCAGGACTTTCAAGCTCTGAGTGAAAGT	AAAAAAEEEEEEE//<EAEEEEAE/EAAAEEEEEA
NS500249:94:HLCHHAFXX:1:21109:15065:8066	0	VEEV	1880	60	43M	*	0	0	ACCCGTCCAGGACTTTCAAGCTCTGAGTGAAAGTGCCACCATT	AAAA/EEE/E6/EA/EEAEE/EEA/EA/EE/EE/E/EAEEEE6
NS500249:94:HLCHHAFXX:2:11302:10343:14620	0	VEEV	1880	60	41M	*	0	0	ACCCGTCCAGGACTTTCAAGCTCTGAGTGAAAGTGCCACCA	AAAAAEEEAEEEEEEEEEEEEAEEEEEEEEAEEAAAE<EEE
NS500249:94:HLCHHAFXX:3:11609:17881:2657	0	VEEV	1880	60	43M	*	0	0	ACCCGTCCAGGACTTTCAAGCTTTGAGTGAAAGTGCCACCATT	/AAAAEE/EEEEEEEEEEEEEEEEEEEEEEEEEEEEAEAEEEE
NS500249:94:HLCHHAFXX:1:21109:8242:15411	0	VEEV	1881	60	23M1S	*	0	0	CCCGTCCAGGACTTTCAAGCTCTA	AAAAAEEEEEEEEEEE<EEEEEEE
NS500249:94:HLCHHAFXX:4:11511:8892:17209	0	VEEV	1881	60	23M1S	*	0	0	CCCGTCCAGGACTTTCAAGCTCTA	AAAAAEEEEE/EEEEEEEEEEEEA
NS500249:94:HLCHHAFXX:4:11612:7917:13291	0	VEEV	1881	60	24M	*	0	0	CCCGTCCAGGACTTTCAAGCTCTG	AAAAAEEAEE/EEEEE/EEEEEEE
NS500249:94:HLCHHAFXX:3:11403:23214:12674	0	VEEV	1888	60	20M	*	0	0	AGGACTTTCAAGCTCTGAGT	A/A6AEEEEEEEAEEEEAEE
NS500249:94:HLCHHAFXX:3:21612:14330:2670	0	VEEV	1888	60	20M	*	0	0	AGGACTTTCAAGCTCTGAGT	AA/AAEEEEEEEEEEE/EEE
NS500249:94:HLCHHAFXX:1:21303:7197:6248	0	VEEV	1918	60	20M	*	0	0	CCATTGTGTACAACGAACGT	AAAAAEEEEEEEEEEEEEEE
NS500249:94:HLCHHAFXX:2:11109:24100:11907	0	VEEV	1918	60	19M	*	0	0	CCATTGTGTACAACGAACG	/AAAAAEEAAAAEEEEEEE
NS500249:94:HLCHHAFXX:2:21208:7734:7812	0	VEEV	1918	60	20M	*	0	0	CCATTGTGTACAACGAACGT	AA//AE6AEEEEEEEEEEEE
NS500249:94:HLCHHAFXX:1:21303:5709:2033	0	VEEV	1932	60	1S11M	*	0	0	GGAACGTGAGTT	/A6AAEEEEEEE
NS500249:94:HLCHHAFXX:2:11206:11040:17603	0	VEEV	1932	60	11M	*	0	0	GAACGTGAGTT	AA<AAEEEEEE
NS500249:94:HLCHHAFXX:3:11612:10157:11211	0	VEEV	1932	60	11M	*	0	0	GAACGTGAGTT	AAAAAEEEEEE
NS500249:94:HLCHHAFXX:2:21108:1134:16913	0	VEEV	1936	60	68M6S	*	0	0	GTGAGTTCGTAAACAGGTACCTGCACCATATTACCACACATGGAGGAGCGCTGAACACTGATGAAGAAGATCGG	AAAA6EEE6EAEEEEEEEEEEEEEAEEAAEEEEEEAEAAEEEEEEE<EEEEE//AA/EEA/EE/EA/<<6EEAE
NS500249:94:HLCHHAFXX:2:21109:26610:16981	0	VEEV	1936	60	32M5S	*	0	0	GTGAGTTCGTAAACAGGTACCTGCACCATATTACCAC	A/AAAEAEAE/EEAEEEEE/EAEEEEAEEAEEE/E/E
NS500249:94:HLCHHAFXX:4:21402:9681:5117	0	VEEV	1939	60	57M	*	0	0	AGTTCGTAAACAGGTACCTGCACCATATTGCCACACATGGATGAGCGCTGAACACTG	AAAAAEEEEEEEEEEEEEEEEEEEEEEEEEEE/EEEEEEEEEEAEEEEEAAEEEEEA
NS500249:94:HLCHHAFXX:1:11203:3622:2247	0	VEEV	1946	60	57M	*	0	0	AAACAGGTACCTACACCATATTGCCACACATGGAGGAGCGCTGAACACTGATGAAGA	AAAAAEEE/EEAEEEEAEEEAEEEAEEEEE/AEE/EAEEEAEAE/EAEAAEAEEEEA
NS500249:94:HLCHHAFXX:2:11302:1652:13712	0	VEEV	1946	60	54M3S	*	0	0	AAACAGGTACCTGCACCATATTGCCACACATGGAGGAGCGCTGAACACTGATGATGA	AAAAAEEEEEEEEEEEEEEEEEEEEEEEEEEEEEEEEEEEEEEAE<EEE<AEEEE<E
NS500249:94:HLCHHAFXX:3:21404:7536:8373	0	VEEV	1946	60	57M	*	0	0	AAACAGGTACCTGCACCATATTGCCACACATGGAGGAGCGCTGAACACTGATGAAGA	/A/AAEEE/EEEEEEEEEEEEEEEEEEAAEEEEEEEEEEEEAAEEEEEEE6EEA6E6
NS500249:94:HLCHHAFXX:4:21412:23943:7423	0	VEEV	1952	60	1S11M	*	0	0	AGTACCTGCACC	//AAAEEEEEEE
NS500249:94:HLCHHAFXX:1:21307:19445:2346	0	VEEV	1960	60	35M	*	0	0	ACCATATTGCCACACATGGAGGAGCGCTGAACACT	AAAAA/EEEEAAEEEEEEEEEEEEEEEEAEEEEEE
NS500249:94:HLCHHAFXX:2:21203:10671:18329	0	VEEV	1960	60	35M	*	0	0	ACCATATTGCCACACATGGAGGAGCGCTGAACACT	AAA/A6EEEEEEEEE/EEEEEEEEEEAEEEEE/AE
NS500249:94:HLCHHAFXX:2:21205:4223:13387	0	VEEV	1960	60	34M1S	*	0	0	ACCATATTGCCACACATGGAGGAGCGCTGAACACC	6AAAAEEEEEEE6EEEEEEEEE/EEAEEEEEEAAE
NS500249:94:HLCHHAFXX:4:21405:18977:15532	0	VEEV	1960	60	35M	*	0	0	ACCATATTGCCACACATGGAGGAGCGCTGAACACT	AAAAAAEEEEAEEEEEEEEEEEEE<EE/EAAEEEE
NS500249:94:HLCHHAFXX:4:21602:1269:7467	0	VEEV	1960	60	35M	*	0	0	ACCATATTGCCACACATGGAGGAGCGCTGAACACT	/AAAAAEEEEEEEAEEEEEEEE/EEEAE/EEEAEE
NS500249:94:HLCHHAFXX:2:21306:12681:18716	0	VEEV	1965	60	34M	*	0	0	ATTGCCACACATGGAGGAGCGCTGAACACTGATG	AAAAAEEEEEEEA6EEEEEE<AEE/E/EEEEEEE
NS500249:94:HLCHHAFXX:4:11401:14378:11266	0	VEEV	1965	60	34M	*	0	0	ATTGCCACACATGGAGGAGCGCTGAACACTGATG	AAAAAEEE/EAEEEEEEEEEAEEE/AEEEEEEEE
NS500249:94:HLCHHAFXX:1:11305:21299:16341	0	VEEV	1969	60	26M	*	0	0	CCACACATGGAGGAGCGCTGAACACT	AA6AAEEEEEEEEE/E/AEEEEEAEE
NS500249:94:HLCHHAFXX:3:21601:8059:5241	0	VEEV	1969	60	25M1S	*	0	0	CCACACATGGAGGAGCGCTGAACACC	AA/AAEAEEE/EEE/EEEEAEEEEEE
NS500249:94:HLCHHAFXX:3:21408:7359:19929	0	VEEV	1975	60	33M	*	0	0	ATGGAGGAGCGCTGAACACTGATGAAGAATATT	AAAAAEE6EEEEEEE6EEEEEEEEEEEEEEEEA
NS500249:94:HLCHHAFXX:3:21603:8330:10404	0	VEEV	1975	60	12M	*	0	0	ATGGAGGAGCGC	AA/AAEE6EE6E
NS500249:94:HLCHHAFXX:4:11501:12479:18997	0	VEEV	1975	60	33M	*	0	0	ATGGAGGAGCGCTGAACACTGATGAAGAATATT	A6AAAEEEEEEEEEEAEEEEEEEEEEEEEEEEE
NS500249:94:HLCHHAFXX:4:11406:8735:3956	0	VEEV	1976	60	24M	*	0	0	TGGAGGAGCGCTGAACACTGATGA	AAAAAEEEEEEEEEEEEEEEEEEE
NS500249:94:HLCHHAFXX:4:11501:13382:12230	0	VEEV	1976	60	24M	*	0	0	TGGAGGAGCGCTGAACACTGATGA	AAAAAEEEEEEEEEEEEEEEEEEE
NS500249:94:HLCHHAFXX:4:11510:14370:16281	0	VEEV	2014	60	37M1S	*	0	0	CTGTCAAGCCCAGCGAGCACGACGGCGAATACCTGTAT	/AA/AAEEEEEEEEEEEEEEEEEEEEEEAEEEEAEEEE
NS500249:94:HLCHHAFXX:4:21404:13959:14213	0	VEEV	2014	60	21M	*	0	0	CTGTCAAGCCCAGCGAGCACG	/AAA//EEEEEE6EE/E<//E
NS500249:94:HLCHHAFXX:4:11412:6675:18618	0	VEEV	2019	60	42M	*	0	0	AAGCCCAGCGAGCACGACGGCGAATACCTGTACGACATCGAC	AAAAAEEEEEAEEEEEEEEEEEEEEEEAEEEEAEAEEAEEEE
NS500249:94:HLCHHAFXX:1:21303:9019:12344	0	VEEV	2022	60	32M1S	*	0	0	CCCAGCGAGCACGACGGCGAATACCTGTACGAT	AAAAAEEEEEEEEEEEEEEEEEEEEEEEEEEEE
NS500249:94:HLCHHAFXX:3:21602:7503:2316	0	VEEV	2022	60	33M	*	0	0	CCCAGCGAGCACGACGGCGAATACCTGTACGAC	AAAA/EEAEEEEAEE6AEAE/EEAEE/6EA/A<
NS500249:94:HLCHHAFXX:3:11406:22380:10519	0	VEEV	2031	60	1S11M	*	0	0	ACACGACGGCGA	AAAAA/EEEEEE
NS500249:94:HLCHHAFXX:3:11506:21448:13144	0	VEEV	2040	60	15M	*	0	0	GAATACCTGTACGAC	AA/AAEEAAEEA//E
NS500249:94:HLCHHAFXX:3:11610:1919:7478	0	VEEV	2040	60	14M	*	0	0	GAATACCTGTACGA	AA6AAEEEEEAEEA
NS500249:94:HLCHHAFXX:4:21507:6889:4370	0	VEEV	2040	60	15M	*	0	0	GAATACCTGTACGAC	AA6AAEEEEEAEEEE
NS500249:94:HLCHHAFXX:4:11605:17353:18953	0	VEEV	2041	60	1S14M	*	0	0	AAATACCTGTACGAC	/AAAAEEE6EEEAEA
NS500249:94:HLCHHAFXX:3:21403:10080:6239	0	VEEV	2050	60	18M	*	0	0	ACGACATCGACAGGAAAC	AAAAAEEEEEEEEEEEEE
NS500249:94:HLCHHAFXX:2:11309:12783:2100	0	VEEV	2056	60	41M1S	*	0	0	TCGACAGGAAACAGTGCGTCAAGAAAGAACTAGTCACTGGGT	AAAAAEEEEEAEEEEEEEEEEEEEEEEEEEEEEEEEEEEEEE
NS500249:94:HLCHHAFXX:3:21507:1294:13736	0	VEEV	2056	60	41M1S	*	0	0	TCGACAGGAAACAGTGCGTCAAGAAAGAACTAGTCACTGGGT	AAAAAEEEAEEEEEEEAEEEEEEEE6EE/EEEEAEEEEAEAA
NS500249:94:HLCHHAFXX:4:21507:21747:16377	0	VEEV	2056	60	42M	*	0	0	TCGACAGGAAACAGTGCGTCAAGAAAGAACTAGTCACTGGGC	AAAAAEEEAEEEEEEEEEEEAEEEAEEEAEEEEEE/EEEEEA
NS500249:94:HLCHHAFXX:1:11110:15962:16955	0	VEEV	2064	60	23M	*	0	0	AAACAGTGCGTCAAGAAAGAACT	AAAAA/EAEEEAEAEEAEEEEAE
NS500249:94:HLCHHAFXX:3:11503:9844:2418	0	VEEV	2064	60	23M	*	0	0	AAACAGTGCGTCAAGAAAGAACT	AA6AAEE/EEEEEEA6EAE6/AE
NS500249:94:HLCHHAFXX:4:21406:1315:10784	0	VEEV	2064	60	23M	*	0	0	AAACAGTGCGTCAAGAAAGAACT	AAAAAEEEEEEEEAEEEEEEEEE
NS500249:94:HLCHHAFXX:3:21404:15229:14980	0	VEEV	2069	60	39M	*	0	0	GTGCGTCAGGAAAGAACTAGTCACTGGGCTAGGGCTCAC	AAAAAAEEEEE6EEEEEEAEAEEEE/EAEE/EEEEEEEE
NS500249:94:HLCHHAFXX:4:21505:7366:3063	0	VEEV	2069	60	38M	*	0	0	GTGCGTCAAGAAAGAACTAGTCACTGGGCTAGGGCTCA	A/A6AEEAEEEEEEEE/E6EEEE/EEEEAE/AAEE/EE
NS500249:94:HLCHHAFXX:2:11307:11067:4915	0	VEEV	2078	60	74M	*	0	0	GAAAGAACTAGTCACTGGGCTAGGGCTCACAGGCGAGCTGGTGGATCCTCCCTTCCATGAATTCGCCTACGAGA	A//A6EEEEAEEAEEEEEEEEEEEEEEEEEE/E/EEEEE/E/EE/AAEAAEEEEEAEEEA/EEEEEEA/EEEEA
NS500249:94:HLCHHAFXX:3:11607:6280:19961	0	VEEV	2083	60	15M	*	0	0	AACTAGTCACTGGGC	6AAA/AEE/EEEEEE
NS500249:94:HLCHHAFXX:4:21411:18806:19929	0	VEEV	2093	60	22M1S	*	0	0	TGGGCTAGGGCTCACAGGCGAGT	AAAAAE6EEEEEEEEEEEEEEEE
NS500249:94:HLCHHAFXX:2:21209:6422:7992	0	VEEV	2104	60	21M	*	0	0	TCACAGGCGAGCTGGTGGATC	AAAAAAAEE6EEE6EEE/EEE
NS500249:94:HLCHHAFXX:2:11102:11366:2187	0	VEEV	2116	60	46M	*	0	0	TGGTGGATCCTCCCTTCCATGAATTCGCCTACGAGAGTCTGAGAAC	AAAAAEEEEEEEEEEEAEEEEEAEEEEEEEEEEEEEEEEEEE6AEE
NS500249:94:HLCHHAFXX:1:11112:6503:5934	0	VEEV	2125	60	36M	*	0	0	CTCCCTTCCATGAATTCGCCTACGAGAGTTTGAGAA	AAAAAEEEEEEEEEEEEEEAEEEEEEEEEEEEEEEE
NS500249:94:HLCHHAFXX:4:21607:19819:15260	0	VEEV	2125	60	36M	*	0	0	CTCCCTTCCATGAATTCGCCTACGAGAGTCTGAGAA	AAAAAEEEEEEEEEEEEEEEEEEEEEEEEEEEEEEE
NS500249:94:HLCHHAFXX:1:11201:16977:18425	0	VEEV	2127	60	35M	*	0	0	CCCTTCCATGAATTCGCCTACGAGAGTCTGAGAAC	AA/AAEEEEEE6AEEEEAE6/EEAAA/EEEE/E/E
NS500249:94:HLCHHAFXX:3:21604:11059:6269	0	VEEV	2127	60	51M	*	0	0	CCCTTCCATGAATTCGCCTACGAGAGTCTGAGAACACGACCAGCCGCTCCT	AAAAAEEEEAEEEEEEEEEEEEEEEEEEEEEE/EEEEE/EEEEEEEEEEEE
NS500249:94:HLCHHAFXX:1:21305:20817:12944	0	VEEV	2129	60	20M	*	0	0	CTTCCATGAATTCGCCTACG	AAAAAEEEAEEEEEEEEEEE
NS500249:94:HLCHHAFXX:1:21307:21199:11297	0	VEEV	2133	60	24M	*	0	0	CATGAATTCGCCTACGAGAGTCTG	AAAA66EEEEEEEEEEEEEEEEEE
NS500249:94:HLCHHAFXX:2:21211:17244:1612	0	VEEV	2133	60	24M	*	0	0	CATGAATTCGCCTACGAGAGTCTG	AAAAAEEEEEEEEEEEEEEAEEEE
NS500249:94:HLCHHAFXX:1:11301:19507:6883	0	VEEV	2134	60	39M1S	*	0	0	ATGAATTCGCCTACGAGAGTCTGAGAACACGACCAGCCGT	AAAAAEEAEEEEEEEEEEEEEEEEEEEEEEEEEEEEE<EE
NS500249:94:HLCHHAFXX:1:21205:17112:18699	0	VEEV	2134	60	39M1S	*	0	0	ATGAATTCGCCTACGAGAGTCTGAGAACACGACCAGCCGT	AAAAAEEEEEEEEEEEEEEEEEEEEEEEEEEEEEEEEEEE
NS500249:94:HLCHHAFXX:2:11205:14621:8361	0	VEEV	2134	60	39M1S	*	0	0	ATGAATTCGCCTACGAGAGTCTGAGAACACGACCAGCCGT	/AAAAEEEEEEEAEEEEEEEEEEEEEEE6EEEEEAEEEEE
NS500249:94:HLCHHAFXX:2:21210:18592:15083	0	VEEV	2134	60	40M	*	0	0	ATGAATTCGCCTACGAGAGTCTGAGAACACGACCAGCCGC	AAAA/EEEEAEEEAEEEEEEEEEEEEEA/EEEE/AA<AEA
NS500249:94:HLCHHAFXX:1:11105:3146:11394	0	VEEV	2136	60	42M	*	0	0	GAATTCGCCTACGAGAGTCTGAGAACACGACCAGCCGCTCCT	AA/AAEEEEEEEEEEEEEEEEEEEEEEEEEEEEEEEEEEEEE
NS500249:94:HLCHHAFXX:2:11308:7749:2121	0	VEEV	2136	60	42M	*	0	0	GAATTCGCCTACGAGAGTCTGAGAACACGACCAGCCGCTCCT	AAAAAEEEEEEEEEEEEEEEEEEEAEEEEEEEEEEEEEEEEE
NS500249:94:HLCHHAFXX:3:21602:17447:5015	0	VEEV	2136	60	41M	*	0	0	GAATTCGCCTACGAGAGTCTGAGAACACGACCAGCCGCTCC	AA/AAEEEEE6EEEEEEEEEEEEEEEEEEEEEEEEEEEEEE
NS500249:94:HLCHHAFXX:2:11312:26214:5880	0	VEEV	2138	60	39M5S	*	0	0	ATTCGCCTACGAGAGTCTGAGAACACGACCAGCCGCTCCCTACT	AAAAAEEEEEAEEEEEEEEEEEEEEAE/AEEEE/EEEAEEEEEE
NS500249:94:HLCHHAFXX:3:11607:13140:12699	0	VEEV	2138	60	43M1S	*	0	0	ATTCGCCTACGAGAGTCTGAGAACACGACCAGCCGCTCCTTACT	AAAAAEEEEEEEEEEEEEEEEEEEEEEEEEEEEEEEEEEEEEAE
NS500249:94:HLCHHAFXX:1:11112:10869:8004	0	VEEV	2142	60	28M1S	*	0	0	GCCTACGAGAGTCTGAGAACACGACCAGG	AAAAAEEEEEEEEEEEEEEEEEEEEEEEE
NS500249:94:HLCHHAFXX:4:21509:6534:3734	0	VEEV	2142	60	28M1S	*	0	0	GCCTACGAGAGTCTGAGAACACGACCAGT	AAAAAEEE6EEEEEAEEEAEEEEEAEAEE
NS500249:94:HLCHHAFXX:1:21103:25761:3443	0	VEEV	2144	60	23M1S	*	0	0	CTACGAGAGTCTGAGAACACGACT	AA6AAAEA/EEEEEEAEAE/EEAE
NS500249:94:HLCHHAFXX:2:21204:22145:16445	0	VEEV	2144	60	24M	*	0	0	CTACGAGAGTCTGAGAACACGACC	AAAAAEEAEEEEEEEEEEEEEEEE
NS500249:94:HLCHHAFXX:4:21405:11970:1509	0	VEEV	2144	60	22M1S	*	0	0	CTACGAGAGTCTGAGAACACGAT	AAAAAEEEEEEEEEEEEEEEEEE
NS500249:94:HLCHHAFXX:4:21506:14151:19763	0	VEEV	2144	60	23M	*	0	0	CTACGAGAGTCTGAGAACACGAC	AAAAAEE/EEEEAE6EEEEEEEE
NS500249:94:HLCHHAFXX:4:21610:6747:2089	0	VEEV	2144	60	24M	*	0	0	CTACGAGAGTCTGAGAACACGACC	AAAAAAE/EEEEEEE/EEEEEEEE
NS500249:94:HLCHHAFXX:1:11311:19015:3543	0	VEEV	2146	60	12M	*	0	0	ACGAGAGTCTGA	AAAAAEEEEEEE
NS500249:94:HLCHHAFXX:3:11611:11873:8228	0	VEEV	2146	60	12M	*	0	0	ACGAGAGTCTGA	/AAAAEEEEEEE
NS500249:94:HLCHHAFXX:3:11610:26437:18364	0	VEEV	2147	60	21M	*	0	0	CGAGAGTCTGAGAACACGACC	AAAAAEEEEEEEA/EEEEAEA
NS500249:94:HLCHHAFXX:1:21301:16001:13243	0	VEEV	2148	60	14M	*	0	0	GAGAGTCTGAGAAC	/AA/AEEE6EEEEE
NS500249:94:HLCHHAFXX:2:21304:26823:8899	0	VEEV	2170	60	12M	*	0	0	CCGCTCCTTACC	AAAAAEEEE6EE
NS500249:94:HLCHHAFXX:3:21501:12455:2844	0	VEEV	2195	60	15M	*	0	0	AGGGGTGTATGGCGT	AA6AAEEEEEEEEEE
NS500249:94:HLCHHAFXX:2:11312:3711:18837	0	VEEV	2196	60	1S12M	*	0	0	GGGGGTGTATGGC	A/AAAEEEEEEEE
NS500249:94:HLCHHAFXX:2:21110:2841:17914	0	VEEV	2220	60	1S11M	*	0	0	GGGCAAGTCTGG	AAAAAEEEEEAE
NS500249:94:HLCHHAFXX:1:21209:16411:15027	0	VEEV	2236	60	22M	*	0	0	TTAAAAGCGCAGTCACCAAAAA	AAAAAEEEEEEEEEEEAAEEEE
NS500249:94:HLCHHAFXX:1:21210:2314:6957	0	VEEV	2241	60	17M	*	0	0	AGCGCAGTCACCAAAAA	AAAAA6EEEEEEEEEEE
NS500249:94:HLCHHAFXX:2:21211:23342:16641	0	VEEV	2280	60	14M	*	0	0	AAAGAAAACTGTGC	/A6AAEEEEEEEEE
NS500249:94:HLCHHAFXX:4:11612:3768:4850	0	VEEV	2280	60	13M	*	0	0	AAAGAAAACTGTG	AAAA//EEEEEEE
NS500249:94:HLCHHAFXX:4:21411:19759:11092	0	VEEV	2280	60	14M	*	0	0	AAAGAAAACTGTGC	AA/AAEEEEEEEEE
NS500249:94:HLCHHAFXX:4:11604:10217:9190	0	VEEV	2284	60	1S38M	*	0	0	TAAAACTGTGCAGAAATTATAAGGGACGTCAAGAAAATG	AAAAAEEEEEEEEEEEEEEEEAEEEEEEEEEEEEEEEEE
NS500249:94:HLCHHAFXX:1:21109:18740:10482	0	VEEV	2286	60	14M	*	0	0	AACTGTGCAGAAAT	AAAAAEEEEEEEEE
NS500249:94:HLCHHAFXX:1:21301:1420:7121	0	VEEV	2286	60	14M	*	0	0	AACTGTGCAGAAAT	AAAAAEEEEEEEEE
NS500249:94:HLCHHAFXX:2:21302:10815:12564	0	VEEV	2286	60	14M	*	0	0	AACTGTGCAGAAAT	AAAA6EEEEEEEEE
NS500249:94:HLCHHAFXX:3:11611:20029:12879	0	VEEV	2286	60	31M	*	0	0	AACTGTGCAGAAATTATAAGGGACGTCAAGA	/AAAAE/EEEE6EEEAAAEEE/EEEEEEE/E
NS500249:94:HLCHHAFXX:3:21510:8881:6837	0	VEEV	2286	60	14M	*	0	0	AACTGTGCAGAAAT	AAAA/EEEEEE6EE
NS500249:94:HLCHHAFXX:4:11612:20969:17489	0	VEEV	2286	60	14M	*	0	0	AACTGTGCAGAAAT	AAAAAEEEEEAEEE
NS500249:94:HLCHHAFXX:3:21610:10128:5156	0	VEEV	2297	60	16M	*	0	0	AATTATAAGGGACGTC	AAAAAEAEEEEEAEEE
NS500249:94:HLCHHAFXX:1:11209:22790:19316	0	VEEV	2298	60	23M	*	0	0	ATTATAAGGGACGTCAAGAAAAT	AAAAAEEEEE6EEEEEEEEAEEE
NS500249:94:HLCHHAFXX:1:11303:16683:7016	0	VEEV	2298	60	23M	*	0	0	ATTATAAGGGACGTCAAGAAAAT	AAAAAEEEEEEEEEEEEEEEEEE
NS500249:94:HLCHHAFXX:2:11306:5112:8979	0	VEEV	2298	60	22M1S	*	0	0	ATTATAAGGGACGTCAAGAAAAC	AAAAAEEEEEEEEEEEEEEEEEE
NS500249:94:HLCHHAFXX:3:21509:20741:1283	0	VEEV	2303	60	17M	*	0	0	AAGGGACGTCAAGAAAA	AAAAAEEEEEEEEEEAE
NS500249:94:HLCHHAFXX:2:11202:2724:14255	0	VEEV	2304	60	15M	*	0	0	AGGGACGTCAAGAAA	6AAAAEEEEEEEEEE
NS500249:94:HLCHHAFXX:2:11212:4792:2052	0	VEEV	2304	60	15M	*	0	0	AGGGACGTCAAGAAA	AAAAAEEEAE/EEAE
NS500249:94:HLCHHAFXX:1:11208:19518:9949	0	VEEV	2312	60	69M6S	*	0	0	CAAGAAAATGAAAGGGCTGGACGTCAATGCCAGAACTGTGGACTCAGTGCTCTTGAATGGATGCAAACAGATCGG	AAAAAEEEEEEEEEEEEEEEEEEEEEEEEEEEEAEEEEEEEEEEEAEEEEEEEEEEEEEEEEEE/AEEEEEEEEE
NS500249:94:HLCHHAFXX:2:11310:22510:14201	0	VEEV	2316	60	61M14S	*	0	0	AAAATGAAAGGGCTGGACGTCAATGCCAGAACTGTGGACTCAGTGCTCTTGAATGGATGCAGATCGGAAGAGCAC	AA/AAEEEEEEEEEEEEEEEEEEEEAEEEEEEEEEEEEEEA<A<EEEEEEEEEEEEEEEAEEEEEEEEEEAEEEA
NS500249:94:HLCHHAFXX:4:11609:23626:10667	0	VEEV	2316	60	18M	*	0	0	AAAATGAAAGGGCTGGAC	AA/AAEEEEEEEEEEEEE
NS500249:94:HLCHHAFXX:1:21107:23780:16593	0	VEEV	2319	60	20M	*	0	0	ATGAAAGGGCTGGACGTCAA	AAAAAEEEEEEEEEEEEEEE
NS500249:94:HLCHHAFXX:1:11312:22715:19367	0	VEEV	2320	60	37M	*	0	0	TGAAAGGGCTGGACGTCAATGCCAGAACTGTGGACTC	AAAAAEEEEEEEEEEEEEEEEEEEEEEEEEEEEEEEE
NS500249:94:HLCHHAFXX:1:21308:3845:1485	0	VEEV	2320	60	36M1S	*	0	0	TGAAAGGGCTGGACGTCAATGCCAGAACTGTGGACTT	AAAAAEEEEEEEEEEEEEEEEEEEEEEEEEEEEEEEE
NS500249:94:HLCHHAFXX:3:11410:3074:4269	0	VEEV	2322	60	14M	*	0	0	AAAGGGCTGGACGT	AA6AAEEEEEEEEE
NS500249:94:HLCHHAFXX:4:11604:7860:6880	0	VEEV	2322	60	14M	*	0	0	AAAGGGCTGGACGT	AAAAAEEEEEEEEE
NS500249:94:HLCHHAFXX:4:21606:18538:16809	0	VEEV	2322	60	14M	*	0	0	AAAGGGCTGGACGT	AAAAAEEEEE6EEE
NS500249:94:HLCHHAFXX:1:21106:10546:1725	0	VEEV	2323	60	13M	*	0	0	AAGGGCTGGACGT	AAAAAEEEEEEEE
NS500249:94:HLCHHAFXX:2:11306:23058:4740	0	VEEV	2328	60	28M	*	0	0	CTGGACGTCAATGCCAGAACTGTGGACT	AAAAAEEEEEEEEEEEEE6EEEEEEEEE
NS500249:94:HLCHHAFXX:3:11406:8528:17416	0	VEEV	2328	60	27M1S	*	0	0	CTGGACGTCAATGCCAGAACTGTGGACA	AAAAAEEEEE6EEEEEEEEEEEEEEEEE
NS500249:94:HLCHHAFXX:1:21212:11707:7551	0	VEEV	2329	60	56M1S	*	0	0	TGGACGTCAATGCCAGAACTGTGGACTCAGTGCTCTTGAATGGATGCAAACACCCCT	AAAAAEEEEEEEEEEEEEEEEEEEEEEEEEEEEEEEEEEEEEEEEEEEEEEAEEEEA
NS500249:94:HLCHHAFXX:2:11311:18203:3180	0	VEEV	2329	60	56M	*	0	0	TGGACGTCAATGCCAGAACTGTGGACTCAGTGCTCTTGAATGGATGCAAACACCCC	AAAAAEEEEEEE/EEEE<EEEEEEAEEAEEEEEEEEEEE/E/EEEEAEA/E/EAAE
NS500249:94:HLCHHAFXX:4:21501:22767:17727	0	VEEV	2329	60	75M	*	0	0	TGGACGTCAATGCCAGAACTGTGGACTCAGTGCTCTTGAATGGATGCAAACACCCCGTAGAGACCCTGTATATTG	AAAAAEEEEEEEEEEEEEEEEEEEEAEEAEEE<EEEEAAEEEEEEEEEE6EAEA<6<AAE/EEEAEE/E/AEAAA
NS500249:94:HLCHHAFXX:2:21208:10537:3547	0	VEEV	2334	60	37M	*	0	0	GTCAATGCCAGAACTGTGGACTCAGTGCTCTTGAATG	AAAAAEEEEEEEEEEAEEEEEEEEEEE<EE/6EEEEE
NS500249:94:HLCHHAFXX:4:11408:16118:9531	0	VEEV	2334	60	37M	*	0	0	GTCAATGCCAGAACTGTGGACTCAGTGCTCTTGAATG	AAAAAEEEEEEEEEEEEEEEEEAEEEEEEEEEEE/EE
NS500249:94:HLCHHAFXX:1:21206:22441:11727	0	VEEV	2336	60	40M	*	0	0	CAATGCCAGAACTGTGGACTCAGTGCTCTTGAATGGATGC	AAAAAEEEEEAEEEAEEEEEEEEEEEEEEEEEEEEEEEEE
NS500249:94:HLCHHAFXX:2:11205:20260:1753	0	VEEV	2336	60	39M1S	*	0	0	CAATGCCAGAACTGTGGACTCAGTGCTCTTGAATGGATGT	AAAAAEEEEEEEEE<EEEEEAEEEEEEEEEEEAEEEEEEE
NS500249:94:HLCHHAFXX:2:11308:18579:18824	0	VEEV	2336	60	39M1S	*	0	0	CAATGCCAGAACTGTGGACTCAGTGCTCTTGAATGGATGT	AA/AAEE/AEAEEEAE/EEE//EEE/EAAEEEEEAEEEEE
NS500249:94:HLCHHAFXX:4:11508:19179:8864	0	VEEV	2336	60	25M	*	0	0	CAATGCCAGAACTGTGGACTCAGTG	/AAAAEEEEEEEEEAEAAAAAE//A
NS500249:94:HLCHHAFXX:1:11202:20909:19847	0	VEEV	2337	60	39M	*	0	0	AATGCCAGAACTGTGGACTCAGTGCTCTTGAATGGATGC	AAAAAEEEEEEEEEEEEEEEEEEEAEEEEEE/AAEEEEE
NS500249:94:HLCHHAFXX:3:21506:15541:2769	0	VEEV	2337	60	39M	*	0	0	AATGCCAGAACTGTGGACTCAGTGCTCTTGAATGGATGC	AAAAAEEEAEEEEEEEEEEEEEEEEEEEEEEAEEEEEEE
NS500249:94:HLCHHAFXX:2:11306:8418:15952	0	VEEV	2338	60	21M1S	*	0	0	ATGCCAGAACTGTGGACTCAGC	AAAAAAEAEEEEEEEEEEEEEE
NS500249:94:HLCHHAFXX:2:21103:20239:14717	0	VEEV	2338	60	22M	*	0	0	ATGCCAGAACTGTGGACTCAGT	AAAAAEEEEEEEEEEEEEEEEE
NS500249:94:HLCHHAFXX:2:21305:15559:17534	0	VEEV	2338	60	22M	*	0	0	ATGCCAGAACTGTGGACTCAGT	AAAAAEEEAEEEAAEEEEE/EE
NS500249:94:HLCHHAFXX:4:11610:7818:8521	0	VEEV	2338	60	21M1S	*	0	0	ATGCCAGAACTGTGGACTCAGC	AAAAAEEEAEEEEEA<EEEEEE
NS500249:94:HLCHHAFXX:4:21612:19138:7691	0	VEEV	2338	60	22M	*	0	0	ATGCCAGAACTGTGGACTCAGT	AAAAAAE//EEEEEEEEEEEEE
NS500249:94:HLCHHAFXX:4:11506:9136:17529	0	VEEV	2339	60	32M1S	*	0	0	TGCCAGAACTGTGGACTCAGTGCTCTTGAATGA	/AAAAEE6EEEEEEEEEEEEEEEEEEEEEEEEE
NS500249:94:HLCHHAFXX:1:21201:10436:12793	0	VEEV	2340	60	22M1S	*	0	0	GCCAGAACTGTGGACTCAGTGCC	AAAAA/EEEEEEE/EEEEEEEEE
NS500249:94:HLCHHAFXX:1:21202:17602:2829	0	VEEV	2340	60	47M	*	0	0	GCCAGAACTGTGGACTCAGTGCTCTTGAATGGATGCAAACACCCCGT	AAAAA/EEEEEEEEEEEEEEEEEEEEEE6EEEEEEEEEEEAEEEEAE
NS500249:94:HLCHHAFXX:2:11103:16387:8401	0	VEEV	2340	60	23M	*	0	0	GCCAGAACTGTGGACTCAGTGCT	AAAAAAEEEEEEE6AEEEEEEEE
NS500249:94:HLCHHAFXX:2:11207:9895:15094	0	VEEV	2340	60	46M1S	*	0	0	GCCAGAACTGTGGACTCAGTGCTCTTGAATGGATGCAAACACCCCGC	AAAAAEEEEEAEEEEEEEEEEEEEEEEEEEEEEEEEEAEEEEE<E<E
NS500249:94:HLCHHAFXX:4:11510:18193:3328	0	VEEV	2340	60	47M	*	0	0	GCCAGAACTGTGGACTCAGTGCTCTTGAATGGATGCAAACACCCCGT	AAAAAEEEEEEEEEEEEEEEEEEEEEEEEEEE/EEEEEEEEEEE6EE
NS500249:94:HLCHHAFXX:4:21403:5905:5249	0	VEEV	2340	60	23M	*	0	0	GCCAGAACTGTGGACTCAGTGCT	AAAAAEEEEEEEEEEEEEEEEEE
NS500249:94:HLCHHAFXX:4:21410:1870:13099	0	VEEV	2340	60	23M	*	0	0	GCCAGAACTGTGGACTCAGTGCT	AAAAAEEEEEEEE6/EEEEEEEE
NS500249:94:HLCHHAFXX:4:21504:12855:10391	0	VEEV	2340	60	30M	*	0	0	GCCAGAACTGTGGACTCAGTGCTCTTGAAT	/AAAA/EEEEEE//AEEEEEEEE<E/EEAE
NS500249:94:HLCHHAFXX:1:11310:10087:14397	0	VEEV	2341	60	40M	*	0	0	CCAGAACTGTGGACTCAGTGCTCTTGAATGGATGCAAACA	AAAAAEEEEEEEAEEEEEEEEEAEEEEAEEEEEEEEEEEA
NS500249:94:HLCHHAFXX:1:21207:17307:1923	0	VEEV	2341	60	15M	*	0	0	CCAGAACTGTGGACT	AAAAAEEEEEEEEEE
NS500249:94:HLCHHAFXX:2:11101:26322:7765	0	VEEV	2341	60	15M	*	0	0	CCAGAACTGTGGACT	AAAA/EEEEEEEEEE
NS500249:94:HLCHHAFXX:2:11107:9361:2300	0	VEEV	2341	60	1S29M	*	0	0	TCCAGAACTGTGGACTCAGTGCTCTTGAAT	/AAA/EEAAEAAE<E6AEE/EEEEAEAAEA
NS500249:94:HLCHHAFXX:2:21111:24151:4031	0	VEEV	2341	60	40M	*	0	0	CCAGAACTGTGGACTCAGTGCTCTTGAATGGATGCAAACA	AAAAAEEEEEEEAEEEEEEEEEAEEEE/EEEEEEEEE/EE
NS500249:94:HLCHHAFXX:3:11510:19786:19697	0	VEEV	2341	60	38M1S	*	0	0	CCAGAACTGTGGACTCAGTGCTCTTGAATGGATGCAAAT	/A/AAAEEEEEEEEEEEEEEEEEEEEE/EEE/EE/E/EE
NS500249:94:HLCHHAFXX:3:21403:26221:8215	0	VEEV	2341	60	31M	*	0	0	CCAGAACTGTGGACTCAGTGCTCTTGAATGG	AAAA6EEEAEEEEEEEEEEEEEEEEEEEEEE
NS500249:94:HLCHHAFXX:3:21502:19133:6009	0	VEEV	2341	60	39M	*	0	0	CCAGAACTGTGGACTCAGTGCTCTTGAATGGATGCAAAC	AAAAAEEEEEEEEEEEEEEEEEEEEEEAEEE<EEE/EAE
NS500249:94:HLCHHAFXX:4:21401:17417:11523	0	VEEV	2341	60	46M	*	0	0	CCAGAACTGTGGACTCAGTGCTCTTGAATGGATGCAAACACCCCGT	AAAAAEEEEEEEEEEAEEEEEEEEEEEEEEEEEEEEEEE/EEAEEE
NS500249:94:HLCHHAFXX:1:11101:3780:4765	0	VEEV	2342	60	33M1S	*	0	0	CAGAACTGTGGACTCAGTGCTCTTGAATGGATGT	AAAA//EEEEEEEEAEEEEAE/EEEEEEAEAEEA
NS500249:94:HLCHHAFXX:1:11108:10993:9130	0	VEEV	2342	60	15M	*	0	0	CAGAACTGTGGACTC	AAAAAEEEEEEEEEE
NS500249:94:HLCHHAFXX:1:21105:6195:14979	0	VEEV	2342	60	34M	*	0	0	CAGAACTGTGGACTCAGTGCTCTTGAATGGATGC	AAAAAEEEEEEEEEEEEEEEEEEEEEEEEEEEEE
NS500249:94:HLCHHAFXX:2:11202:20135:3998	0	VEEV	2342	60	31M3S	*	0	0	CAGAACTGTGGACTCAGTGCTCTTGAATGGAGGC	AAAAAEEEEEEEEEEEEEEAEEEEEEEEEEEEEE
NS500249:94:HLCHHAFXX:2:11308:10418:12734	0	VEEV	2343	60	41M1S	*	0	0	AGAACTGTGGACTCAGTGCTCTTGAATGGATGCAAACACCCA	AAAAAEEEEEEEEEAEEEEEEEEEAEEEEEEEEEEEEEEAEE
NS500249:94:HLCHHAFXX:2:21105:3687:17190	0	VEEV	2343	60	41M1S	*	0	0	AGAACTGTGGACTCAGTGCTCTTGAATGGATGCAAACACCCT	AAAAAEEEEEAEEEAEEEEEEEEEEEEEEEEEEEEEEEEEEE
NS500249:94:HLCHHAFXX:3:21406:7194:18169	0	VEEV	2343	60	41M1S	*	0	0	AGAACTGTGGACTCAGTGCTCTTGAATGGATGCAAACACCCT	AAAAAEEEEEEEEEEEEEEEEEEEEAEEEEEEEEEEE<EEEE
NS500249:94:HLCHHAFXX:1:11106:22683:4951	0	VEEV	2344	60	27M	*	0	0	GAACTGTGGACTCAGTGCTCTTGAATG	AA/AAEEEEEEEEEEEEEE/EEEE6EE
NS500249:94:HLCHHAFXX:4:11401:23913:18633	0	VEEV	2344	60	27M	*	0	0	GAACTGTGGACTCAGTGCTCTTGAATG	AAAAAEEEEEEEE<EEEEE/EEEE/AE
NS500249:94:HLCHHAFXX:1:11311:23755:14561	0	VEEV	2347	60	35M	*	0	0	CTGTGGACTCAGTGCTCTTGAATGGATGCAAACAC	AAAAAEEEEEEEEEEEEEEEEEEEEEEE/EEEEEE
NS500249:94:HLCHHAFXX:2:11203:10878:11216	0	VEEV	2347	60	24M	*	0	0	CTGTGGACTCAGTGCTCTTGAATG	A6AAAEEEEEEEEEEEEEEEEEEE
NS500249:94:HLCHHAFXX:4:21406:13993:19492	0	VEEV	2347	60	36M	*	0	0	CTGTGGACTCAGTGCTCTTGAATGGATGCAAACACC	AAAAAEEEEEEEEEEEAA/EEEEEEEEEEEEEEEEE
NS500249:94:HLCHHAFXX:4:21407:26393:15550	0	VEEV	2347	60	28M1S	*	0	0	CTGTGGACTCAGTGCTCTTGAATGGATGT	AAAAAEEEEEEEEE/E6EEEEEEEEEEEE
NS500249:94:HLCHHAFXX:4:21508:7026:10649	0	VEEV	2347	60	25M	*	0	0	CTGTGGACTCAGTGCTCTTGAATGG	//AA6E/EEEEEAEEEEAEA/AAEE
NS500249:94:HLCHHAFXX:1:11311:11501:5640	0	VEEV	2348	60	17M	*	0	0	TGTGGACTCAGTGCTCT	AAAAAEEEEEEEEEEEE
NS500249:94:HLCHHAFXX:1:21304:1591:15686	0	VEEV	2348	60	32M	*	0	0	TGTGGACTCAGTGCTCTTGAATGGATGCAAAC	AAAAA6EEEEEEEEEEEEEEEEEEEEEEEEEE
NS500249:94:HLCHHAFXX:2:11211:13048:19204	0	VEEV	2348	60	32M	*	0	0	TGTGGACTCAGTGCTCTTGAATGGATGCAAAC	AAAAAEEEE/EEEEEEEEEEEEEEE/EEEEAA
NS500249:94:HLCHHAFXX:2:21108:20666:19504	0	VEEV	2348	60	17M	*	0	0	TGTGGACTCAGTGCTCT	AAAAAEEEEEEEEEEEE
NS500249:94:HLCHHAFXX:4:11508:14236:2837	0	VEEV	2348	60	1S11M	*	0	0	ATGTGGACTCAG	AAAA6EEEEEEE
NS500249:94:HLCHHAFXX:4:21408:15319:3995	0	VEEV	2348	60	17M	*	0	0	TGTGGACTCAGTGCTCT	AAAAAEEEEAEEE/EEE
NS500249:94:HLCHHAFXX:1:11205:5291:12531	0	VEEV	2349	60	17M	*	0	0	GTGGACTCAGTGCTCTT	AAAA/EEE6EEE/EAEE
NS500249:94:HLCHHAFXX:2:21106:19835:12545	0	VEEV	2349	60	14M	*	0	0	GTGGACTCAGTGCT	AAAAAEEEEEEEEE
NS500249:94:HLCHHAFXX:2:21212:4745:17392	0	VEEV	2349	60	15M	*	0	0	GTGGACTCAGTGCTC	AAAA/EEEEEEEEEE
NS500249:94:HLCHHAFXX:2:21303:9817:6004	0	VEEV	2349	60	17M	*	0	0	GTGGACTCAGTGCTCTT	AAAAAEEE/EEE/EEEE
NS500249:94:HLCHHAFXX:3:11406:4438:15211	0	VEEV	2349	60	14M	*	0	0	GTGGACTCAGTGCT	AAAAAEEEEEEEEE
NS500249:94:HLCHHAFXX:1:11306:15962:19618	0	VEEV	2350	60	30M	*	0	0	TGGACTCAGTGCTCTTGAATGGATGCAAAC	/AA/AEEEEEEEEEEEEEEEEAAEEEEE/E
NS500249:94:HLCHHAFXX:4:11404:2205:12359	0	VEEV	2350	60	13M	*	0	0	TGGACTCAGTGCT	/AA/AEEAEE6EE
NS500249:94:HLCHHAFXX:3:21412:18860:6860	0	VEEV	2352	60	1S13M	*	0	0	TGACTCAGTGCTCT	/AAAAE/EEEEE/E
NS500249:94:HLCHHAFXX:3:21607:18548:18102	0	VEEV	2352	60	35M	*	0	0	GACTCAGTGCTCTTGAATGGATGCAAACACCCCGT	A/AAAAEEEEEEEEEEEEEEEEEEEEEE/EEEEEE
NS500249:94:HLCHHAFXX:4:11402:17917:5711	0	VEEV	2352	60	35M	*	0	0	GACTCAGTGCTCTTGAATGGATGCAAACACCCCGT	AAAAAEEE6EEEEEEEEEEEEEEEEEAE/EEEEEE
NS500249:94:HLCHHAFXX:4:11501:11992:3016	0	VEEV	2352	60	34M1S	*	0	0	GACTCAGTGCTCTTGAATGGATGCAAACACCCCGC	AAAAAAEEEEEEEEEEEEEEEEEEEE/E/E/EEEE
NS500249:94:HLCHHAFXX:4:21507:12234:16794	0	VEEV	2352	60	35M	*	0	0	GACTCAGTGCTCTTGAATGGATGCAAACACCCCGT	AAAAA/EEEEEEEEEEEEEEEEEEEEEE/EEE<AE
NS500249:94:HLCHHAFXX:2:21206:10676:11901	0	VEEV	2353	60	31M	*	0	0	ACTCAGTGCTCTTGAATGGATGCAAACACCC	6AAAAEEEEEEEEEE/EEEEEEEAEE/EEEE
NS500249:94:HLCHHAFXX:1:11203:13930:9445	0	VEEV	2354	60	11M	*	0	0	CTCAGTGCTCT	A/AAAEEEAAE
NS500249:94:HLCHHAFXX:1:11212:2271:2287	0	VEEV	2354	60	11M	*	0	0	CTCAGTGCTCT	AAAAAEEEEEE
NS500249:94:HLCHHAFXX:1:11212:21408:12028	0	VEEV	2354	60	11M	*	0	0	CTCAGTGCTCT	AAAAAEEEEEE
NS500249:94:HLCHHAFXX:1:11304:21116:13903	0	VEEV	2354	60	11M	*	0	0	CTCAGTGCTCT	AAAAAEE/EEE
NS500249:94:HLCHHAFXX:1:21201:23325:13629	0	VEEV	2354	60	20M	*	0	0	CTCAGTGCTCTTGAATGGAT	AAAAAEEEEEEEEEEEEEEE
NS500249:94:HLCHHAFXX:1:21204:3876:20015	0	VEEV	2354	60	16M	*	0	0	CTCAGTGCTCTTGAAT	/AAAAE/EEEEEE/EE
NS500249:94:HLCHHAFXX:2:11110:3696:16259	0	VEEV	2354	60	11M	*	0	0	CTCAGTGCTCT	AAAAAEEEEEE
NS500249:94:HLCHHAFXX:2:11111:4651:8118	0	VEEV	2354	60	11M	*	0	0	CTCAGTGCTCT	AAAAAEEEEAE
NS500249:94:HLCHHAFXX:2:11211:18457:14216	0	VEEV	2354	60	11M	*	0	0	CTCAGTGCTCT	AAA//EEE66E
NS500249:94:HLCHHAFXX:2:11307:2229:12694	0	VEEV	2354	60	11M	*	0	0	CTCAGTGCTCT	AAAAAEEEEEE
NS500249:94:HLCHHAFXX:2:11310:20975:20158	0	VEEV	2354	60	22M	*	0	0	CTCAGTGCTCTTGAATGGATGC	AAAAAEEAEEEEEEEEEEEEEE
NS500249:94:HLCHHAFXX:2:21201:3381:17085	0	VEEV	2354	60	16M	*	0	0	CTCAGTGCTCTTGAAT	AAAAAEEEEEEEEEEE
NS500249:94:HLCHHAFXX:2:21209:19523:15418	0	VEEV	2354	60	20M	*	0	0	CTCAGTGCTCTTGAATGGAT	AAAAAEEEEEEEEEEEEEEE
NS500249:94:HLCHHAFXX:2:21301:10451:12008	0	VEEV	2354	60	11M	*	0	0	CTCAGTGCTCT	AAAAAEEEEEE
NS500249:94:HLCHHAFXX:2:21302:15234:8611	0	VEEV	2354	60	11M	*	0	0	CTCAGTGCTCT	AAAAAEEEEEE
NS500249:94:HLCHHAFXX:3:11404:23267:8331	0	VEEV	2354	60	11M	*	0	0	CTCAGTGCTCT	AAAAAEEEEEE
NS500249:94:HLCHHAFXX:3:11406:21522:2162	0	VEEV	2354	60	21M1S	*	0	0	CTCAGTGCTCTTGAATGGATGT	AAAAAEEEEEEEEEEEEEEEEE
NS500249:94:HLCHHAFXX:3:11502:10086:7635	0	VEEV	2354	60	21M1S	*	0	0	CTCAGTGCTCTTGAATGGATGT	AAAAAEEEEEAEEEEEEEEEEE
NS500249:94:HLCHHAFXX:3:11609:17037:16645	0	VEEV	2354	60	11M	*	0	0	CTCAGTGCTCT	AAAAAEEEEEE
NS500249:94:HLCHHAFXX:3:21409:19666:8779	0	VEEV	2354	60	11M	*	0	0	CTCAGTGCTCT	AAAAAEEEEEE
NS500249:94:HLCHHAFXX:3:21606:11267:12560	0	VEEV	2354	60	11M	*	0	0	CTCAGTGCTCT	AAA/AEEEEEE
NS500249:94:HLCHHAFXX:3:21610:10061:13960	0	VEEV	2354	60	11M	*	0	0	CTCAGTGCTCT	AAAAAEEEEAE
NS500249:94:HLCHHAFXX:4:11401:14223:9507	0	VEEV	2354	60	11M	*	0	0	CTCAGTGCTCT	AAAAAEEEEEE
NS500249:94:HLCHHAFXX:4:11412:5345:16731	0	VEEV	2354	60	11M	*	0	0	CTCAGTGCTCT	AAAAAEEAEEE
NS500249:94:HLCHHAFXX:4:21408:24838:18288	0	VEEV	2354	60	11M	*	0	0	CTCAGTGCTCT	AAAAAEEAEEE
NS500249:94:HLCHHAFXX:4:21409:14978:13738	0	VEEV	2354	60	11M	*	0	0	CTCAGTGCTCT	AAAAAEEEEEE
NS500249:94:HLCHHAFXX:4:21412:10938:1931	0	VEEV	2354	60	11M	*	0	0	CTCAGTGCTCT	AAAAAEEEEEA
NS500249:94:HLCHHAFXX:4:21506:13470:1084	0	VEEV	2354	60	22M	*	0	0	CTCAGTGCTCTTGAATGGATGC	AAAAAEEEEEEEEEEEEEEEEE
NS500249:94:HLCHHAFXX:4:21605:17536:3878	0	VEEV	2354	60	11M	*	0	0	CTCAGTGCTCT	AAAAAEEEEEE
NS500249:94:HLCHHAFXX:1:11210:18690:10364	0	VEEV	2355	60	11M	*	0	0	TCAGTGCTCTT	AA/AA6EEEAE
NS500249:94:HLCHHAFXX:1:11211:15075:14659	0	VEEV	2355	60	15M	*	0	0	TCAGTGCTCTTGAAT	/AAAAEEEEEEEE/E
NS500249:94:HLCHHAFXX:1:21310:19645:7704	0	VEEV	2355	60	15M	*	0	0	TCAGTGCTCTTGAAT	AAA6AEEEAEEEEEE
NS500249:94:HLCHHAFXX:3:11508:24715:12003	0	VEEV	2355	60	19M	*	0	0	TCAGTGCTCTTGAATGGAT	AAAAAEEEEEEEEEEEEEE
NS500249:94:HLCHHAFXX:4:11602:11759:16301	0	VEEV	2355	60	19M	*	0	0	TCAGTGCTCTTGAATGGAT	AAAAAEEEEEEEEEEEEEE
NS500249:94:HLCHHAFXX:3:11508:24727:12008	0	VEEV	2356	60	1S18M	*	0	0	GCAGTGCTCTTGAATGGAT	/A/AAE/EEEEEA/EEEEE
NS500249:94:HLCHHAFXX:1:11308:8896:3927	0	VEEV	2358	60	11M	*	0	0	GTGCTCTTGAA	AAAAAEEEEEE
NS500249:94:HLCHHAFXX:1:21306:8622:1363	0	VEEV	2358	60	38M	*	0	0	GTGCTCTTGAATGGATGCAAACACCCCGTAGAGACCCT	AAAAAEEEEE6EEEEEEEEEEE6EEEAEEEEEEEEEEE
NS500249:94:HLCHHAFXX:2:11104:10859:10455	0	VEEV	2358	60	38M	*	0	0	GTGCTCTTGAATGGATGCAAACACCCCGTAGAGACCCT	AAAAAEEEEEEEEEEEEEEEAEEEEEEEEEEEEAEAEE
NS500249:94:HLCHHAFXX:2:21302:20910:8657	0	VEEV	2358	60	38M	*	0	0	GTGCTCTTGAATGGATGCAAACACCCCGTAGAGACCCT	AAAAAEEEEEEEEEEEEEAE/EAEE<EAEEEEE/E/EE
NS500249:94:HLCHHAFXX:3:21503:4148:14555	0	VEEV	2358	60	37M1S	*	0	0	GTGCTCTTGAATGGATGCAAACACCCCGTAGAGACCCC	AAAAAEEEEEAEEEEEEEE/EEAEAE<EEEEEEAEEEA
NS500249:94:HLCHHAFXX:4:11402:9613:5422	0	VEEV	2358	60	14M	*	0	0	GTGCTCTTGAATGG	AAAAAEEEEEAEEE
NS500249:94:HLCHHAFXX:4:21601:25062:9948	0	VEEV	2359	60	1S13M	*	0	0	ATGCTCTTGAATGG	/AAAAEEEEE/EEE
NS500249:94:HLCHHAFXX:1:21104:7159:6140	0	VEEV	2367	60	26M1S	*	0	0	AATGGATGCAAACACCCCGTAGAGACA	AAAAA/EEEEEAEEEEEEEEEEEEEEE
NS500249:94:HLCHHAFXX:1:21107:7722:17227	0	VEEV	2367	60	26M	*	0	0	AATGGATGCAAACACCCCGTAGAGAC	AAAAAEEEAEEAE/AEEEEAEEEEA<
NS500249:94:HLCHHAFXX:1:21202:4372:16314	0	VEEV	2367	60	26M	*	0	0	AATGGATGCAAACACCCCGTAGAGAC	/AAA/EEAEEEEE/EEEEEEAEEEEE
NS500249:94:HLCHHAFXX:2:11102:2254:16939	0	VEEV	2367	60	27M	*	0	0	AATGGATGCAAACACCCCGTAGAGACC	AAAAAEEEAEAEEAE<EEEEEEEEEAE
NS500249:94:HLCHHAFXX:2:11111:14627:12473	0	VEEV	2367	60	26M1S	*	0	0	AATGGATGCAAACACCCCGTAGAGACT	AAAAAEEEEEEEE/EEEEEEEEEEEEE
NS500249:94:HLCHHAFXX:2:11205:6664:9298	0	VEEV	2367	60	26M	*	0	0	AATGGATGCAAACACCCCGTAGAGAC	AAAAAEEEEEE6E/E/EEEEEEE/EE
NS500249:94:HLCHHAFXX:3:11408:18448:1428	0	VEEV	2367	60	27M	*	0	0	AATGGATGCAAACACCCCGTAGAGACC	AAAAA6EE/AAEE/EEEEEEEEEEEEE
NS500249:94:HLCHHAFXX:3:21410:6504:2718	0	VEEV	2367	60	26M1S	*	0	0	AATGGATGCAAACACCCCGTAGAGACT	AAAAA/EAEE6EEEEEEEEEEEEE6EE
NS500249:94:HLCHHAFXX:2:21304:13520:5252	0	VEEV	2370	60	27M1S	*	0	0	GGATGCAAACACCCCGTAGAGACCCTGC	AAAAAEEAEE/EEEEEEAEEEEEAEEEE
NS500249:94:HLCHHAFXX:3:21501:25530:20128	0	VEEV	2370	60	28M	*	0	0	GGATGCAAACACCCCGTAGAGACCCTGT	6A/AAEEEEEEAEE<</AE<EAEE/AEE
NS500249:94:HLCHHAFXX:2:11209:26190:10319	0	VEEV	2381	60	29M1S	*	0	0	CCCCGTAGAGACCCTGTATATTGACGAAGT	AAAAAEEEEEEEEEEEEEEEEEEEEE6EEE
NS500249:94:HLCHHAFXX:2:11308:20099:9412	0	VEEV	2381	60	29M1S	*	0	0	CCCCGTAGAGACCCTGTATATTGACGAAGT	AAAAAEEE/EEEAEEEEAEEEEEEEEEEEE
NS500249:94:HLCHHAFXX:2:21109:17935:9827	0	VEEV	2381	60	30M	*	0	0	CCCCGTAGAGACCCTGTATATTGACGAAGC	AAAAAEEA6EEEEEEEEEEAEEEEEEEEEE
NS500249:94:HLCHHAFXX:4:21412:1219:17662	0	VEEV	2381	60	30M	*	0	0	CCCCGTAGAGACCCTGTATATTGACGAAGC	AAAAAEAE/E/EEEEEEAEEAEE/EEEEEE
NS500249:94:HLCHHAFXX:1:21112:21391:7866	0	VEEV	2383	60	16M	*	0	0	CCGTAGAGACCCTGTA	AAAAAEEE/EEEEEEA
NS500249:94:HLCHHAFXX:2:11301:9877:13002	0	VEEV	2383	60	16M	*	0	0	CCGTAGAGACCCTGTA	AAAAAEEE/EEEEAEE
NS500249:94:HLCHHAFXX:3:11606:1819:19428	0	VEEV	2383	60	16M	*	0	0	CCGTAGAGACCCTGTA	AAAAAE/EEEAE/66E
NS500249:94:HLCHHAFXX:4:21602:13224:12831	0	VEEV	2383	60	16M	*	0	0	CCGTAGAGACCCTGTA	AAAAAEEE/EEEEEEA
NS500249:94:HLCHHAFXX:1:11211:6877:12378	0	VEEV	2389	60	22M	*	0	0	AGACCCTGTATATTGACGAAGC	AAAAAEEEEEEEEAEAAEAEEE
NS500249:94:HLCHHAFXX:2:11206:9772:17103	0	VEEV	2389	60	22M	*	0	0	AGACCCTGTATATTGACGAAGC	AAAAAEEEAEEE/<EEEEEEEE
NS500249:94:HLCHHAFXX:3:11511:8074:5179	0	VEEV	2389	60	21M1S	*	0	0	AGACCCTGTATATTGACGAAGT	AAAAAE/EEEAEEAE/EE/EEE
NS500249:94:HLCHHAFXX:3:21406:22333:17867	0	VEEV	2402	60	4S24M	*	0	0	ATACTGACGAAGCTTTTGCTTGTCATGC	AAAAAE/EEE6E/EEEEEEEEEEEE<EA
NS500249:94:HLCHHAFXX:1:21109:10103:13203	0	VEEV	2421	60	23M	*	0	0	CATGCAGGTACTCTCAGAGCGCT	AAA6AEEEEEEEEEEEEEEEEEE
NS500249:94:HLCHHAFXX:2:11103:25718:3518	0	VEEV	2421	60	23M	*	0	0	CATGCAGGTACTCTCAGAGCGCT	AAAAAAEEEEEEEEEEEAEEEEE
NS500249:94:HLCHHAFXX:4:21505:12313:2415	0	VEEV	2421	60	22M1S	*	0	0	CATGCAGGTACTCTCAGAGCGCC	AAAA/EEAEEEEAEAEA/E<EEE
NS500249:94:HLCHHAFXX:4:21609:15847:19535	0	VEEV	2421	60	23M	*	0	0	CATGCAGGTACTCTCAGAGCGCT	AAAAAEEEEEEEEEEEEEEEEEE
NS500249:94:HLCHHAFXX:3:11404:6513:16097	0	VEEV	2450	60	39M1S	*	0	0	CATTATAAGACCTAAAAAGGCAGTGCTCTGCGGGGATCCA	AAAAAEAEEAEEEAEEAEEEEEEEEEEEEEEEEEEEEEEE
NS500249:94:HLCHHAFXX:4:21509:5393:11896	0	VEEV	2450	60	39M1S	*	0	0	CATTATAAGACCTAAAAAGGCAGTGCTCTGCGGGGATCCT	AAAAAEEEEEEEEEEEEEEEEEEEEEEAEEEAEEEEEEAE
NS500249:94:HLCHHAFXX:4:21510:2312:3486	0	VEEV	2450	60	39M	*	0	0	CATTATAAGACCTAAAAAGGCAGTGCTCTGCGGGGATCC	AAAAAEEAEEEEE/A/EEEEEEEEEEEEEEEEEEEEEAE
NS500249:94:HLCHHAFXX:2:21209:5709:12509	0	VEEV	2462	60	26M1S	*	0	0	TAAAAAGGCAGTGCTCTGCGGGGATCA	AAAAAEEEEEEEEEEEEEEEEEEEEEE
NS500249:94:HLCHHAFXX:2:21306:11566:9307	0	VEEV	2462	60	27M	*	0	0	TAAAAAGGCAGTGCTCTGCGGGGATCC	/AAAAEEEEEEEEEEEEEEEEEEEEEE
NS500249:94:HLCHHAFXX:3:21406:16535:17809	0	VEEV	2462	60	26M1S	*	0	0	TAAAAAGGCAGTGCTCTGCGGGGATCT	AAAAAEEEEEEEEEEEEEEEEEEEEEE
NS500249:94:HLCHHAFXX:1:11210:4904:7950	0	VEEV	2464	60	23M	*	0	0	AAAAGGCAGTGCTCTGCGGGGAT	6AAAAEEEEEEAEAAAAEEEE/E
NS500249:94:HLCHHAFXX:2:11306:21338:6221	0	VEEV	2464	60	22M1S	*	0	0	AAAAGGCAGTGCTCTGCGGGGAC	AAAAAEEEEEEEEEEEEEEEEEE
NS500249:94:HLCHHAFXX:3:11410:9138:8248	0	VEEV	2464	60	25M1S	*	0	0	AAAAGGCAGTGCTCTGCGGGGATCCT	AAAAAEEEEEEEEEEEEEEEEEEEEE
NS500249:94:HLCHHAFXX:3:11606:2849:14274	0	VEEV	2464	60	25M1S	*	0	0	AAAAGGCAGTGCTCTGCGGGGATCCT	AAAAAEEEEEEEEEEEEEEEEEEEEE
NS500249:94:HLCHHAFXX:4:21605:1784:6970	0	VEEV	2464	60	26M	*	0	0	AAAAGGCAGTGCTCTGCGGGGATCCC	/AAAAEEEEEEEEEEEEEEEEEEEEE
NS500249:94:HLCHHAFXX:4:21605:4713:13902	0	VEEV	2465	60	12M	*	0	0	AAAGGCAGTGCT	AAAAAE6EE//E
NS500249:94:HLCHHAFXX:1:11208:10509:13541	0	VEEV	2472	60	22M	*	0	0	GTGCTCTGCGGGGATCCCAAAC	AAAAAEEEEEEEEEEEAEEAEE
NS500249:94:HLCHHAFXX:1:11212:14559:20268	0	VEEV	2472	60	21M1S	*	0	0	GTGCTCTGCGGGGATCCCAAAT	AAAAAEEEEAEEAEE//EE66E
NS500249:94:HLCHHAFXX:1:21206:14038:7314	0	VEEV	2472	60	22M	*	0	0	GTGCTCTGCGGGGATCCCAAAC	AAAAAEEEEEEEEEEEEEEEEE
NS500249:94:HLCHHAFXX:1:11310:14655:3413	0	VEEV	2568	60	62M12S	*	0	0	AGCATCTCTCGCCGTTGCACTAAATCTGTGACTTCGGTCGTCTCAACCTTGTTTTACGACAAGATCGGAAGAGC	AAAAAEEEEEEEEEEEEEEEE6EEEEEEEEEEEEEEEEEEEEEEEEEEEEAEEEEEEE/AEAEEEEEEEEEEEE
NS500249:94:HLCHHAFXX:3:21506:13824:1092	0	VEEV	2568	60	62M13S	*	0	0	AGCATCTCTCGCCGTTGCACTAAATCTGTGACTTCGGTCGTCTCAACCTTGTTTTACGACAAGATCGNAAGAGCA	6AAAAEEEEEEEEEEEEEEEEA6EEEEEEEEEEEEEEEEEEEAAEEEEEEAEEEEEAEAA/AEEAAE#EEEAEE<
NS500249:94:HLCHHAFXX:2:11311:7211:4051	0	VEEV	2570	60	53M	*	0	0	CATCTCTCGCCGTTGCACTAAATCTGTGACTTCGGTCGTCTCAACCTTGTTTT	AAAAAEEEAEEEEEEEEEEAAEEEEEAEEEEEEEEEEAEEEE<AAEEEAEEEE
NS500249:94:HLCHHAFXX:1:21110:3019:7299	0	VEEV	2582	60	40M1S	*	0	0	TTGCACTAAATCTGTGACTTCGGTCGTCTCAACCTTGTTTC	AAAA/EEAEEEEEEEEAEEEEEEEEEEEEE//EAEEEEEEA
NS500249:94:HLCHHAFXX:4:11612:5109:7742	0	VEEV	2582	60	41M	*	0	0	TTGCACTAAATCTGTGACTTCGGTCGTCTCAACCTTGTTTT	AAAAAEEEEEEEEEEEEEEEEEAEEEEEEEEEEEEEEEEEE
NS500249:94:HLCHHAFXX:4:21408:5486:7251	0	VEEV	2582	60	41M	*	0	0	TTGCACTAAATCTGTGACTTCGGTCGTCTCAACCTTGTTTT	/AAAAEEEEEEEEEEEEEEEEEEEEEEEEEE/E/EEEEEEE
NS500249:94:HLCHHAFXX:4:11506:14334:18440	0	VEEV	2584	60	41M	*	0	0	GCACTAAATCTGTGACTTCGGTCGTCTCAACCTTGTTTTAC	AAAAAEEAEEEEEEEEEEEEEEEEEEEEEAE/AAE<AEEEA
NS500249:94:HLCHHAFXX:3:21606:13296:1879	0	VEEV	2587	60	21M2S	*	0	0	CTAAATCTGTGACTTCGGTCGCC	AAAAAEEEEEEEEEEEEEEEEEE
NS500249:94:HLCHHAFXX:1:11202:24024:7241	0	VEEV	2590	60	16M	*	0	0	AATCTGTGACTTCGGT	AAAAAEEE/EEEEEEE
NS500249:94:HLCHHAFXX:2:11201:24620:14630	0	VEEV	2590	60	13M	*	0	0	AATCTGTGACTTC	AAAAAEEE6EEE6
NS500249:94:HLCHHAFXX:2:21110:8785:3410	0	VEEV	2590	60	16M	*	0	0	AATCTGTGACTTCGGT	AAAAAEEEAEEEAEEE
NS500249:94:HLCHHAFXX:3:11407:1771:14058	0	VEEV	2590	60	16M	*	0	0	AATCTGTGACTTCGGT	AAAAAAEE/EEEEEEE
NS500249:94:HLCHHAFXX:3:11510:21701:13020	0	VEEV	2590	60	14M	*	0	0	AATCTGTGACTTCG	AAAAA/EAAEE//A
NS500249:94:HLCHHAFXX:3:21505:5642:5579	0	VEEV	2590	60	13M	*	0	0	AATCTGTGACTTC	/AAAAEEE/EEEA
NS500249:94:HLCHHAFXX:1:11308:24323:8702	0	VEEV	2591	60	21M	*	0	0	ATCTGTGACTTCGGTCGTCTC	AAAAAEE/EEEEEEEEEEEEE
NS500249:94:HLCHHAFXX:3:21408:7580:2614	0	VEEV	2591	60	21M	*	0	0	ATCTGTGACTTCGGTCGTCTC	AAAAA66/EAE/AEEAEEAEE
NS500249:94:HLCHHAFXX:3:21506:24447:10204	0	VEEV	2591	60	21M	*	0	0	ATCTGTGACTTCGGTCGTCTC	AAAAAEE/EEEEEEEEEEEEE
NS500249:94:HLCHHAFXX:1:11302:6229:3746	0	VEEV	2592	60	1S13M	*	0	0	GTCTGTGACTTCGG	AAAAAEEEEEEEEE
NS500249:94:HLCHHAFXX:2:11306:16180:13932	0	VEEV	2592	60	36M	*	0	0	TCTGTGACTTCGGTCGTCTCAACCTTGTTTTACGAC	/AAAAEEEEEEEEEEEEEEEEEEEEEEEEEEEEEEE
NS500249:94:HLCHHAFXX:2:21212:13159:4773	0	VEEV	2599	60	19M	*	0	0	CTTCGGTCGTCTCAACCTT	AAAAAEEEEEEEEE/EAEE
NS500249:94:HLCHHAFXX:4:11410:22011:3607	0	VEEV	2600	60	37M	*	0	0	TTCGGTCGTCTCAACCTTGTTTTACGACAAAAAAATG	AAAAAEEEEEEEEEEEEEEA/EEEEEEEEEEEEEEEE
NS500249:94:HLCHHAFXX:2:21203:13422:11732	0	VEEV	2613	60	38M	*	0	0	ACCTTGTTTTACGACAAAAAAATGAGAACGACGAATCC	/AAAA<EEEEEEEEEEEEEEEEEEEEE/EEEEEEEEAE
NS500249:94:HLCHHAFXX:2:21301:24764:9452	0	VEEV	2614	60	39M	*	0	0	CCTTGTTTTACGACAAAAAAATGAGAACGACGAATCCGA	AAAAAEEEEEEEAEEEEEEEEEEEEEEEEEEEEEEEEEE
NS500249:94:HLCHHAFXX:1:11105:18462:17087	0	VEEV	2622	60	33M	*	0	0	TACGACAAAAAAATGAGAACGACGAATCCGAAA	AAAAAEEEEEEEAEEEEEEEEEEEEEEEEEEEE
NS500249:94:HLCHHAFXX:1:11101:19880:1916	0	VEEV	2624	60	21M	*	0	0	CGACAAAAAAATGAGAACGAC	AAAAAEEEEEEEE/EE/EEAA
NS500249:94:HLCHHAFXX:1:11107:6532:10153	0	VEEV	2628	60	4S33M	*	0	0	GACAAAAAAAATGAGAACGACGAATCCGAAAGAGACT	AAAAAEEEEEEEE/E/EEEEEEAAEEEEEEEEEEEEE
NS500249:94:HLCHHAFXX:2:11112:11314:18152	0	VEEV	2628	60	41M	*	0	0	AAAAAAATGAGAACGACGAATCCGAAAGAGACTAAGATTGT	AAAAAEEEEEEEAEE/EEEEEEEEEEEEEEEEEEEEEEEEE
NS500249:94:HLCHHAFXX:2:11312:8942:13789	0	VEEV	2628	60	4S33M	*	0	0	GACAAAAAAAATGAGAACGACGAATCCGAAAGAGACT	AAAAAEEEEEEEEAEE6EEEEEE/6EEEE/AE6E/EA
NS500249:94:HLCHHAFXX:3:21511:21112:2295	0	VEEV	2628	60	11M	*	0	0	AAAAAAATGAG	AAAAAEEEE/E
NS500249:94:HLCHHAFXX:4:11512:13046:13691	0	VEEV	2628	60	39M	*	0	0	AAAAAAATGAGAACGACGAATCCGAAAGAGACTAAGATT	AA/AAEEEEEEAEEEEEEEEEEEEEEEEEEEEEEEE/AE
NS500249:94:HLCHHAFXX:4:21601:13911:6729	0	VEEV	2628	60	39M	*	0	0	AAAAAAATGAGAACGACGAATCCGAAAGAGACTAAGATT	A/AAAAAEEE6EEEEEAE/EEEA</AE/AEEE//EEE/A
NS500249:94:HLCHHAFXX:4:21606:9366:18841	0	VEEV	2628	60	4S32M1S	*	0	0	GACAAAAAAAATGAGAACGACGAATCCGAAAGAGACC	AAAAAEE/6EAEEEEAEEE6EEE/EEEEEEEEEEEEE
NS500249:94:HLCHHAFXX:1:11112:14149:8380	0	VEEV	2629	60	33M	*	0	0	AAAAAATGAGAACGACGAATCCGAAAGAGACTA	AAAAAEEEAEEAEE6EEE6EAEEEEA6/EEEAA
NS500249:94:HLCHHAFXX:1:11204:7437:5682	0	VEEV	2629	60	33M	*	0	0	AAAAAATGAGAACGACGAATCCGAAAGAGACTA	AAAAAEEEEEEEEEEEEEAEEEEEEEE6EEEEA
NS500249:94:HLCHHAFXX:1:11306:10839:16287	0	VEEV	2629	60	32M	*	0	0	AAAAAATGAGAACGACGAATCCGAAAGAGACT	AAAAAEEE/EEEEE6EEEEEEEEEE6EEEEAA
NS500249:94:HLCHHAFXX:4:21504:20246:8632	0	VEEV	2631	60	57M	*	0	0	AAAATGAGAACGACGAATCCGAAAGAGACTAAGATTGTGATTGACACTACCGGCAGT	AAAAAEEE/EEEEEEEEEEEEEAAEEEEEEEEEEEEEEEEEEE<EEEEEEE<EE<AE
NS500249:94:HLCHHAFXX:4:21503:21422:11635	0	VEEV	2632	60	18M	*	0	0	AAATGAGAACGACGAATC	AAAAAEEEEEEEEEEE/E
NS500249:94:HLCHHAFXX:1:11112:11550:11069	0	VEEV	2633	60	29M	*	0	0	AATGAGAACGACGAATCCGAAAGAGACTA	AAAAA6E6AEA/AEEEEAAA/EE/AA/EA
NS500249:94:HLCHHAFXX:4:11410:9875:5826	0	VEEV	2633	60	29M	*	0	0	AATGAGAACGACGAATCCGAAAGAGACTA	AAAAAEEEEEEEEEEEEEEEEEEEEEEEE
NS500249:94:HLCHHAFXX:4:21412:7163:8364	0	VEEV	2633	60	28M	*	0	0	AATGAGAACGACGAATCCGAAAGAGACT	AAAAAEA/EE6EEEEEEEEEEEEEEEEE
NS500249:94:HLCHHAFXX:4:21511:6921:3451	0	VEEV	2633	60	29M	*	0	0	AATGAGAACGACGAATCCGAAAGAGACTA	AAAAAEEEEE/EEAEEEEEEEEEEEEAEE
NS500249:94:HLCHHAFXX:2:11210:3674:19431	0	VEEV	2634	60	12M	*	0	0	ATGAGAACGACG	A6AAA6EEE/EE
NS500249:94:HLCHHAFXX:2:21302:9837:3583	0	VEEV	2634	60	11M	*	0	0	ATGAGAACGAC	AAAAAEEEEEE
NS500249:94:HLCHHAFXX:3:11402:26154:4613	0	VEEV	2634	60	28M	*	0	0	ATGAGAACGACGAATCCGAAAGAGACTA	AAAAAEEEE/EE/E/EEEEE/EEEEE/E
NS500249:94:HLCHHAFXX:3:21511:13059:3708	0	VEEV	2634	60	11M	*	0	0	ATGAGAACGAC	AAAAAEEEEEE
NS500249:94:HLCHHAFXX:4:21607:24765:11848	0	VEEV	2634	60	23M	*	0	0	ATGAGAACGACGAATCCGAAAGA	AAAAAEEEEEEEEAEEEEEAEEA
NS500249:94:HLCHHAFXX:3:11407:10963:9335	0	VEEV	2635	60	27M	*	0	0	TGAGAACGACGAATCCGAAAGAGACTA	AAAAAEEE/EEEEE/EEEEEEEEAEEE
NS500249:94:HLCHHAFXX:4:21409:22370:3534	0	VEEV	2635	60	38M	*	0	0	TGAGAACGACGAATCCGAAAGAGACTAAGATTGTGATT	AAAAAEEE/EEEEEEEEE6EEEEEEEEAEEEEEEEEEE
NS500249:94:HLCHHAFXX:4:21505:5612:16720	0	VEEV	2635	60	38M	*	0	0	TGAGAACGACGAATCCGAAAGAGACTAAGATTGTGATT	AAAAAEEE6EEEEEAAEAE6EEEAEE//EEAEEEEEEE
NS500249:94:HLCHHAFXX:2:21105:16399:14966	0	VEEV	2648	60	24M	*	0	0	TCCGAAAGAGACTAAGATTGTGAT	AAAAAEEEAE/EEEEEEE6EEEAE
NS500249:94:HLCHHAFXX:3:21504:13479:6766	0	VEEV	2650	60	12M	*	0	0	CGAAAGAGACTA	AAAA6EEE/EEE
NS500249:94:HLCHHAFXX:3:21605:20456:6003	0	VEEV	2650	60	21M	*	0	0	CGAAAGAGACTAAGATTGTGA	AAAAA6EE6EEAEEEEEEEEE
NS500249:94:HLCHHAFXX:3:21612:19052:14250	0	VEEV	2650	60	12M	*	0	0	CGAAAGAGACTA	AAAAAE6E/EEE
NS500249:94:HLCHHAFXX:4:21603:22396:2079	0	VEEV	2650	60	12M	*	0	0	CGAAAGAGACTA	AAAAA6EE/EEE
NS500249:94:HLCHHAFXX:1:11302:13476:4324	0	VEEV	2652	60	21M	*	0	0	AAAGAGACTAAGATTGTGATT	AAAAAEEEEEAEEEEEEEEEE
NS500249:94:HLCHHAFXX:3:11512:8564:7506	0	VEEV	2652	60	21M	*	0	0	AAAGAGACTAAGATTGTGATT	AAAAAE6EEEEAEEE/EEEEA
NS500249:94:HLCHHAFXX:3:21511:17976:13947	0	VEEV	2652	60	21M	*	0	0	AAAGAGACTAAGATTGTGATT	AA6AAE/EEE6EEEEEEEEEE
NS500249:94:HLCHHAFXX:4:11407:22411:14198	0	VEEV	2652	60	12M	*	0	0	AAAGAGACTAAG	/AAAAA/EEE/A
NS500249:94:HLCHHAFXX:4:21510:19827:2865	0	VEEV	2652	60	21M	*	0	0	AAAGAGACTAAGATTGTGATT	AAAAAEEEAE/EEEEEAEEEE
NS500249:94:HLCHHAFXX:2:11107:4461:16192	0	VEEV	2659	60	29M	*	0	0	CTAAGATTGTGATTGACACTACCGGCAGT	AAAAAEEEEEEEEEEEEEEEEEEEEEEAE
NS500249:94:HLCHHAFXX:3:11408:8667:18817	0	VEEV	2659	60	29M	*	0	0	CTAAGATTGTGATTGACACTACCGGCAGT	AAAAAEEEEAEEAEE/EEEEEEEEEEEEE
NS500249:94:HLCHHAFXX:3:11411:12010:4746	0	VEEV	2659	60	14M	*	0	0	CTAAGATTGTGATT	AAAAA6/EAEEEAE
NS500249:94:HLCHHAFXX:1:11205:7849:4917	0	VEEV	2664	60	2S19M	*	0	0	AAATTGTGATTGACACTACCG	AAAAAEEEEEEEEEEEEEEEE
NS500249:94:HLCHHAFXX:2:21201:9838:3293	0	VEEV	2667	60	28M	*	0	0	GTGATTGACACTACCGGCAGTACCAAAC	AAAAAEEAEEEEEE/EEEEEEEEEEEEE
NS500249:94:HLCHHAFXX:2:11209:12541:6023	0	VEEV	2697	60	15M	*	0	0	AAGCAGGACGATCTC	AAAAAEEEEEEEEEE
NS500249:94:HLCHHAFXX:2:21112:22212:7882	0	VEEV	2697	60	15M	*	0	0	AAGCAGGACGATCTC	AAAAAEEAEA/EEEE
NS500249:94:HLCHHAFXX:3:21412:19018:3721	0	VEEV	2722	60	2S21M	*	0	0	TCGTTTCAGAGGGTGGGTGAAGC	AA/AAEE/EEEEEEEEEEEEEEA
NS500249:94:HLCHHAFXX:4:21504:25919:15673	0	VEEV	2728	60	25M	*	0	0	GAGGGTGGGTGAAGCAGTTGCAAAT	AAAAAEEEEEEEEEE/EEEEEE/EE
NS500249:94:HLCHHAFXX:2:11205:12126:2240	0	VEEV	2729	60	1S11M	*	0	0	CAGGGTGGGTGA	AAA/AEE/E/EE
NS500249:94:HLCHHAFXX:2:21109:24224:7537	0	VEEV	2836	60	36M	*	0	0	TGAATGAAAATCCTCTGTACGCACCCACCTCAGAAC	6AAAA/EAEEEEEEEEEEEEEE/EAEAEEEEEEEEE
NS500249:94:HLCHHAFXX:3:11512:15651:14564	0	VEEV	2836	60	36M	*	0	0	TGAATGAAAATCCTCTGTACTCACCCACCTCAGAAC	AAA6AAEEEEEEEEEEEEAEEE/A/AEAEEEEEEEA
NS500249:94:HLCHHAFXX:4:21606:14824:19804	0	VEEV	2836	60	35M1S	*	0	0	TGAATGAAAATCCTCTGTACGCACCCACCTCAGAAT	AAA6AEEEEEEEEEEAEEAEAE/EEEEEEEEEEEAE
NS500249:94:HLCHHAFXX:2:11208:22899:8686	0	VEEV	2838	60	34M	*	0	0	AATGAAAATCCTCTGTACGCACCCACCTCAGAAC	AAA/AAEEEEEEEEEE/AAEEEEEAEAEEA</AE
NS500249:94:HLCHHAFXX:3:21605:6636:14308	0	VEEV	2842	60	75M	*	0	0	AAAATCCTCTGTACGCACCCACCTCAGAACATGTGAACGTCCTACTGACCCGCACGGAGGACCGCATCGTGTGGA	AAAAAEEEEEEEEEEEAEEEEEEEEEEEEEEEEEEEEEEEEEEEEEEAEAEEEAEEEAEEAEEEA<EEEEEEEEE
NS500249:94:HLCHHAFXX:1:11210:25330:1515	0	VEEV	2844	60	14M	*	0	0	AATCCTCTGTACGC	/AAA/EEE6AEE6E
NS500249:94:HLCHHAFXX:1:11210:24943:12787	0	VEEV	2844	60	22M1S	*	0	0	AATCCTCTGTACGCACCCACCTA	AAAAAEEEEEEEEEEEEEEEEEA
NS500249:94:HLCHHAFXX:2:11110:22080:3163	0	VEEV	2844	60	23M	*	0	0	AATCCTCTGTACGCACCCACCTC	AAAAAEEEEEAEAEEAAE/EAEE
NS500249:94:HLCHHAFXX:2:11110:26599:6230	0	VEEV	2844	60	14M	*	0	0	AATCCTCTGTACGC	/AAAAEEEEEEEEE
NS500249:94:HLCHHAFXX:2:11306:7415:19723	0	VEEV	2844	60	21M	*	0	0	AATCCTCTGTACGCACCCACC	AAAAAEAEEE/EEAEEAE<EE
NS500249:94:HLCHHAFXX:2:21311:13928:20263	0	VEEV	2844	60	22M1S	*	0	0	AATCCTCTGTACGCACCCACCTT	/AAAAEEEEEAEEEAEEEEEEEE
NS500249:94:HLCHHAFXX:2:21312:4581:6368	0	VEEV	2852	60	28M	*	0	0	GTACGCACCCACCTCAGAACATGTGAAC	AAAAAEAEEEAEEEEE/AEEAEEEEEEE
NS500249:94:HLCHHAFXX:4:21404:3319:2420	0	VEEV	2852	60	28M	*	0	0	GTACGCACCCACCTCAGAACATGTGAAC	AA/AAAAEEE/EAEEAEEEAEEEEEEE<
NS500249:94:HLCHHAFXX:2:21309:8846:3566	0	VEEV	2856	60	48M	*	0	0	GCACCCACCTCAGAACATGTGAACGTCCTACTGACCCGCACGGAGGAC	AAAAAEAEEEAEEEEEEEEEEEEEEEEEEEEEEE<EEEEEEEEAEEEE
NS500249:94:HLCHHAFXX:4:11407:25890:15420	0	VEEV	2856	60	48M	*	0	0	GCACCCACCTCAGAACATGTGAACGTCCTACTGACCCGCGCGGAGGAC	AAAAAE6EEEEEEEAEEEEAEAEEEAEEEEEEEEEEEAAEEEEAEE/A
NS500249:94:HLCHHAFXX:1:21105:17907:18755	0	VEEV	2858	60	24M	*	0	0	ACCCACCTCAGAACATGTGAACGT	/AAAAEEEEEEEEEEEEEEEAEEE
NS500249:94:HLCHHAFXX:1:11310:10960:17849	0	VEEV	2865	60	29M1S	*	0	0	TCAGAACATGTGAACGTCCTACTGACCCGT	AA6AAEEEEEEEEEEEEEEEEEEEEEAEEE
NS500249:94:HLCHHAFXX:1:21303:7736:5638	0	VEEV	2865	60	30M	*	0	0	TCAGAACATGTGAACGTCCTACTGACCCGC	AAAAAEEEEEEEEEEEEAAEEEAEEEAEEE
NS500249:94:HLCHHAFXX:3:11611:17758:11928	0	VEEV	2865	60	29M1S	*	0	0	TCAGAACATGTGAACGTCCTACTGACCCGT	AAAAAEEEEEEE6EEEEEEEEEEE/EEEEE
NS500249:94:HLCHHAFXX:4:11505:6228:3217	0	VEEV	2865	60	29M1S	*	0	0	TCAGAACATGTGAACGTCCTACTGACCCGT	AA/AAEEEEEEEEEEEEEEEEEEE/EE<EE
NS500249:94:HLCHHAFXX:2:11206:17289:5868	0	VEEV	2877	60	40M	*	0	0	AACGTCCTACTGACCCGCACGGAGGACCGCATCGTGTGGA	//AAAEEEEEEEEEEEEEEEEEEEEEEEEEEAEEEEEEEE
NS500249:94:HLCHHAFXX:4:11612:16799:19831	0	VEEV	2877	60	39M1S	*	0	0	AACGTCCTACTGACCCGCACGGAGGACCGCATCGTGTGGG	AAAAAEEE/AEEEEEAEAE/E6EEE/EEEEAE6EAE/EEE
NS500249:94:HLCHHAFXX:3:21612:21450:15993	0	VEEV	2882	60	75M	*	0	0	CCTACTGACCCGCACGGAGGACCGCATCGTGTGGAAAACACTAGCCGGCGACCCATGGATAAAAACACTGACTGC	AAAAAEE/EEEEEEEAEEEEEEEEEEEEEEEEEEEEEEEEEEEEEEAEEEAEEEEEAEEEEEEA6EAEEA/EEEE
NS500249:94:HLCHHAFXX:1:11209:22172:17003	0	VEEV	2885	60	55M	*	0	0	ACTGACCCGCACGGAGGACCGCATCGTGTGGAAAACACTAGCCGGCGACCCATGG	AAAAAEEEEEEEEEEEEEE/EEEEEEEEEEEE/EEEEEEEEEAAEEE/EE6EEEA
NS500249:94:HLCHHAFXX:1:21307:8927:14384	0	VEEV	2886	60	22M	*	0	0	CTGACCCGCACGGAGGACCGCA	AAAAAEEEEEEEEEEE6EEEEE
NS500249:94:HLCHHAFXX:3:11401:10890:4578	0	VEEV	2895	60	26M	*	0	0	ACGGAGGACCGCATCGTGTGGAAAAC	6AAAAEE/EEEEEEEEEEEEEEEEEE
NS500249:94:HLCHHAFXX:3:11404:17377:18535	0	VEEV	2899	60	25M	*	0	0	AGGACCGCATCGTGTGGAAAACACT	AAAAAEEEEEEEEEEEEE/EEE/EE
NS500249:94:HLCHHAFXX:3:21511:16181:4130	0	VEEV	2899	60	25M	*	0	0	AGGACCGCATCGTGTGGAAAACACT	AAAAAEEEEEEEAEEEEEEAEEEEE
NS500249:94:HLCHHAFXX:4:11502:21003:13689	0	VEEV	2907	60	11M	*	0	0	ATCGTGTGGAA	/AAAAEEEEEE
NS500249:94:HLCHHAFXX:2:11104:15636:2553	0	VEEV	2923	60	11M	*	0	0	TAGCCGGCGAC	AAAAAEEEE/E
NS500249:94:HLCHHAFXX:4:21412:25773:5719	0	VEEV	2947	60	35M	*	0	0	CACTGACTGCCAAGTACCCTGGGGATTTCACTGCC	AAAAA/EEEEEEEEE/EEEEEEEEEEEEEEEEEEE
NS500249:94:HLCHHAFXX:2:21102:6165:10337	0	VEEV	2949	60	21M1S	*	0	0	CTGACTGCCAAGTACCCTGGGT	AAAAAEEEEEEEEEEEEEEEEE
NS500249:94:HLCHHAFXX:2:21111:25597:10830	0	VEEV	2949	60	21M1S	*	0	0	CTGACTGCCAAGTACCCTGGGC	AAAAAEEEEEEEEEEEEEEEEE
NS500249:94:HLCHHAFXX:4:11609:5468:14882	0	VEEV	2949	60	21M1S	*	0	0	CTGACTGCCAAGTACCCTGGGT	AAAAAEEEEEEEEEEEEEEEEE
NS500249:94:HLCHHAFXX:1:11212:16104:15239	0	VEEV	2950	60	21M	*	0	0	TGACTGCCAAGTACCCTGGGA	AAAAAEEEEEEEEEAEEEEEE
NS500249:94:HLCHHAFXX:1:11304:4487:14860	0	VEEV	2950	60	21M	*	0	0	TGACTGCCAAGTACCCTGGGA	/AAAAEEEEEEEEEEAEEEEE
NS500249:94:HLCHHAFXX:1:11104:19992:5055	0	VEEV	2982	60	31M1S	*	0	0	ACGATAGAGGAGTGGCAAGCAGAGCATGATGA	/AAAA6EEEEEEEEEEEEEEEEEEEEEEEEEE
NS500249:94:HLCHHAFXX:2:21106:10921:5435	0	VEEV	2982	60	28M4S	*	0	0	ACGATAGAGGAGTGGCAAGCAGAGCATGGTGC	AAAAA6EAEEEEEEEEEEEEEEAEEEEEEEEE
NS500249:94:HLCHHAFXX:4:11411:3837:13490	0	VEEV	2982	60	32M	*	0	0	ACGATAGAGGAGTGGCAAGCAGAGCATGATGC	AAAAAAEEEEEEEEEEEEEEEEEEEEEEEEEE
NS500249:94:HLCHHAFXX:4:21606:23213:12242	0	VEEV	2984	60	26M	*	0	0	GATAGAGGAGTGGCAAGCAGAGCATG	AAA/6EAEAAEEEEEAEEAEEEE/EE
NS500249:94:HLCHHAFXX:4:11508:14629:10221	0	VEEV	2987	60	12M	*	0	0	AGAGGAGTGGCA	AAAAAEE/EE/A
NS500249:94:HLCHHAFXX:4:21602:8970:5484	0	VEEV	2987	60	12M	*	0	0	AGAGGAGTGGCA	AA/AAE6EEEAE
NS500249:94:HLCHHAFXX:1:11101:16267:18768	0	VEEV	2989	60	24M1S	*	0	0	AGGAGTGGCAAGCAGAGCATGATGT	AAAAAEEEEEEEEAEEEEEEEEEEE
NS500249:94:HLCHHAFXX:1:11107:11937:12392	0	VEEV	2989	60	25M	*	0	0	AGGAGTGGCAAGCAGAGCATGATGC	AAAA/EEEEEEEEEEE/EEEEEEEE
NS500249:94:HLCHHAFXX:3:11411:2681:12090	0	VEEV	2989	60	24M	*	0	0	AGGAGTGGCAAGCAGAGCATGATG	AAAAAE/EEEEEEEEA/EEEEEEE
NS500249:94:HLCHHAFXX:2:21104:7773:4176	0	VEEV	3028	60	18M	*	0	0	TCTTGGAGAGACCGGACC	AAAAAEEE/EEEAEEE/E
NS500249:94:HLCHHAFXX:4:21410:13957:8921	0	VEEV	3030	60	24M1S	*	0	0	TTGGAGAGACCGGACCCTACCGACA	AAAAAEAE/EEEEEEEEEEEEEAEE
NS500249:94:HLCHHAFXX:3:11402:22706:20140	0	VEEV	3034	60	13M	*	0	0	AGAGACCGGACCC	AAAA6EEEEEEEE
NS500249:94:HLCHHAFXX:1:11106:19773:15631	0	VEEV	3039	60	18M	*	0	0	CCGGACCCTACCGACGTC	AAAA/EEEEEEEA/AEEE
NS500249:94:HLCHHAFXX:2:11201:18651:5254	0	VEEV	3039	60	18M	*	0	0	CCGGACCCTACCGACGTC	6AAA6EEEEEEEEAEEEE
NS500249:94:HLCHHAFXX:3:11504:15005:15715	0	VEEV	3039	60	17M	*	0	0	CCGGACCCTACCGACGT	AA6AAEEEEEEEEEEEE
NS500249:94:HLCHHAFXX:1:11206:13027:16457	0	VEEV	3048	60	18M	*	0	0	ACCGACGTCTTCCAGAAT	AAAAAEEEEEEEEEEEAE
NS500249:94:HLCHHAFXX:3:11507:22587:1552	0	VEEV	3051	60	15M	*	0	0	GACGTCTTCCAGAAT	AAAAAEEEAEEEEEE
NS500249:94:HLCHHAFXX:1:11305:10056:2940	0	VEEV	3060	60	27M	*	0	0	CAGAATAAGGCAAACGTGTGTTGGGCC	AAAA/EE/EEEEE/EEEEEEEEEEEEA
NS500249:94:HLCHHAFXX:2:21303:11397:16860	0	VEEV	3066	60	74M1S	*	0	0	AAGGCAAACGTGTGTTGGGCCAAGGCTTTAGTGCCGGTGCTGAAGACCGCTGGCATAGACATGACCACTGAACAG	AAAAAEE/EEEEEEEEEEEEEEEEEEEEEAEEEEEEEEEEEEEEAAEEAEEEEEAAAEEEEEEEEEAEEEEEEAA
NS500249:94:HLCHHAFXX:3:21501:21119:9721	0	VEEV	3066	60	73M	*	0	0	AAGGCGAACGTGTGTTGGGCCAAGGCTTTAGTGCCGGTGCTGAAGACCGCTGGCATAGACATGACCACTGAAC	AAAAAAEEEEEEEEEEEEEEEEEEEEEEEE6EEEAE/EEEEAEAE/E<EEEEEAAAA/EA<AEAEA/AEE/EE
NS500249:94:HLCHHAFXX:4:11611:7415:6992	0	VEEV	3072	60	20M	*	0	0	AACGTGTGTTGGGCCAAGGC	A6AAAEEEEEEEEEAEEEEA
NS500249:94:HLCHHAFXX:3:21608:6381:3505	0	VEEV	3073	60	15M	*	0	0	ACGTGTGTTGGGCCA	AAAAAEEEEEEEEEE
NS500249:94:HLCHHAFXX:4:11508:12847:7977	0	VEEV	3073	60	15M	*	0	0	ACGTGTGTTGGGCCA	/AAA/AEEEEAAAAE
NS500249:94:HLCHHAFXX:2:11106:19031:2075	0	VEEV	3074	60	48M	*	0	0	CGTGTGTTGGGCCAAGGCTTTAGTGCCGGTGCTGAAGACCGCTGGCAT	AAAAAEEEEEEEAEEEEEEEEEEEEEEE/EAEAEE/EAEEEEEEEE/E
NS500249:94:HLCHHAFXX:2:11307:21383:17389	0	VEEV	3074	60	48M	*	0	0	CGTGTGTTGGGCCAAGGCTTTAGTGCCGGTGCTGAAGACCGCTGGCAT	AAAAAEEEEEEEEEEEEEEEEEEEEEEEEEEEEEEEEEEEEEEEEEAE
NS500249:94:HLCHHAFXX:4:11412:15503:2613	0	VEEV	3074	60	48M	*	0	0	CGTGTGTTGGGCCAAGGCTTTAGTGCCGGTGCTGAAGACCGCTGGCAT	AAAAAEEEEEEEEEEEEEEEEEEEEEEEEEEEEEEEEAEEEEEAAEEE
NS500249:94:HLCHHAFXX:2:21205:25365:10341	0	VEEV	3075	60	13M	*	0	0	GTGTGTTGGGCCA	AAAA6EEAEEEEE
NS500249:94:HLCHHAFXX:2:21311:21767:8993	0	VEEV	3075	60	13M	*	0	0	GTGTGTTGGGCCA	AAAAAEEEEEEEE
NS500249:94:HLCHHAFXX:3:11511:23932:9972	0	VEEV	3075	60	13M	*	0	0	GTGTGTTGGGCCA	AAAAAEEEEEEEE
NS500249:94:HLCHHAFXX:1:21110:3205:19042	0	VEEV	3077	60	1S11M	*	0	0	CGTGTTGGGCCA	AAA/AEEEEEEE
NS500249:94:HLCHHAFXX:2:11309:4904:14110	0	VEEV	3077	60	11M	*	0	0	GTGTTGGGCCA	/AA6AEEAEAA
NS500249:94:HLCHHAFXX:3:11503:6804:6055	0	VEEV	3085	60	37M	*	0	0	CCAAGGCTTTAGTGCCGGTGCTGAAGACCGCTGGCAT	AAAA6EEEEE6EAEEEEEEE/EEEEA<EEEA/EEAAE
NS500249:94:HLCHHAFXX:1:21109:1818:3063	0	VEEV	3093	60	18M	*	0	0	TTAGTGCCGGTGCTGAAG	6/A/A6E/AEAEAEEEEE
NS500249:94:HLCHHAFXX:2:21105:24383:4159	0	VEEV	3094	60	11M	*	0	0	TAGTGCCGGTG	/A/AAEEEEEE
NS500249:94:HLCHHAFXX:4:11408:22081:10037	0	VEEV	3101	60	38M	*	0	0	GGTGCTGAAGACCGCTGGCATAGACATGACCACTGAAC	AAAAAEE//EEEEEEEEEEEEEEEEEEEEEEEEEEEEE
NS500249:94:HLCHHAFXX:1:21311:18275:2225	0	VEEV	3102	60	35M	*	0	0	GTGCTGAAGACCGCTGGCATAGACATGACCACTGA	AAAAAEE6EAEEEEEEEEEEEE6EEEEEEEEEEEE
NS500249:94:HLCHHAFXX:2:21104:5279:7288	0	VEEV	3105	60	15M	*	0	0	CTGAAGACCGCTGGC	AAAAAE6EEEEEE/E
NS500249:94:HLCHHAFXX:1:11204:19892:10227	0	VEEV	3106	60	13M	*	0	0	TGAAGACCGCTGG	AAAAAAE/AEEEE
NS500249:94:HLCHHAFXX:3:21409:20623:1275	0	VEEV	3106	60	14M	*	0	0	TGAAGACCGCTGGC	6AAAA/EEEEAEEE
NS500249:94:HLCHHAFXX:1:21107:15258:12598	0	VEEV	3113	60	26M	*	0	0	CGCTGGCATAGACATGACCACTGAAC	AAAAAAEEEEE6EEEEAEEEEEEEEE
NS500249:94:HLCHHAFXX:4:11406:20772:7949	0	VEEV	3115	60	56M	*	0	0	CTGGCATAGACATGACCACTGAACAATGGAACACTGTGGATTATTTTGAAACGGAC	AAAAAEEEEEEEEEE/EEAEEEEEE6EEEEAEA/EEEEEEEEEEEEAEEE/E6A<E
NS500249:94:HLCHHAFXX:3:11605:26469:14993	0	VEEV	3117	60	2S54M	*	0	0	CCGGCATAGACATGACCACTGAACAATGGAACACTGTGTATTATTTTGAAACGGAC	AAAAAEEEE/EEEE/EEEEEEEEEEEEEEEEEEEEEEEEEEEEEEEEEEEEEEEEE
NS500249:94:HLCHHAFXX:2:11312:26155:12758	0	VEEV	3121	60	33M	*	0	0	TAGACATGACCACTGAACAATGGAACACTGTGG	AAAAAEEEEEEEEEEEEEEEEEEEEA/EEEEEE
NS500249:94:HLCHHAFXX:1:21201:14030:6896	0	VEEV	3122	60	32M	*	0	0	AGACATGACCACTGAACAATGGAACACTGTGG	AAAAAEA/EEEEEE6AEEEEEEEEEEEEEEEE
NS500249:94:HLCHHAFXX:4:21403:16836:1367	0	VEEV	3123	60	42M	*	0	0	GACATGACCACTGAACAATGGAACACTGTGGATTATTTTGAA	AAAAAEEEEEEEE/EEEE6EEE6E6EEEEEEAEEEEEEEEEA
NS500249:94:HLCHHAFXX:2:21305:17441:17165	0	VEEV	3135	60	48M1S	*	0	0	GAACAATGGAACACTGTGGATTATTTTGAAACGGACAAAGCTCACTCAA	AAAAAEEEEE/EEEEEEEEEEE6EEEEEEAEEEEEEEEEAAEEEEEEAE
NS500249:94:HLCHHAFXX:2:11105:6873:9670	0	VEEV	3137	60	19M	*	0	0	ACAATGGAACACTGTGGAT	AAAAAEEEAEEEEEEAEEE
NS500249:94:HLCHHAFXX:2:11107:11638:18071	0	VEEV	3137	60	19M	*	0	0	ACAATGGAACACTGTGGAT	/A/AAEA/AEAEEEEEEEE
NS500249:94:HLCHHAFXX:3:11409:13075:5549	0	VEEV	3137	60	19M	*	0	0	ACAATGGAACACTGTGGAT	AAAAAAEAEEEEEEEEEEE
NS500249:94:HLCHHAFXX:4:11502:16567:8324	0	VEEV	3137	60	19M	*	0	0	ACAATGGAACACTGTGGAT	AAAAAEEE/EEEEEEEEEE
NS500249:94:HLCHHAFXX:2:21305:15205:6796	0	VEEV	3140	60	17M	*	0	0	ATGGAACACTGTGGATT	AAAAAEEEEEEEEEEAE
NS500249:94:HLCHHAFXX:3:11407:10253:3690	0	VEEV	3140	60	17M	*	0	0	ATGGAACACTGTGGATT	AAAAAEEEEEEEEEEEE
NS500249:94:HLCHHAFXX:3:11509:16713:10835	0	VEEV	3140	60	17M	*	0	0	ATGGAACACTGTGGATT	AAAAAEE/EEEEEEEEE
NS500249:94:HLCHHAFXX:3:11610:26221:13823	0	VEEV	3140	60	17M	*	0	0	ATGGAACACTGTGGATT	AAAAAEEEEEEA/AAEE
NS500249:94:HLCHHAFXX:3:21511:2226:18877	0	VEEV	3145	60	39M1S	*	0	0	ACACTGTGGATTATTTTGAAACGGACAAAGCTCACTCAGA	/AAAAEEEEEEE6EEEEEEAEEEEEAEE//EE<EA<<EEE
NS500249:94:HLCHHAFXX:3:21610:15861:1126	0	VEEV	3150	60	34M1S	*	0	0	GTGGATTATTTTGAAACGGACAAAGCTCACTCAGT	/AAAAEE6EEEEEEEEEEEAAEEEEAEE/EEEAEE
NS500249:94:HLCHHAFXX:1:11108:9596:7177	0	VEEV	3158	60	39M	*	0	0	TTTTGAAACGGACAAAGCTCACTCAGCAGAGATAGTATT	/AAAAEE/EEEEEEEAEEEEEEEEEEEEEEEEEAEEEEE
NS500249:94:HLCHHAFXX:2:21204:20267:4649	0	VEEV	3158	60	39M	*	0	0	TTTTGAAACGGACAAAGCTCACTCAGCAGAGATAGTATT	AAAAAEEEEEEEEEEEEEEEEEEEEE<EEEE<EEEEEEE
NS500249:94:HLCHHAFXX:3:11602:21975:11278	0	VEEV	3158	60	38M1S	*	0	0	TTTTGAAACGGACAAAGCTCACTCAGCAGAGATAGTATC	AAAAAAEEEEEEEEEEEEEEEEEEEEEEEEEEEEEEEEE
NS500249:94:HLCHHAFXX:4:11412:8873:7009	0	VEEV	3158	60	39M	*	0	0	TTTTGAAACGGACAAAGCTCACTCAGCAGAGATAGTATT	AAA/AEEEAEEEEEEEAEEAEAEAAE/EEE6EEE6/EEE
NS500249:94:HLCHHAFXX:2:11301:18133:16495	0	VEEV	3159	60	64M9S	*	0	0	TTTGAAACGGACAAAGCTCACTCAGCAGAGATAGTATTGAACCAACTATGCGTGAGGTTCTTTGAAGATCGGA	AAAAAEEEEE/EEAEAEEE<EE<AE/<EEEEEEEEEEEEAEEE<AEEEEEEE<EAE/EEEA<E<EEEEEEEEE
NS500249:94:HLCHHAFXX:2:21212:1477:1069	0	VEEV	3159	60	1S16M	*	0	0	GTTTGAAACGGACAAAG	/AA/AEEEA6EEE//EE
NS500249:94:HLCHHAFXX:3:21403:15359:15888	0	VEEV	3159	60	11M	*	0	0	TTTGAAACGGA	AAAAAEEEEEE
NS500249:94:HLCHHAFXX:4:11502:3135:18186	0	VEEV	3163	60	25M	*	0	0	AAACGGACAAAGCTCACTCAGCAGA	AAAAA/AEE//EEEE6EEAEEEEEE
NS500249:94:HLCHHAFXX:1:21301:11003:17496	0	VEEV	3165	60	26M	*	0	0	ACGGACAAAGCTCACTCAGCAGAGAT	AAAAAEEEEEEEEEEEEEEE/EEEEE
NS500249:94:HLCHHAFXX:4:11507:18384:17120	0	VEEV	3167	60	1S23M	*	0	0	GGGACAAAGCTCACTCAGCAGAGA	AAA6AEEEEEEEEEEEEEEEEEEE
NS500249:94:HLCHHAFXX:1:11311:14532:4384	0	VEEV	3183	60	18M	*	0	0	GCAGAGATAGTATTGAAC	AAAAAEEEEEEAEEE</E
NS500249:94:HLCHHAFXX:2:11311:1392:15297	0	VEEV	3183	60	18M	*	0	0	GCAGAGATAGTATTGAAC	<AAAAEEEAE/EEEEEEE
NS500249:94:HLCHHAFXX:2:11312:26761:15307	0	VEEV	3183	60	18M	*	0	0	GCAGAGATAGTATTGAAC	AAAAAEEE/EEEEEEEEE
NS500249:94:HLCHHAFXX:1:11212:19781:11916	0	VEEV	3196	60	32M1S	*	0	0	TGAACCAACTATGCGTGAGGTTCTTTGGACTCA	AAAAAEAEEEAEEEEEEEEEEEEEEEEEEEEEE
NS500249:94:HLCHHAFXX:4:11610:20431:2958	0	VEEV	3203	60	43M	*	0	0	ACTATGCGTGAGGTTCTTTGGACTCGATCTGGACTCCGGTCTA	AAAAAEEEEEEEEEEEEEEEEEEEEEEEEEEEEEEEEEEEEEE
NS500249:94:HLCHHAFXX:2:11109:24448:12241	0	VEEV	3206	60	50M1S	*	0	0	ATGCGTGAGGTTCTTTGGACTCGATCTGGACTCCGGTCTATTTTCTGCACT	AAAAAEEEEEEEEEAEEEEAEEEEEEEEEAEEE6EEEAEEEEAEEEEAEEE
NS500249:94:HLCHHAFXX:3:21609:4069:9474	0	VEEV	3206	60	51M	*	0	0	ATGCGTGAGGTTCTTTGCACTCGATCTGGACTCCGGTCTATTTTCTGCACC	AAAAAEEAEEEEEEEEEEEEEEEAEEEEEEEEEEEEEEEEEEEEEEEEEEE
NS500249:94:HLCHHAFXX:3:21612:14599:16512	0	VEEV	3206	60	50M1S	*	0	0	ATGCGTGAGGTTCTTTGGACTCGATCTGGACTCCGGTCTATTTTCTGCACT	/AAAAEAEAEEEEEEEEEEEEEEEEEEEEEAEEEEEEEEEEEEAEEEEEEE
NS500249:94:HLCHHAFXX:2:11103:25350:14496	0	VEEV	3207	60	20M	*	0	0	TGCGTGAGGTTCTTTGGACT	6AAAAEEEEEEEEEEEEEEE
NS500249:94:HLCHHAFXX:1:21306:24615:2438	0	VEEV	3211	60	32M	*	0	0	TGAGGTTCTTTGGACTCGATCTGGACTCCGGT	AAAAAEEEEEEEE/AEEEEEEEEEEEEEEEEE
NS500249:94:HLCHHAFXX:3:21406:13595:13391	0	VEEV	3211	60	32M	*	0	0	TGAGGTTCTTTGGACTCGATCTGGACTCCGGT	AAAAAEEEEEEEEEEEEEEEEEEE6EEEEEEE
NS500249:94:HLCHHAFXX:3:21603:3666:6999	0	VEEV	3211	60	31M1S	*	0	0	TGAGGTTCTTTGGACTCGATCTGGACTCCGGC	/AAAAEEEEEEEEEEEEEEEEEEEEEEEEEEE
NS500249:94:HLCHHAFXX:4:11501:6010:13049	0	VEEV	3211	60	32M	*	0	0	TGAGGTTCTTTGGACTCGATCTGGACTCCGGT	/A/AAAEE/EEEEEEEEEEAEEE/EEEEEEE<
NS500249:94:HLCHHAFXX:4:21603:1970:6349	0	VEEV	3211	60	32M	*	0	0	TGAGGTTCTTTGGACTCGATCTGGACTCCGGT	AAA6AEEEEEEEEAEEEEEEEEEEEEEEEEEE
NS500249:94:HLCHHAFXX:4:11402:2511:15320	0	VEEV	3215	60	17M	*	0	0	GTTCTTTGGACTCGATC	AAAAAEEEEEEEEEEEA
NS500249:94:HLCHHAFXX:4:21611:21586:1547	0	VEEV	3215	60	29M	*	0	0	GTTCTTTGGACTCGATCTGGACTCCGGTC	AAAAAAAEEEEEAEEEEEEEAEEEAEEEE
NS500249:94:HLCHHAFXX:4:11603:25122:16039	0	VEEV	3216	60	19M	*	0	0	TTCTTTGGACTCGATCTGG	AAAAAAAEEEEEEAEEEEE
NS500249:94:HLCHHAFXX:1:11106:7628:8433	0	VEEV	3218	60	35M1S	*	0	0	CTTTGGACTCGATCTGGACTCCGGTCTATTTTCTGT	AAAAAEEEEEEEEEEEEEEEEEEEEEEEEEEEEEEE
NS500249:94:HLCHHAFXX:2:21103:13466:12586	0	VEEV	3218	60	35M1S	*	0	0	CTTTGGACTCGATCTGGACTCCGGTCTATTTTCTGT	AAAAAEAEEEEEEEEEEEEEEEEEEAEEEEEEEEEE
NS500249:94:HLCHHAFXX:2:21209:7154:3233	0	VEEV	3218	60	36M	*	0	0	CTTTGGACTCGATCTGGACTCCGGTCTATTTTCTGC	AAAAAEEEEEEEEEEEEEEEEEEEEEEEEEEEEEEE
NS500249:94:HLCHHAFXX:3:11407:19557:12822	0	VEEV	3218	60	35M1S	*	0	0	CTTTGGACTCGATCTGGACTCCGGTCTATTTTCTGT	AAA/AEEEEEEEEE/EEEEEEEEEEE<A/E/EEEEE
NS500249:94:HLCHHAFXX:3:11605:4279:7322	0	VEEV	3218	60	27M	*	0	0	CTTTGGACTCGATCTGGACTCCGGTCT	AAAAAEEEEEEEEEEEEAEEEEEEEEE
NS500249:94:HLCHHAFXX:3:21607:9065:10327	0	VEEV	3218	60	36M	*	0	0	CTTTGGACTCGATCTGGACTCCGGTCTATTTTCTGC	AAAAAEAEEEEEEEEEEEEEEEEEEEEAEEEEEEEE
NS500249:94:HLCHHAFXX:3:21610:4716:16040	0	VEEV	3218	60	35M1S	*	0	0	CTTTGGACTCGATCTGGACTCCGGTCTATTTTCTGT	AAAAAEEEEEEEEEEEEEEEEEEEAEEEEEEAEEEE
NS500249:94:HLCHHAFXX:1:11102:7600:10421	0	VEEV	3220	60	1S18M	*	0	0	GTTGGACTCGATCTGGACT	/AAAAEEEEEEEAEAEEEE
NS500249:94:HLCHHAFXX:1:21108:12987:12277	0	VEEV	3220	60	34M	*	0	0	TTGGACTCGATCTGGACTCCGGTCTATTTTCTGC	AAAAAEEEEEEEEEEAEEEEEEEEEEEEEEEEAE
NS500249:94:HLCHHAFXX:2:11109:12822:17950	0	VEEV	3220	60	1S18M	*	0	0	GTTGGACTCGATCTGGACT	AAAAAEEEEEEEEEEEEEE
NS500249:94:HLCHHAFXX:2:21201:10743:11068	0	VEEV	3220	60	33M1S	*	0	0	TTGGACTCGATCTGGACTCCGGTCTATTTTCTGT	AA6AAEEEEEEEEEEEEEE/EEEEEEEEEEEEEE
NS500249:94:HLCHHAFXX:2:21212:20993:9393	0	VEEV	3220	60	36M1S	*	0	0	TTGGACTCGATCTGGACTCCGGTCTATTTTCTGCACT	AAAAAEEEEEEEEE/EEEEEEEEEEE/EEEEEEEE<E
NS500249:94:HLCHHAFXX:3:11607:20052:7583	0	VEEV	3220	60	36M1S	*	0	0	TTGGACTCGATCTGGACTCCGGTCTATTTTCTGCACA	AAAAAEEEEEEEEEEEEEEEEEEEEEEEEEEEEEEEE
NS500249:94:HLCHHAFXX:4:21401:2848:11152	0	VEEV	3220	60	1S18M	*	0	0	GTTGGACTCGATCTGGACT	AAAAAAEEEE/EEEEEEEE
NS500249:94:HLCHHAFXX:3:21406:5529:8496	0	VEEV	3225	60	31M	*	0	0	CTCGATCTGGACTCCGGTCTATTTTCTGCAC	AAAAAEEEEEEEEEEEEEAEEEEEEEEE</A
NS500249:94:HLCHHAFXX:3:11410:1818:12146	0	VEEV	3227	60	38M1S	*	0	0	CGATCTGGACTCCGGTCTATTTTCTGCACCCACTGTTCT	AAAAAEAEEEEEEEEEEEEEEEEEEEEEEEEEAEEEEEE
NS500249:94:HLCHHAFXX:3:11412:20816:3547	0	VEEV	3227	60	38M1S	*	0	0	CGATCTGGACTCCGGTCTATTTTCTGCACCCACTGTTCT	AAAAAEEEEEEEEEEEEEEEEE/EEEEEEEEEEEEEEEE
NS500249:94:HLCHHAFXX:4:21407:2844:6008	0	VEEV	3227	60	39M	*	0	0	CGATCTGGACTCCGGTCTATTTTCTGCACCCACTGTTCC	AAAAAEEE/EEEEEEE6EEEEEEEEEEEEEEEEEEEEEE
NS500249:94:HLCHHAFXX:1:11208:17750:7303	0	VEEV	3234	60	55M	*	0	0	GACTCCGGTCTATTTTCCGCACCCACTGTTCCGTTATCCATTAGGAATAATCACT	AAAAAEEEEEEEEEEEEEEAAEEEAEEEEEEEEEEEEEEEEE6EAEEEEEEEEEE
NS500249:94:HLCHHAFXX:2:21107:2284:14925	0	VEEV	3234	60	54M1S	*	0	0	GACTCCGGTCTATTTTCTGCACCCACTGTTCCGTTATCCATTAGGAATAATCACC	AAAAAEEEEEEEEEEEEEEE/EEE<EEEEEEEE/EEEEEEEEEEEEAEEAEEEEE
NS500249:94:HLCHHAFXX:4:21402:15941:4099	0	VEEV	3234	60	50M	*	0	0	GACTCCGGTCTATTTTCTGCACCCACTGTTCCGTTATCCATTATGAATAA	AA6AAE/EEEE//EEEEEA<EAE/EAEAA//AE/EEAE/AAEA/EEE/EE
NS500249:94:HLCHHAFXX:1:21109:3674:14405	0	VEEV	3238	60	19M	*	0	0	CCGGTCTATTTTCTGCACC	AAA6AEEEEEEEAEEEEEE
NS500249:94:HLCHHAFXX:3:11607:3299:12056	0	VEEV	3238	60	19M	*	0	0	CCGGTCTATTTTCTGCACC	AAAAAEE6EEEEEEEEEEE
NS500249:94:HLCHHAFXX:2:21106:3509:8682	0	VEEV	3284	60	51M	*	0	0	TCACTGGGATAACTCCCCGTCGCCTAACATGTACGGGCTGAATAAAGAAGT	6AAAAEEEEEEEEEEEEEEEEEEEEAA6AEEEEEEEEEEEE/E/EEEE/EE
NS500249:94:HLCHHAFXX:3:11606:22867:20157	0	VEEV	3284	60	51M	*	0	0	TCACTGGGATAACTCCCCGTCGCCTAACATGTACGGGCTGAATAAAGAAGT	AAAAAEEE/EEEEEEEEEEEEEEEEEEEEEEE/EEEEEEEE6EEEEEEEAE
NS500249:94:HLCHHAFXX:3:21411:12498:5146	0	VEEV	3284	60	51M	*	0	0	TCACTGGGATAACTCCCCGTCGCCTAACATGTACGGGCTGAATAAAGAAGT	AAAAAEEA/E/EEEEEEEEEEEEEEEEEEEEEEEEEEEEEA6E6EEEEAEE
NS500249:94:HLCHHAFXX:1:11206:12400:9959	0	VEEV	3286	60	1S14M	*	0	0	GACTGGGATAACTCC	A/AAAEEEEEEEEEE
NS500249:94:HLCHHAFXX:1:11206:4622:9923	0	VEEV	3286	60	14M	*	0	0	ACTGGGATAACTCC	/AAAAEEEEEEEAE
NS500249:94:HLCHHAFXX:2:11104:19117:12581	0	VEEV	3286	60	11M	*	0	0	ACTGGGATAAC	/AAAAEAEEEE
NS500249:94:HLCHHAFXX:2:11106:16787:6454	0	VEEV	3286	60	13M	*	0	0	ACTGGGATAACTC	AAAA6EEEEEEEE
NS500249:94:HLCHHAFXX:2:11211:22867:19613	0	VEEV	3286	60	1S13M	*	0	0	GACTGGGATAACTC	AAAAAEEEEE6EEE
NS500249:94:HLCHHAFXX:2:11303:5113:3025	0	VEEV	3286	60	14M	*	0	0	ACTGGGATAACTCC	AAAAAEEEEEEE6E
NS500249:94:HLCHHAFXX:4:21407:12741:2424	0	VEEV	3287	60	12M	*	0	0	CTGGGATAACTC	AAAAAAEE/EEE
NS500249:94:HLCHHAFXX:2:21201:18061:5620	0	VEEV	3307	60	20M	*	0	0	CTAACATGTACGGGCTGAAT	AAAAAEE6EEEEEEEEEEEE
NS500249:94:HLCHHAFXX:4:21404:11559:8946	0	VEEV	3307	60	20M	*	0	0	CTAACATGTACGGGCTGAAT	AAAAAAEEEEEEEEEEEAEE
NS500249:94:HLCHHAFXX:4:21408:18611:6769	0	VEEV	3307	60	20M	*	0	0	CTAACATGTACGGGCTGAAT	AAAAAEEEEEEEEEEEEEEE
NS500249:94:HLCHHAFXX:2:11109:22138:18206	0	VEEV	3332	60	26M	*	0	0	AGTGGTCCGTCAGCTCTCTCGCAGGT	AAAA/AEEAE/EEAAAEEEAEAEE/E
NS500249:94:HLCHHAFXX:3:21606:17794:15882	0	VEEV	3332	60	26M	*	0	0	AGTGGTCCGTCAGCTCTCTCGCAGGT	AAAAAEEEEEEEEEEEEEAEEEEEEE
NS500249:94:HLCHHAFXX:2:11107:21849:2143	0	VEEV	3333	60	21M	*	0	0	GTGGTCCGTCAGCTCTCTCGC	AAAAAEEEEE/EEEEEEEEEE
NS500249:94:HLCHHAFXX:1:21307:12759:10645	0	VEEV	3334	60	16M	*	0	0	TGGTCCGTCAGCTCTC	/AAAAAE6//AA/E/E
NS500249:94:HLCHHAFXX:4:21409:24530:19403	0	VEEV	3351	60	57M	*	0	0	CGCAGGTACCCACAACTGCCTCGGGCAGTTGCCACTGGAAGAGTCTATGACATGAAC	AAAAAEEEAEA/EEEEAEAEEEEEEEEEAEEEE/E/EEEEEEEEE<E/EAAEEE</E
NS500249:94:HLCHHAFXX:2:21205:18377:15631	0	VEEV	3368	60	27M	*	0	0	GCCTCGGGCAGTTGCCACTGGAAGAGT	AAAAAEEEEEEEEE/E/EEEEEAEE/E
NS500249:94:HLCHHAFXX:1:11205:23332:19527	0	VEEV	3369	60	41M	*	0	0	CCTCGGGCAGTTGCCACTGGAAGAGTCTATGACATGAACAC	AAAAAEEEEEEEEEAEAEEEEEEAEEEEEEEEEEEEEAEEE
NS500249:94:HLCHHAFXX:1:21310:15206:6179	0	VEEV	3382	60	1S36M5S	*	0	0	TCCACTGGAAGAGTCTATGACATGAACACTGGTACACCGCGC	AAAAAEEEEAEEEEEEEEEEEEEEEEEEEEEEEEEEEEEEEE
NS500249:94:HLCHHAFXX:2:21311:2260:10159	0	VEEV	3382	60	1S40M1S	*	0	0	TCCACTGGAAGAGTCTATGACATGAACACTGGTACACTGCGA	AAAAAEEEEEEEEEEEEEEAEEEEAEEEEEEAEEAEEEEEEE
NS500249:94:HLCHHAFXX:3:11407:17253:3887	0	VEEV	3382	60	1S41M	*	0	0	TCCACTGGAAGAGTCTATGACATGAACACTGGTACACTGCGC	AAAAAEEEEEEEEEEEAEEEEAEEEEE/EEEEEEEEEEEEEE
NS500249:94:HLCHHAFXX:3:11605:9116:7444	0	VEEV	3382	60	1S40M1S	*	0	0	TCCACTGGAAGAGTCTATGACATGAACACTGGTACACTGCGT	AAAAAEEEEEEEEEEEEEEEEEEAEEEEEEEEEEEEEEEEEE
NS500249:94:HLCHHAFXX:3:11612:25035:9452	0	VEEV	3382	60	1S41M	*	0	0	TCCACTGGAAGAGTCTATGACATGAACACTGGTACACTGCGC	AAAAAEEEEEEEEEEEEEEEEEEEEEEEEEEEEEEEEEEEEE
NS500249:94:HLCHHAFXX:1:11303:6885:4041	0	VEEV	3397	60	30M	*	0	0	ATGACATGAACACTGGTACACTGCGCAATT	AAAAAEEEEEEEEEEEEEE6EEEEEEEAEE
NS500249:94:HLCHHAFXX:2:11202:4562:15242	0	VEEV	3397	60	29M1S	*	0	0	ATGACATGAACACTGGTACACTGCGCAATC	AAAAAEEEEEEEEEEEEEEEEEEEEAE<EE
NS500249:94:HLCHHAFXX:3:11405:20415:5900	0	VEEV	3397	60	26M	*	0	0	ATGACATGAACACTGGTACACTGCGC	AAAAAEEEAEEEEEEEEEEAEEEEEE
NS500249:94:HLCHHAFXX:3:21507:24773:9777	0	VEEV	3397	60	30M	*	0	0	ATGACATGAACACTGGTACACTGCGCAATT	AAAAAEEEEEEEEEEEEEEEEEEEEEAEEE
NS500249:94:HLCHHAFXX:4:11403:11240:13261	0	VEEV	3397	60	30M	*	0	0	ATGACATGAACACTGGTACACTGCGCAATT	AAAAAEEE6EEEEEAEEEEEEEEEEEEEEE
NS500249:94:HLCHHAFXX:4:11601:20486:13622	0	VEEV	3397	60	29M1S	*	0	0	ATGACATGAACACTGGTACACTGCGCAATC	AAAAAEEEAEEEEEEEAEAAEEEEEEEEEE
NS500249:94:HLCHHAFXX:4:21406:21627:18366	0	VEEV	3397	60	26M	*	0	0	ATGACATGAACACTGGTACACTGCGC	AAAAAEEEAEEEAEEEAE<EEAEEEE
NS500249:94:HLCHHAFXX:4:21607:15603:11857	0	VEEV	3397	60	30M	*	0	0	ATGACATGAACACTGGTACACTGCGCAATT	AAAAAEEEEEEEEEEEEEEEEEEEEEEEEE
NS500249:94:HLCHHAFXX:1:11102:20728:15490	0	VEEV	3400	60	39M	*	0	0	ACATGAACACTGGTACACTGCGCAATTATGATCCGCGCA	AAAAAEEEAEEAEEEEAEEEEEEEEEEEAEE/AEEEEEE
NS500249:94:HLCHHAFXX:1:11208:4609:11298	0	VEEV	3400	60	39M	*	0	0	ACATGAACACTGGTACACTGCGCAATTATGATCCGCGCA	AA/AAEEE/EEEEEEEEEEEEEEAAEEAEEEEE/EEEEE
NS500249:94:HLCHHAFXX:3:11403:7739:2149	0	VEEV	3400	60	39M	*	0	0	ACATGAACACTGGTACACTGCGCAATTATGATCCGCGCA	AA/AAAEE/EEEEEEEEEE/EEEA6EE/EAEEE<AEEEE
NS500249:94:HLCHHAFXX:3:21506:15160:3263	0	VEEV	3400	60	39M	*	0	0	ACATGAACACTGGTACACTGCGCAATTATGATCCGCGCA	AAAAAAEEEEEEEEEEEEEEEEE<EEEEEEEEEAEEEEE
NS500249:94:HLCHHAFXX:4:21605:20428:14493	0	VEEV	3400	60	38M1S	*	0	0	ACATGAACACTGGTACACTGCGCAATTATGATCCGCGCT	AA/AAAEE/EEEEEEEEEEEEEEEEAEEEEEEE/AEEEE
NS500249:94:HLCHHAFXX:3:11505:4596:5027	0	VEEV	3425	60	12M	*	0	0	TTATGATCCGCG	AA6AA//AEEEE
NS500249:94:HLCHHAFXX:2:11104:12978:3283	0	VEEV	3435	60	24M	*	0	0	CGCATAAACCTAGTACCTGTAAAC	AAAAAEE6EEEEEEAEEEEEEE/E
NS500249:94:HLCHHAFXX:3:11402:9345:12822	0	VEEV	3435	60	24M	*	0	0	CGCATAAACCTAGTACCTGTAAAC	AAAAA6E/EEEEEEEEEEEEEEAE
NS500249:94:HLCHHAFXX:1:21304:15767:3483	0	VEEV	3442	60	44M1S	*	0	0	ACCTAGTACCTGTAAACAGAAGACTGCCTCATGCTTTAGTCCTCT	AAAAAEEEEEEEAAEEEEEEEEEEEE/<EEEEE6<EE/EEE<EEE
NS500249:94:HLCHHAFXX:2:21302:25750:2561	0	VEEV	3443	60	1S44M	*	0	0	TCCTAGTACCTGTAAACAGAAGACTGCCTCATGCTTTAGTCCTCC	AAAAAEE/EEEAE/EE/EEEEEEEEEAAEEEEEAA/EEEEEEEAA
NS500249:94:HLCHHAFXX:4:21609:9691:12676	0	VEEV	3444	60	45M1S	*	0	0	CTAGTACCTGTAAACAGAAGACTGCCTCATGCTTTAGTCCTCCACT	AAA/AEEEEEEEEEEEEEEEEEEEAEEE<EEEEEEEEEEEEE<AEE
NS500249:94:HLCHHAFXX:1:21111:17571:13376	0	VEEV	3452	60	1S24M	*	0	0	TTGTAAACAGAAGACTGCCTCATGC	AAAAAEEEEEEEEEEEAE/EEAEEE
NS500249:94:HLCHHAFXX:2:21305:17127:16460	0	VEEV	3452	60	23M1S	*	0	0	TGTAAACAGAAGACTGCCTCATGT	/AAAAEEEEE6EEEEEAEEEEEEE
NS500249:94:HLCHHAFXX:4:21508:14759:18261	0	VEEV	3452	60	13M	*	0	0	TGTAAACAGAAGA	AAAAAAA/EE//A
NS500249:94:HLCHHAFXX:3:21503:24946:14073	0	VEEV	3458	60	14M	*	0	0	CAGAAGACTGCCTC	AAAAAEEEEEEEEE
NS500249:94:HLCHHAFXX:3:11510:24310:5494	0	VEEV	3462	60	14M	*	0	0	AGACTGCCTCATGC	A6AAAEEEEEAAEE
NS500249:94:HLCHHAFXX:4:11607:22998:11127	0	VEEV	3517	60	70M5S	*	0	0	CTTCATTCGTCAGCAAATTGAAGGGCAGAACTGTCCTGGTGGTCGGGGAAAAGTTGTCCGTCCCAGGCAAGATCG	AAAAAEEEEEE6EEEAEEEEEEEEEEEEEEEEEEEEEEEEEEEEEAEEAEEEEEEEEEEEEEEEEEEEE/6EEE6
NS500249:94:HLCHHAFXX:1:11110:4114:19990	0	VEEV	3518	60	27M	*	0	0	TTCATTCGTCAGCAAATTGAAGGGCAG	AAAAAAEEAEEEAEEEE/EEEEEEEEE
NS500249:94:HLCHHAFXX:4:11601:13251:9014	0	VEEV	3518	60	28M	*	0	0	TTCATTCGTCAGCAAATTGAAGGGCAGA	AAAAAEEEEE/EAEEEEEEEE/E/AEEE
NS500249:94:HLCHHAFXX:2:21206:19088:17399	0	VEEV	3538	60	27M	*	0	0	AGGGCAGAACTGTCCTGGTGGTCGGGG	AAAAA6E/AEEEEEEEEEEEEEEEEEE
NS500249:94:HLCHHAFXX:1:21305:3191:7087	0	VEEV	3540	60	30M	*	0	0	GGCAGAACTGTCCTGGTGGTCGGGGAAAAG	/AA6AEEEEEEEAEAEE/EE/EEEEE6/EE
NS500249:94:HLCHHAFXX:2:11310:5361:15606	0	VEEV	3540	60	31M	*	0	0	GGCAGAACTGTCCTGGTGGTCGGGGAAAAGT	AAAAA/EEEEEEAEEEEEEEEEEEEE6EAEE
NS500249:94:HLCHHAFXX:2:11311:25941:14247	0	VEEV	3540	60	31M	*	0	0	GGCAGAACTGTCCTGGTGGTCGGGGAAAAGT	6AAAA6EEEEEEEEEEEEEEEEEEEEEEEEE
NS500249:94:HLCHHAFXX:3:21607:4477:18821	0	VEEV	3540	60	31M	*	0	0	GGCAGAGCTGTCCTGGTGGTCGGGGAAAAGT	AAAAA/EEEEEEEEEEEAEEEEEEEEEEEEE
NS500249:94:HLCHHAFXX:4:11505:11987:18083	0	VEEV	3540	60	28M3S	*	0	0	GGCAGAACTGTCCTGGTGGTCGGGGAAAGGT	AAAAA/EEEEEEEEEEEEEEEEEEEEEEEEE
NS500249:94:HLCHHAFXX:2:11103:18607:17467	0	VEEV	3543	60	38M5S	*	0	0	AGAACTGTCCTGGTGGTCGGGGAAAAGTTGTCCGTCCCGGGCA	AAAAAEEEEEEAEEEEEEEEEE//AAEAEEEEE/AAEE<E/EE
NS500249:94:HLCHHAFXX:4:21406:22252:1219	0	VEEV	3544	60	1S17M	*	0	0	GGAACTGTCCTGGTGGTC	A6AAAEEEEE//EEE/<E
NS500249:94:HLCHHAFXX:2:21301:6055:6529	0	VEEV	3549	60	17M	*	0	0	GTCCTGGTGGTCGGGGA	AAAAAEEEEEEEEEEEE
NS500249:94:HLCHHAFXX:1:11104:10500:18829	0	VEEV	3554	60	1S11M	*	0	0	CGGTGGTCGGGG	AA6AA6EEEEEE
NS500249:94:HLCHHAFXX:2:21308:23357:11911	0	VEEV	3555	60	1S11M	*	0	0	CGTGGTCGGGGA	A6AAAEEEAEE6
NS500249:94:HLCHHAFXX:1:11304:13209:2603	0	VEEV	3570	60	28M	*	0	0	TTGTCCGTCCCAGGCAAAATGGTTGACT	AAAAAEEEEEEEEEEEEEEEEEEAEEEE
NS500249:94:HLCHHAFXX:2:11311:15124:6817	0	VEEV	3570	60	28M	*	0	0	TTGTCCGTCCCAGGCAAAATGGTTGACT	AAAAAEEEEEEEEEE6AEEEEEEEEEEE
NS500249:94:HLCHHAFXX:2:21301:16971:4304	0	VEEV	3570	60	28M	*	0	0	TTGTCCGTCCCAGGCAAAATGGTTGACT	AAAAAEEEEEEEEEEAAEAEEEEEEEEE
NS500249:94:HLCHHAFXX:4:21609:11488:11378	0	VEEV	3570	60	26M2S	*	0	0	TTGTCCGTCCCAGGCAAAATGGTTGATT	AAA/AEEEEEEEEEEE6AAEEEEEEEEE
NS500249:94:HLCHHAFXX:4:21502:21769:13188	0	VEEV	3595	60	24M1S	*	0	0	ACTGGTTGTCAGACCGGCCTGAGGT	/AAAAEEEEEAEEEEEEEEEEEEEE
NS500249:94:HLCHHAFXX:3:11601:11250:19936	0	VEEV	3599	60	15M	*	0	0	GTTGTCAGACCGGCC	AAA/AAEE/EEEEEE
NS500249:94:HLCHHAFXX:3:11607:10828:16263	0	VEEV	3599	60	24M	*	0	0	GTTGTCAGACCGGCCTGAGGCTAC	AAAAAEAE/EAEEEEEAEEEEEEE
NS500249:94:HLCHHAFXX:3:21604:10692:20050	0	VEEV	3622	60	3S34M	*	0	0	CTGCCTTCAGAGCTCGGCTGGATTTAGGCATCCCAGG	AAAA/EEEEE/E/EEEEEEEEEEEAA/EEAEAE/EEE
NS500249:94:HLCHHAFXX:1:21204:25292:19309	0	VEEV	3623	60	51M1S	*	0	0	CTTCAGAGCTCGGCTGGATTTAAGCATCCCAGGTGATGTGCCCAAATATGAT	AAAA/A/EEEEEEEEEEEEEEEEEEEEEEEEEEEEEEEEAEEAEEEEEEEEE
NS500249:94:HLCHHAFXX:4:11512:13647:9834	0	VEEV	3623	60	52M	*	0	0	CTTCAGAGCTCGGCTGGATTTAGGCATCCCAGGTGATGCGCCCAAATATGAC	AAAAAEEEEEEEEEEEEEEEEEEEEEEEEEEEEEE/EEEEEEAE<EEEEEEE
NS500249:94:HLCHHAFXX:3:21406:23718:8046	0	VEEV	3626	60	29M	*	0	0	CAGAGCTCGGCTGGATTTAGGCATCCCAG	/AA//EEEAEEEEEEEEEEEEE6AEEEAE
NS500249:94:HLCHHAFXX:4:21605:20375:4870	0	VEEV	3626	60	26M1S	*	0	0	CAGAGCTCGGCTGGATTTAGGCATCCT	AAAAAEEEEEEEEEEEEEEEEEEEEEE
NS500249:94:HLCHHAFXX:2:21106:6655:1982	0	VEEV	3627	60	17M	*	0	0	AGAGCTCGGCTGGATTT	AA6AAEEEEEEEEEEEE
NS500249:94:HLCHHAFXX:2:21110:22556:3765	0	VEEV	3627	60	17M	*	0	0	AGAGCTCGGCTGGATTT	A/A/AAEEAEEAA/EEE
NS500249:94:HLCHHAFXX:2:11103:3148:15322	0	VEEV	3629	60	51M	*	0	0	AGCTCGGCTGGATTTAGGCATCCCAGGTGATGTGCCCAAATATGACATAAT	AAAAAAEEEEEAEEEEEEEEEEEEEEEEEEEEEEEEEEEEEEEEEAA<E<E
NS500249:94:HLCHHAFXX:3:11609:14019:8751	0	VEEV	3629	60	50M1S	*	0	0	AGCTCGGCTGGATTTAGGCATCCCAGGTGATGTGCCCAAATATGACATAAC	/AAAAEEEEEEEEEEEEEEEEEEEEEEEEEEEEEEEEEEEEEEEEEEEEEE
NS500249:94:HLCHHAFXX:3:21607:5503:13166	0	VEEV	3629	60	46M	*	0	0	AGCTCGGCTGGATTTAGGCATCCCAGGTGATGTGCCCAAATATGAC	AAAAAEEEEEEEEAEEEEEEEEEEEEEEEEEEEEEEEEEEEEEEEE
NS500249:94:HLCHHAFXX:4:21505:6606:12874	0	VEEV	3629	60	51M	*	0	0	AGCTCGGCTGGATTTAGGCATCCCAGGTGATGTGCCCAAATATGACATAAT	A/AAAAEEEEEAAAA<EAEAEEEEAEEE/EEEE/EEEAAEEAEA<EAE//E
NS500249:94:HLCHHAFXX:4:21605:3501:17573	0	VEEV	3629	60	51M	*	0	0	AGCTCGGCTGGATTTAGGCATCCCAGGTGATGTGCCCAAATATGACATAAT	AAAAAEEEEEEEEEEEEEEAEEEAEEEEEEEEEEEEAEEEEEEEEEEEE6E
NS500249:94:HLCHHAFXX:4:11603:22672:14512	0	VEEV	3632	60	11M	*	0	0	TCGGCTGGATT	AAAAAEEEEEE
NS500249:94:HLCHHAFXX:1:21306:22666:1176	0	VEEV	3653	60	1S11M	*	0	0	AAGGTGATGTGC	AAAAAEEEEEEE
NS500249:94:HLCHHAFXX:2:21112:20692:15304	0	VEEV	3727	60	62M13S	*	0	0	GTGAAGACCATGCCATTAAGCTTAGCATGTTGACCAAGAAAGCTTGTCTGCATCTGAATCCCAGATCGGAAGAGC	AAAAAEEEEEEEEEEEEAEEEEEEEEEEEEEEAEEEEEEEE/AEEEEEAEEEAEEAE<AEEEEAEEEA<AEE/AE
NS500249:94:HLCHHAFXX:4:11407:26134:14475	0	VEEV	3740	60	42M1S	*	0	0	CATTAAGCTTAGCATGTTGACCAAGAAAGCTTGTCTGCATCTT	AAAAAE/EEEEEAEEEEEEEEE/<EEEEEE/EEEE<EEEEEEE
NS500249:94:HLCHHAFXX:2:21111:3943:16742	0	VEEV	3744	60	4S39M	*	0	0	CATGAAGCTTAGCATGTTGACCAAGAAAGCTTGTCTGCATCTG	AAA//EEEEEEEEAEEEEEEEEAEEEEEEA/AEEEAEEAEEEE
NS500249:94:HLCHHAFXX:4:11401:25168:18854	0	VEEV	3756	60	47M1S	*	0	0	TTGACCAAGAAAGCTTGTCTGCATCTGAATCCCGGCGGAACCTGTGTT	AAAAAEEEEEEEEEEEEEEEEEEEEEEEEEAAEAEAEEEEEEEEEEEE
NS500249:94:HLCHHAFXX:1:21308:4172:2276	0	VEEV	3758	60	35M	*	0	0	GACCAAGAAAGCTTGTCTGCATCTGAATCCCGGCG	A/AAAEEE/EEEEEEEEEEEEEEEEEEEEEEEEEE
NS500249:94:HLCHHAFXX:4:11604:8492:6104	0	VEEV	3758	60	35M	*	0	0	GACCAAGAAAGCTTGTCTGCATCTGAATCCCGGCG	AAAAAEEEEEEEEEEEEEEEEEEEEEEEEEEEEEE
NS500249:94:HLCHHAFXX:2:11110:6640:5671	0	VEEV	3759	60	37M1S	*	0	0	ACCAAGAAAGCTTGTCTGCATCTGAATCCCGGCGGAAT	AAAAAEEE/EEEEEEEEEEEEEEEEEEEAEEEEEEEEE
NS500249:94:HLCHHAFXX:1:11306:24425:10833	0	VEEV	3765	60	21M	*	0	0	AAAGCTTGTCTGCATCTGAAT	AAAAAEEEEEEEEEEEEEEEE
NS500249:94:HLCHHAFXX:4:21404:8032:4158	0	VEEV	3765	60	21M	*	0	0	AAAGCTTGTCTGCATCTGAAT	AAAAAEEEEEEEEAEEEEEEE
NS500249:94:HLCHHAFXX:3:11503:12333:11970	0	VEEV	3771	60	31M1S	*	0	0	TGTCTGCATCTGAATCCCGGCGGAACCTGTGA	AAAAAEEEEEEEE<EEAEEEAEEEAAEEEEEE
NS500249:94:HLCHHAFXX:3:11603:13472:8020	0	VEEV	3778	60	28M1S	*	0	0	ATCTGAATCCCGGCGGAACCTGTGTCAGT	/AAAA/EEEEEEEEEEEEEEEEEEEEEEE
NS500249:94:HLCHHAFXX:3:11607:9079:17794	0	VEEV	3779	60	25M	*	0	0	TCTGAATCCCGGCGGAACCTGTGTC	AAAAAAE/EEEEEEE//EEEEE6AE
NS500249:94:HLCHHAFXX:2:11101:7780:11732	0	VEEV	3780	60	16M	*	0	0	CTGAATCCCGGCGGAA	AAAA6EEEEEEEAEEA
NS500249:94:HLCHHAFXX:1:11109:9466:8308	0	VEEV	3781	60	23M	*	0	0	TGAATCCCGGCGGAACCTGTGTC	/AAAAEEEEEEEEEEEEEEEEEE
NS500249:94:HLCHHAFXX:2:21106:6170:17187	0	VEEV	3781	60	22M1S	*	0	0	TGAATCCCGGCGGAACCTGTGTT	AAAAAEEEEEEEEEEEEEEEEEE
NS500249:94:HLCHHAFXX:1:21201:8288:12001	0	VEEV	3782	60	21M	*	0	0	GAATCCCGGCGGAACCTGTGT	AAAAAEEEEEEEEAEEEEEEE
NS500249:94:HLCHHAFXX:2:11301:19476:15607	0	VEEV	3782	60	21M	*	0	0	GAATCCCGGCGGAACCTGTGT	AA6AAEEEEEEEEEAEEEEEA
NS500249:94:HLCHHAFXX:3:11603:4910:3796	0	VEEV	3782	60	21M	*	0	0	GAATCCCGGCGGAACCTGTGT	AAAAAEEEEEEE//EEEEEEE
NS500249:94:HLCHHAFXX:3:21508:17235:1644	0	VEEV	3782	60	21M	*	0	0	GAATCCCGGCGGAACCTGTGT	AAAAAEEEEEEEEEEEEEEEE
NS500249:94:HLCHHAFXX:4:11408:10332:7618	0	VEEV	3782	60	21M	*	0	0	GAATCCCGGCGGAACCTGTGT	AAAAAEEEEEEEEAEEEEEEE
NS500249:94:HLCHHAFXX:4:21612:10053:14923	0	VEEV	3782	60	21M	*	0	0	GAATCCCGGCGGAACCTGTGT	AA6AAEEEEE6EEEEEEEEEE
NS500249:94:HLCHHAFXX:1:21207:14666:17416	0	VEEV	3783	60	18M	*	0	0	AATCCCGGCGGAACCTGT	AAAAAEAEEEEAEEEAEE
NS500249:94:HLCHHAFXX:4:21508:3080:11664	0	VEEV	3783	60	18M	*	0	0	AATCCCGGCGGAACCTGT	AAAAAEEAEAEE/EAEEE
NS500249:94:HLCHHAFXX:4:11404:6682:17071	0	VEEV	3787	60	11M	*	0	0	CCGGCGGAACC	/AAAAEEEEEA
NS500249:94:HLCHHAFXX:2:21103:23488:19182	0	VEEV	3864	60	46M	*	0	0	CAGTTCAAGTTTTCCCGGGTATGCAAACCGAAATCCTCACTTGAAG	AAAAAEE/EEEEEEAEEEEEEEEEEAAEEAEEEEEEEEE<EAEEEE
NS500249:94:HLCHHAFXX:4:11404:13876:3112	0	VEEV	3864	60	45M	*	0	0	CAGTTCAAGTTTTCCCGGGTATGCAAACCGAAATCCTCACTTGAA	AAAAAEEE/EEEEEEAEEEEEE6A/</EAE/E6E/EEEAE<AEE6
NS500249:94:HLCHHAFXX:4:21404:13638:6647	0	VEEV	3864	60	46M	*	0	0	CAGTTCAAGTTTTCCCGGGTATGCAAACCGAAATCCTCACTTGAAG	AAA/AEE/A/EEEA/EEEE/EEEEEE6EE6E6EEAEE<EAEA/</E
NS500249:94:HLCHHAFXX:2:11211:7135:5703	0	VEEV	3879	60	1S13M	*	0	0	GCGGGTATGCAAAC	AAAAAEEEAEEEEE
NS500249:94:HLCHHAFXX:1:21112:6646:13658	0	VEEV	3890	60	20M	*	0	0	ACCGAAATCCTCACTTGAAG	/AAAAEEEEEEEEEEEEEEE
NS500249:94:HLCHHAFXX:2:11309:21121:4335	0	VEEV	3890	60	20M	*	0	0	ACCGAAATCCTCACTTGAAG	AAAAAEEEEAAEEEEEEE/E
NS500249:94:HLCHHAFXX:3:11404:9588:5762	0	VEEV	3907	60	33M	*	0	0	AAGAGACGGAAGTTCTGTTTGTATTCATTGGGT	AAAAAEEEEEEEEEEEEEEEEEAEEEEEEEEEE
NS500249:94:HLCHHAFXX:4:11602:18198:13038	0	VEEV	3907	60	33M	*	0	0	AAGAGACGGAAGTTCTGTTTGTATTCATTGGGT	AAAAAEEEEE/EEEEEEEEEEE6EEEEEEEEEE
NS500249:94:HLCHHAFXX:4:21509:10882:10626	0	VEEV	3907	60	33M	*	0	0	AAGAGACGGAAGTTCTGTTTGTATTCATTGGGT	AAAA6EEEEEAEEE6EEEEEEE6EEEEEEEEEE
NS500249:94:HLCHHAFXX:4:21611:9940:14628	0	VEEV	3907	60	33M	*	0	0	AAGAGACGGAAGTTCTGTTTGTATTCATTGGGT	AAAAAAEEEEEEEEEEEEEEEEEEEEEEEEEEE
NS500249:94:HLCHHAFXX:1:11102:17760:12995	0	VEEV	3915	60	17M	*	0	0	GAAGTTCTGTTTGTATT	AAAAAEEEEEEEEEEEE
NS500249:94:HLCHHAFXX:3:21611:24122:6268	0	VEEV	3917	60	16M	*	0	0	AGTTCTGTTTGTATTC	A6AAAEEEEEEE6AEA
NS500249:94:HLCHHAFXX:2:21312:17309:7330	0	VEEV	3918	60	1S15M	*	0	0	TGTTCTGTTTGTATTC	/AAA/EEEEEEEEEEE
NS500249:94:HLCHHAFXX:1:21101:25897:19440	0	VEEV	3939	60	74M	*	0	0	TACGATCGCAAGGCCCGTACGCACAATCCTTACAAGCTTTCATCAACCTTGACCAACATTTATACAGGTTCCAG	AAAAAEEEEE/EEEEEEEEEEE/EEEEEEEEEEEEEEEEEEEEEEAEEEEEEEEEEEEEEEEEEEEEEEEEE/E
NS500249:94:HLCHHAFXX:2:11102:14209:11384	0	VEEV	3967	60	68M6S	*	0	0	CTTACAAGCTTTCATCAACCTTGACCAACATTTATACAGGTTCCAGACTCCACGAAGCCGGATGTGCATAGATC	AAAAAEEEEEEEEEEEAEEEEEAEEEEEEEEEEEEEEEEEEEEEE<EEEAEEEAE/AAEAE<EAE/EEEEE/EE
NS500249:94:HLCHHAFXX:2:11211:3213:9430	0	VEEV	3996	60	37M1S	*	0	0	ATTTATACAGGTTCCAGACTCCACGAAGCCGGATGTGT	AAAAAEEE6EEEEEEEEEEEEEEEEEEEEEEEEEEEEE
NS500249:94:HLCHHAFXX:3:21410:11730:18302	0	VEEV	3996	60	29M	*	0	0	ATTTATACAGGTTCCAGACTCCACGAAGC	AAAAAEEE/EEEEEEEEEAEEEEEEEEEE
NS500249:94:HLCHHAFXX:4:21603:22926:11141	0	VEEV	3996	60	29M	*	0	0	ATTTATACAGGTTCCAGACTCCACGAAGC	AAAAAEEEEEEEEEEEEEEEEEAEEEEEE
NS500249:94:HLCHHAFXX:2:11102:3359:2216	0	VEEV	4008	60	14M	*	0	0	TCCAGACTCCACGA	AAAAAEEEEAAEEE
NS500249:94:HLCHHAFXX:2:21102:12170:1302	0	VEEV	4008	60	14M	*	0	0	TCCAGACTCCACGA	AAAAAEE/EE/AAE
NS500249:94:HLCHHAFXX:4:21605:16538:15251	0	VEEV	4008	60	14M	*	0	0	TCCAGACTCCACGA	AAAAA/EEEEAA/E
NS500249:94:HLCHHAFXX:3:11508:12553:10268	0	VEEV	4009	60	1S13M	*	0	0	CCCAGACTCCACGA	AAAAA/EEEE/AEA
NS500249:94:HLCHHAFXX:2:21310:3182:19369	0	VEEV	4010	60	12M	*	0	0	CAGACTCCACGA	AAAAAEEAAE6E
NS500249:94:HLCHHAFXX:4:11503:23603:16441	0	VEEV	4010	60	29M1S	*	0	0	CAGACTCCACGAAGCCGGATGTGCACCCTT	AAAAAEEE/EEEEAEEAEEEEEEEAE<EEE
NS500249:94:HLCHHAFXX:4:21604:13200:9721	0	VEEV	4010	60	12M	*	0	0	CAGACTCCACGA	AAAAAEEEAEEE
NS500249:94:HLCHHAFXX:2:11211:23141:16542	0	VEEV	4021	60	11M	*	0	0	AAGCCGGATGT	AAAAAEAEAAE
NS500249:94:HLCHHAFXX:3:11411:18848:1505	0	VEEV	4021	60	11M	*	0	0	AAGCCGGATGT	AAAAAEEEEEE
NS500249:94:HLCHHAFXX:4:21602:22569:4872	0	VEEV	4021	60	11M	*	0	0	AAGCCGGATGT	A//AAEE/EEA
NS500249:94:HLCHHAFXX:4:21611:16285:19359	0	VEEV	4021	60	11M	*	0	0	AAGCCGGATGT	AAAAAAEAEEE
NS500249:94:HLCHHAFXX:3:21502:5859:17372	0	VEEV	4077	60	1S11M	*	0	0	AGAAGGAGTGAT	6AAAA/6EA//E
NS500249:94:HLCHHAFXX:3:11602:5090:15890	0	VEEV	4094	60	48M	*	0	0	TGCTGCTAACAGCAAAGGACAACCTGGCGGAGGGGTGTGCGGAGCGCT	AAAAAEEEEEEEEEEEEEEEEAEEEEAEEEEEAEAEEEEEEEAAEEEE
NS500249:94:HLCHHAFXX:3:21602:6435:11711	0	VEEV	4094	60	48M	*	0	0	TGCTGCTAACAGCAAAGGACAACCTGGCGGAGGGGTGTGCGGAGCGCT	/AAAAEEEEEEEEEEEEEEEEEEEEAEAE/EEEAEEEEEEE/EAEEAE
NS500249:94:HLCHHAFXX:2:11207:18276:13537	0	VEEV	4100	60	39M	*	0	0	TAACAGCAAAGGACAACCTGGCGGAGGGGTGTGCGGAGC	AAA/AEEEEE/E/A/EEEEEAEAA/A/EEEE<EEEA//E
NS500249:94:HLCHHAFXX:3:21509:3197:4385	0	VEEV	4103	60	14M	*	0	0	CAGCAAAGGACAAC	AAAA//EEEEEE6E
NS500249:94:HLCHHAFXX:4:11601:16168:12988	0	VEEV	4103	60	14M	*	0	0	CAGCAAAGGACAAC	AAAAAAEEE/EEEE
NS500249:94:HLCHHAFXX:3:11502:17191:12746	0	VEEV	4108	60	43M	*	0	0	AAGGACAACCTGGCGGAGGGGTGTGCGGAGCGCTGTATAAGAA	AAAAAEEEEEEEEEEEEEEEEEEEEEEEEEAEEEEE/EEAEEA
NS500249:94:HLCHHAFXX:1:11307:14793:10912	0	VEEV	4111	60	42M	*	0	0	GACAACCTGGCGGAGGGGTGTGCGGAGCGCTGTATAAGAAAT	AAAAAEEEEEEEEEEEEEEEEEEEEEEEEEEEE/EAEEEEEE
NS500249:94:HLCHHAFXX:4:11607:9884:7482	0	VEEV	4111	60	42M	*	0	0	GACAACCTGGCGGAGGGGTGTGCGGAGCGCTGTATAAGAAAT	AAAAAEEEEEEEEEEEEEEEEEEEEEEEEEEEEEE6EEEA/E
NS500249:94:HLCHHAFXX:1:11102:19989:5253	0	VEEV	4112	60	32M	*	0	0	ACAACCTGGCGGAGGGGTGTGCGGAGCGCTGT	6AAAAEEEEEEEEEEEEEEEEEEEEEEEEEEE
NS500249:94:HLCHHAFXX:1:21112:8536:7419	0	VEEV	4112	60	30M2S	*	0	0	ACAACCTGGCGGAGGGGTGTGCGGAGCGCTAT	AAAAAEEEEEEEEEEEEEEEEEEEEEEEEEEE
NS500249:94:HLCHHAFXX:2:11107:21504:16478	0	VEEV	4112	60	32M	*	0	0	ACAACCTGGCGGAGGGGTGTGCGGAGCGCTGT	/AAAAEEEEEEEEEEEEEEEEEEEEEEAEEEE
NS500249:94:HLCHHAFXX:2:11208:13749:16441	0	VEEV	4112	60	32M	*	0	0	ACAACCTGGCGGAGGGGTGTGCGGAGCGCTGT	AAAAAEEEEEEEEEEEEEAEEEEEEEEEE//E
NS500249:94:HLCHHAFXX:2:11206:24570:3429	0	VEEV	4113	60	1S31M	*	0	0	TCAACCTGGCGGAGGGGTGTGCGGAGCGCTGT	AA/AAE/EEEEE/EEEEEEEE<EEEEEEA/AE
NS500249:94:HLCHHAFXX:2:11206:6028:3925	0	VEEV	4114	60	29M1S	*	0	0	AACCTGGCGGAGGGGTGTGCGGAGCGCTGC	AAAAAEEEEEEEEEEEEEEEEEEEEEEEEE
NS500249:94:HLCHHAFXX:2:11307:9299:14613	0	VEEV	4114	60	29M1S	*	0	0	AACCTGGCGGAGGGGTGTGCGGAGCGCTGC	AAAAAEEEEEAEEEEEEEEEEEEEEEEEEE
NS500249:94:HLCHHAFXX:4:21506:2130:16269	0	VEEV	4115	60	1S28M	*	0	0	GACCTGGCGGAGGGGTGTGCGGAGCGCTG	/AAAAEEEEE6EE<E/EEAEEEEEEEE<E
NS500249:94:HLCHHAFXX:3:11509:26630:8099	0	VEEV	4117	60	30M	*	0	0	CTGGCGGAGGGGTGTGCGGAGCGCTGTATA	AAAAAEEEEEEEEEEEEEEEEEEEEEEEEE
NS500249:94:HLCHHAFXX:3:11510:1288:8042	0	VEEV	4117	60	30M	*	0	0	CTGGCGGAGGGGTGTGCGGAGCGCTGTATA	AAAAAEAEEEEEEE/EAEEEEEEEEEEEEE
NS500249:94:HLCHHAFXX:2:21101:15679:19319	0	VEEV	4122	60	17M	*	0	0	GGAGGGGTGTGCGGAGC	AAAAAEEEEEEEEEEEE
NS500249:94:HLCHHAFXX:4:21409:7075:4469	0	VEEV	4122	60	17M	*	0	0	GGAGGGGTGTGCGGAGC	AAAAAEEEEEEEEEEEE
NS500249:94:HLCHHAFXX:3:21503:3611:4572	0	VEEV	4123	60	16M	*	0	0	GAGGGGTGTGCGGAGC	AAAAAEEEEEEEEEEE
NS500249:94:HLCHHAFXX:2:11312:12007:15840	0	VEEV	4124	60	17M	*	0	0	AGGGGTGTGCGGAGCGC	AAAAAEEEE/EAEEAEE
NS500249:94:HLCHHAFXX:4:11512:12477:8361	0	VEEV	4125	60	14M	*	0	0	GGGGTGTGCGGAGC	AAAAAEEEEEEAEE
NS500249:94:HLCHHAFXX:2:11201:11707:16281	0	VEEV	4127	60	20M	*	0	0	GGTGTGCGGAGCGCTGTATA	AAAAAEEEEEEEEEEEEEEE
NS500249:94:HLCHHAFXX:3:21508:26061:14725	0	VEEV	4127	60	20M	*	0	0	GGTGTGCGGAGCGCTGTATA	A/AAAEEEEEEEEEEEEEE6
NS500249:94:HLCHHAFXX:1:21307:11791:6675	0	VEEV	4128	60	19M	*	0	0	GTGTGCGGAGCGCTGTATA	AAAAAEEEEEEEAEEEEE6
NS500249:94:HLCHHAFXX:1:21308:20862:3835	0	VEEV	4128	60	19M	*	0	0	GTGTGCGGAGCGCTGTATA	AAAAAEEE6EEEEEEEEEE
NS500249:94:HLCHHAFXX:4:11503:8447:15615	0	VEEV	4129	60	15M	*	0	0	TGTGCGGAGCGCTGT	AAAAAEAAEEEEEEE
NS500249:94:HLCHHAFXX:1:11206:21616:7133	0	VEEV	4130	60	14M	*	0	0	GTGCGGAGCGCTGT	AAAAAEEEAEAEEE
NS500249:94:HLCHHAFXX:4:11406:10443:12997	0	VEEV	4130	60	14M	*	0	0	GTGCGGAGCGCTGT	AAAAAEEEEEEEEE
NS500249:94:HLCHHAFXX:4:11412:25430:15908	0	VEEV	4130	60	14M	*	0	0	GTGCGGAGCGCTGT	AAAAAEEEEEEE/E
NS500249:94:HLCHHAFXX:2:11210:15138:10636	0	VEEV	4132	60	24M	*	0	0	GCGGAGCGCTGTATAAGAAATTCC	6AAAAEEEEEEEEEEAEEEEEEEE
NS500249:94:HLCHHAFXX:3:21601:12120:15494	0	VEEV	4139	60	28M	*	0	0	GCTGTATAAGAAATTCCCGGAAAGCTTC	AAAAA6EE6EAEEEEEEEEEEE6EEEEE
NS500249:94:HLCHHAFXX:1:21204:5296:3159	0	VEEV	4155	60	32M	*	0	0	CCGGAAAGCTTCGATTTACAGCCGATCGAAGT	AAAAA6EEEEEEE6EEEEEEEEEEEEEE6EEE
NS500249:94:HLCHHAFXX:1:21205:9894:16930	0	VEEV	4176	60	22M	*	0	0	CCGATCGAAGTAGGAAAAGCGC	AAAAAEEEEEEEEEE6EEEEEE
NS500249:94:HLCHHAFXX:1:21210:12450:14382	0	VEEV	4176	60	21M1S	*	0	0	CCGATCGAAGTAGGAAAAGCGT	AAAAAEEEEEEEEEEEEEEEEE
NS500249:94:HLCHHAFXX:2:21208:2879:18634	0	VEEV	4176	60	22M	*	0	0	CCGATCGAAGTAGGAAAAGCGC	AAAAAEE/EEEAEEAEEAE/AE
NS500249:94:HLCHHAFXX:3:11607:21760:4459	0	VEEV	4176	60	22M	*	0	0	CCGATCGAAGTAGGAAAAGCGC	AAAAAEEEEEEEEEEEEEEEEE
NS500249:94:HLCHHAFXX:4:11503:25195:5432	0	VEEV	4176	60	22M	*	0	0	CCGATCGAAGTAGGAAAAGCGC	AAAAAEEEEEEEEEEEEEEAAE
NS500249:94:HLCHHAFXX:1:21111:13303:10468	0	VEEV	4182	60	14M	*	0	0	GAAGTAGGAAAAGC	AAAAAEEEEEEEEE
NS500249:94:HLCHHAFXX:3:21507:12379:9970	0	VEEV	4182	60	14M	*	0	0	GAAGTAGGAAAAGC	AA/AAAEE6E6EEE
NS500249:94:HLCHHAFXX:3:21506:18445:14288	0	VEEV	4185	60	11M	*	0	0	GTAGGAAAAGC	AA6AAAE//EE
NS500249:94:HLCHHAFXX:2:11310:19260:11376	0	VEEV	4187	60	16M	*	0	0	AGGAAAAGCGCGACTG	AAAAA6EE/EEEE//A
NS500249:94:HLCHHAFXX:2:21209:18135:19840	0	VEEV	4187	60	18M	*	0	0	AGGAAAAGCGCGACTGGT	6AAAAAEEEEEAE/EEEE
NS500249:94:HLCHHAFXX:3:11401:16003:8560	0	VEEV	4187	60	17M	*	0	0	AGGAAAAGCGCGACTGG	AAAAAEEEEEEEEEEEE
NS500249:94:HLCHHAFXX:3:21405:18943:7225	0	VEEV	4187	60	18M	*	0	0	AGGAAAAGCGCGACTGGT	AAA6/EEAEEEE6EEEEE
NS500249:94:HLCHHAFXX:4:21402:7705:18918	0	VEEV	4187	60	18M	*	0	0	AGGAAAAGCGCGACTGGT	AAAAAAEEEEEEEEEAAE
NS500249:94:HLCHHAFXX:4:11505:4579:1467	0	VEEV	4188	60	22M1S	*	0	0	GGAAAAGCGCGACTGGTCAAAGA	AAAAAEEEAEEEAEEEEEEEEEE
NS500249:94:HLCHHAFXX:4:21406:9502:19374	0	VEEV	4188	60	23M	*	0	0	GGAAAAGCGCGACTGGTCAAAGG	AA6AAEEEEEEEAEEEEEEEEEE
NS500249:94:HLCHHAFXX:2:11311:18618:9835	0	VEEV	4190	60	13M	*	0	0	AAAAGCGCGACTG	AAAAA//EEA//E
NS500249:94:HLCHHAFXX:4:11601:4194:8841	0	VEEV	4190	60	23M	*	0	0	AAAAGCGCGACTGGTCAAAGGTG	AAAAAEEEEEEEEEEEEEEEEEE
NS500249:94:HLCHHAFXX:4:11612:2334:7492	0	VEEV	4190	60	24M	*	0	0	AAAAGCGCGACTGGTCAAAGGTGC	AAAAAEEEEAEEEEEEEEEEEEEE
NS500249:94:HLCHHAFXX:2:21305:4928:8124	0	VEEV	4195	60	1S17M	*	0	0	TCGCGACTGGTCAAAGGT	/AAAAEEEEAEEEAEEEE
NS500249:94:HLCHHAFXX:2:11306:10810:15072	0	VEEV	4223	60	31M2S	*	0	0	TATCATTCATGCCGTAGGACCAAACTTCAACGA	AAAAAEEEEEEEEEEEEE/EEEEEEEEEEEEEA
NS500249:94:HLCHHAFXX:4:11406:13139:2089	0	VEEV	4223	60	25M	*	0	0	TATCATTCATGCCGTAGGACCAAAC	AAAAAEEEEEEEEAEEEEEEEE6EE
NS500249:94:HLCHHAFXX:4:11506:2310:10026	0	VEEV	4223	60	32M	*	0	0	TATCATTCATGCCGTAGGACCAAACTTCAACA	AAAAAEEEEAEEEEEEEEEE<AEAEE/EEEEA
NS500249:94:HLCHHAFXX:4:11402:23788:8986	0	VEEV	4227	60	26M1S	*	0	0	ATTCATGCCGTAGGACCAAACTTCAAT	/AAAAE/EEEEEEAEE/EEEEEEEE/E
NS500249:94:HLCHHAFXX:1:11308:17400:1964	0	VEEV	4229	60	15M	*	0	0	TCATGCCGTAGGACC	/AAAAEEEEEEEEEE
NS500249:94:HLCHHAFXX:2:11302:6548:11751	0	VEEV	4229	60	15M	*	0	0	TCATGCCGTAGGACC	//AA6EEEAEEE/EE
NS500249:94:HLCHHAFXX:2:11311:9662:4629	0	VEEV	4229	60	15M	*	0	0	TCATGCCGTAGGACC	AA/AAEE/EEE6EEE
NS500249:94:HLCHHAFXX:2:21301:17478:4802	0	VEEV	4229	60	15M	*	0	0	TCATGCCGTAGGACC	/AAAAEEEEEEEEEE
NS500249:94:HLCHHAFXX:1:21201:24655:8673	0	VEEV	4250	60	28M	*	0	0	CAACAAAGTTTCGGAGGTTGAAGGTGAC	AA/AA/AEEEEEEEEEEEEEEEEEEEEE
NS500249:94:HLCHHAFXX:3:21610:11098:12869	0	VEEV	4250	60	28M	*	0	0	CAACAAAGTTTCGGAGGTTGAAGGTGAC	AAAAAAEEEEAEEEEEEEEEEEEAEEEE
NS500249:94:HLCHHAFXX:1:11203:16427:2171	0	VEEV	4253	60	15M	*	0	0	CAAAGTTTCGGAGGT	AAAAAEEEEAEEEEE
NS500249:94:HLCHHAFXX:1:21304:17145:17131	0	VEEV	4253	60	15M	*	0	0	CAAAGTTTCGGAGGT	AAA6AEEEEE/EEEE
NS500249:94:HLCHHAFXX:2:21106:2512:17187	0	VEEV	4253	60	15M	*	0	0	CAAAGTTTCGGAGGT	AAAA6EEEEEEEEEE
NS500249:94:HLCHHAFXX:1:21209:24938:17313	0	VEEV	4255	60	27M	*	0	0	AAGTTTCGGAGGTTGAAGGTGACAAAC	AAAAAEEEEEEEEEEEEEEEEEEEEEE
NS500249:94:HLCHHAFXX:2:11201:15948:1248	0	VEEV	4255	60	19M	*	0	0	AAGTTTCGGAGGTTGAAGG	AAAAAEEAEEEEEEEEEEE
NS500249:94:HLCHHAFXX:3:21508:2185:8255	0	VEEV	4255	60	19M	*	0	0	AAGTTTCGGAGGTTGAAGG	AAAAAEEEEEEEEEEEEEE
NS500249:94:HLCHHAFXX:1:11101:13514:14560	0	VEEV	4256	60	37M1S	*	0	0	AGTTTCGGAGGTTGAAGGTGACAAACAGTTGGCAGAGA	AAAAAEEEEEEEEEEEEEEEEEEEEEEEEEEEEAEEEE
NS500249:94:HLCHHAFXX:1:21102:11545:16255	0	VEEV	4257	60	23M2S	*	0	0	GTTTCGGAGGTTGAAGGTGACAAGT	AAAAAEEEEEEEEEEEEEEEEEEEE
NS500249:94:HLCHHAFXX:3:11502:15715:4281	0	VEEV	4257	60	25M	*	0	0	GTTTCGGAGGTTGAAGGTGACAAAC	AAAAAEEEEEEEEEEEEEEEEEEEE
NS500249:94:HLCHHAFXX:2:11209:24503:18529	0	VEEV	4260	60	51M	*	0	0	TCGGAGGTTGAAGGTGACAAACAGTTGGCAGAGGCTTATGAGTCCATCGCT	AAAAAEEEEEEEEAEAEEEEEEAEEEEEEEEEEEEEAEEAE<EEAE/E<EE
NS500249:94:HLCHHAFXX:2:21107:2585:10816	0	VEEV	4260	60	16M	*	0	0	TCGGAGGTTGAAGGTG	AAAAAEEEEEEAAE/E
NS500249:94:HLCHHAFXX:3:11404:1745:17317	0	VEEV	4260	60	18M	*	0	0	TCGGAGGTTGAAGGTGAC	6AAAAEEEEEEEEEEE/E
NS500249:94:HLCHHAFXX:1:11306:4340:9919	0	VEEV	4261	60	27M1S	*	0	0	CGGAGGTTGAAGGTGACAAACAGTTGGT	AAAAAEEEEE6EEEEEAEEEEEEEEEEE
NS500249:94:HLCHHAFXX:3:11408:16665:14301	0	VEEV	4261	60	27M1S	*	0	0	CGGAGGTTGAAGGTGACAAACAGTTGGT	AAAAAE6EEE/EEEE/EEE6EEEEEA/E
NS500249:94:HLCHHAFXX:2:11203:8875:10941	0	VEEV	4264	60	1S11M	*	0	0	CAGGTTGAAGGT	AAAAAEEEEEEE
NS500249:94:HLCHHAFXX:1:21106:25918:7857	0	VEEV	4278	60	19M	*	0	0	AAACAGTTGGCAGAGGCTT	/AAAAEEEEEEE/EEEEEE
NS500249:94:HLCHHAFXX:2:21112:1067:6734	0	VEEV	4278	60	19M	*	0	0	AAACAGTTGGCAGAGGCTT	AAAAAEEEEEEEEEEEEEE
NS500249:94:HLCHHAFXX:2:11112:18460:13420	0	VEEV	4310	60	20M	*	0	0	TAAGATTGTCAACGATAACA	AAAAAEEEEEAEEEEEEEEE
NS500249:94:HLCHHAFXX:3:11410:17138:1119	0	VEEV	4310	60	20M	*	0	0	TAAGATTGTCAACGATAACA	AAAAAEEEEEAEEEEEEEEE
NS500249:94:HLCHHAFXX:1:11109:22381:4727	0	VEEV	4340	60	22M	*	0	0	AGTAGCGATTCCACTGTTGTCC	AAAAAEEAEEEEEEEAEEEEEE
NS500249:94:HLCHHAFXX:4:11604:20707:7010	0	VEEV	4341	60	26M1S	*	0	0	GTAGCGATTCCACTGTTGTCCACCGGT	AAAAAEEEEEEEEEEEEEEEAEEEEEE
NS500249:94:HLCHHAFXX:4:21409:25011:15503	0	VEEV	4341	60	26M1S	*	0	0	GTAGCGATTCCACTGTTGTCCACCGGT	AAAAAEEEEAEEEEAAEEEE/EAEAEA
NS500249:94:HLCHHAFXX:3:21504:26270:5429	0	VEEV	4347	60	1S21M	*	0	0	AATTCCACTGTTGTCCACCGGC	/A6/AEEEE/EAEEEEEEEEEE
NS500249:94:HLCHHAFXX:4:11402:21848:16888	0	VEEV	4347	60	21M	*	0	0	ATTCCACTGTTGTCCACCGGC	AAAAAEEEEEEEEEA/AEEEE
NS500249:94:HLCHHAFXX:3:11512:20977:4752	0	VEEV	4350	60	24M	*	0	0	CCACTGTTGTCCACCGGCATCTTT	/A/AAAEEE6/EAAEEEEEEA//A
NS500249:94:HLCHHAFXX:1:11201:12187:19757	0	VEEV	4351	60	5S37M1S	*	0	0	GATTACACTGTTGTCCACCGGCATCTTTTCCGGGAACAAAGAC	/AAA/AEEEEEEEEEEAEEEEEEEAEEEEEAEE/E/EEEEEEE
NS500249:94:HLCHHAFXX:3:11509:6003:9527	0	VEEV	4351	60	1S11M	*	0	0	ACACTGTTGTCC	AAAAAEEEEEEE
NS500249:94:HLCHHAFXX:4:11504:21765:3306	0	VEEV	4351	60	1S11M	*	0	0	ACACTGTTGTCC	AAAAAEEEEEEE
NS500249:94:HLCHHAFXX:2:11309:23015:11131	0	VEEV	4356	60	75M	*	0	0	TTGTCCACCGGCATCCTTTCCGGGAACAAAGATCGACTAACCCAATCATTGAACCATTTTCTGACAGCTTTAGAC	AAAAAEAEEEEEAEEEEEEEAEEEEEEEEEEAEEEEEEEEEEEEEEEEEEE/<<EEEEEEEEEEEEEAEAAEEAE
NS500249:94:HLCHHAFXX:1:11210:17584:3031	0	VEEV	4363	60	22M	*	0	0	CCGGCATCTTTTCCGGGAACAA	AAAAAEEEEEEEEEEEEEEEEE
NS500249:94:HLCHHAFXX:1:21104:12850:5213	0	VEEV	4369	60	16M	*	0	0	TCTTTTCCGGGAACAA	AAAAAEEEEEEEEEEE
NS500249:94:HLCHHAFXX:2:11107:21592:11350	0	VEEV	4369	60	25M	*	0	0	TCTTTTCCGGGAACAAAGATCGACT	AAAAAEEEEEEEEEEEEEEEEEEAE
NS500249:94:HLCHHAFXX:2:11302:9900:15499	0	VEEV	4369	60	25M	*	0	0	TCTTTTCCGGGAACAAAGATCGACT	A/AAAEEEEEEE/EAEEEEEAAEEE
NS500249:94:HLCHHAFXX:2:21101:15405:20113	0	VEEV	4369	60	25M	*	0	0	TCTTTTCCGGGAACAAAGATCGACT	AAAAAEEEEEEEEEEEAEEEEEEEE
NS500249:94:HLCHHAFXX:2:21310:13140:13534	0	VEEV	4369	60	25M	*	0	0	TCTTTTCCGGGAACAAAGATCGACT	AAAAAEAEEEEEAEE6EEEEEAEEE
NS500249:94:HLCHHAFXX:3:21401:13711:19004	0	VEEV	4369	60	25M	*	0	0	TCTTTTCCGGGAACAAAGATCGACT	AAAAAEEEEEEEEEEEAEEEEEAEE
NS500249:94:HLCHHAFXX:3:21403:6636:8050	0	VEEV	4369	60	75M	*	0	0	TCTTTTCCGGGAACAAAGATCGACTAACCCAATCATTGAACCATTTGTTGACAGCTTTAGACACCACTGATGCAG	AAAAAEEEAEEEEEAAEEEEEE/EEEA/EEEEEEEEEEEEEEEEEEEEEEEEEEEEEEEA/EEEE<EEEEEEEEA
NS500249:94:HLCHHAFXX:1:21307:1774:15452	0	VEEV	4370	60	24M	*	0	0	CTTTTCCGGGAACAAAGATCGACT	AAAAAEEEEE6EEEEEEEEEEEEE
NS500249:94:HLCHHAFXX:2:11308:2505:12724	0	VEEV	4370	60	23M1S	*	0	0	CTTTTCCGGGAACAAAGATCGACC	AAAAAEEEEAEEAEEAEAEEEAEE
NS500249:94:HLCHHAFXX:2:21309:5170:19434	0	VEEV	4370	60	15M	*	0	0	CTTTTCCGGGAACAA	AAAAAEEEEE/EAEE
NS500249:94:HLCHHAFXX:4:11501:19240:6651	0	VEEV	4370	60	24M	*	0	0	CTTTTCCGGGAACAAAGATCGACT	AAAAAEEEEEEEEAEEEEEEEEEE
NS500249:94:HLCHHAFXX:1:11107:8438:4418	0	VEEV	4371	60	18M	*	0	0	TTTTCCGGGAACAAAGAT	AAAAAEEEEEEEEEEEAE
NS500249:94:HLCHHAFXX:2:11306:6891:12841	0	VEEV	4371	60	18M	*	0	0	TTTTCCGGGAACAAAGAT	AAAAAEEEEE6EEEEEEE
NS500249:94:HLCHHAFXX:2:21305:19197:15951	0	VEEV	4371	60	19M	*	0	0	TTTTCCGGGAACAAAGATC	AAAAAAAEEEAEEE<EEEE
NS500249:94:HLCHHAFXX:3:11408:17096:11523	0	VEEV	4371	60	18M	*	0	0	TTTTCCGGGAACAAAGAT	AAAAAEEEEEEE6EEEEE
NS500249:94:HLCHHAFXX:3:11504:14112:14232	0	VEEV	4371	60	19M	*	0	0	TTTTCCGGGAACAAAGATC	AAAA/EE/EEEEEEEEEEE
NS500249:94:HLCHHAFXX:3:11505:10013:1672	0	VEEV	4371	60	18M	*	0	0	TTTTCCGGGAACAAAGAT	AAAAAEEEEE/AEAEEAE
NS500249:94:HLCHHAFXX:3:11508:9235:9065	0	VEEV	4371	60	18M	*	0	0	TTTTCCGGGAACAAAGAT	AAAAAEEEEEEEEEEEEE
NS500249:94:HLCHHAFXX:4:11407:3510:19059	0	VEEV	4371	60	19M	*	0	0	TTTTCCGGGAACAAAGATC	AAAAAEEEEEEEEE6EEAA
NS500249:94:HLCHHAFXX:4:11611:12923:3099	0	VEEV	4371	60	14M	*	0	0	TTTTCCGGGAACAA	/AAAAEEEEEEEEE
NS500249:94:HLCHHAFXX:1:11103:21646:8258	0	VEEV	4372	60	11M	*	0	0	TTTCCGGGAAC	AAAA/EEAAEE
NS500249:94:HLCHHAFXX:3:21408:6671:2796	0	VEEV	4372	60	11M	*	0	0	TTTCCGGGAAC	AAAAAA//AEE
NS500249:94:HLCHHAFXX:1:11205:9126:15663	0	VEEV	4374	60	11M	*	0	0	TCCGGGAACAA	AAAAAEEEEEE
NS500249:94:HLCHHAFXX:2:11106:6517:15964	0	VEEV	4374	60	23M	*	0	0	TCCGGGAACAAAGATCGACTAAC	/AAAAEE/EEAEEEEEEEEEEEE
NS500249:94:HLCHHAFXX:2:11109:15926:14438	0	VEEV	4374	60	11M	*	0	0	TCCGGGAACAA	AAAAAEEEEEE
NS500249:94:HLCHHAFXX:4:11404:5653:6251	0	VEEV	4374	60	22M1S	*	0	0	TCCGGGAACAAAGATCGACTAAA	AAAA6EEEE/E/E/EAEEAA//E
NS500249:94:HLCHHAFXX:3:11603:4159:2713	0	VEEV	4384	60	40M	*	0	0	AAGATCGACTAACCCAATCATTGAACCATTTGCTGACAGC	AAAAAEEAEE6EEEEEEEAEEEE6EEEEEEEEEEEEEEEE
NS500249:94:HLCHHAFXX:3:21608:12398:14852	0	VEEV	4384	60	39M1S	*	0	0	AAGATCGGCTAACCCAATCATTGAACCATTTGCTGACAGT	AAAAAEEEEEEEEEEEEEEEEEEEEEEEEEEEEEEEEEEE
NS500249:94:HLCHHAFXX:2:11212:3811:15770	0	VEEV	4385	60	1S38M1S	*	0	0	TAGATCGACTAACCCAATCATTGAACCATTTGCTGACAGT	/AAAAEEEEEEEEEEEEEAEEEEEEEEEEEEEAEEEEAEE
NS500249:94:HLCHHAFXX:1:11108:2382:1135	0	VEEV	4390	60	63M12S	*	0	0	GACTAACCCAATCATTGAACCATTTGCTGACAGCTTTAGACACCACTGATGCAGATGTAGCCAGATCGGAAGCGC	AAAAAAEAEEEEEEEEE/EEAEEEEEEEE/EAEEEA/EEAEEAEEEEEEEEAEEEEEEEEAEEE/EEAEE/E/EE
NS500249:94:HLCHHAFXX:1:11306:8678:13641	0	VEEV	4392	60	33M	*	0	0	CTAACCCAATCATTGAACCATTTGCTGACAGCT	AAAAAEEEEEEEEEEE6EEEEEEEEEEEEEEEA
NS500249:94:HLCHHAFXX:2:11306:24348:19045	0	VEEV	4392	60	33M	*	0	0	CTAACCCAATCACTGAACCATTTGCTGACAGCT	AAA/AEE/AEEEAEEEEEEAEE/EEEEEEEEEA
NS500249:94:HLCHHAFXX:3:11412:7121:10054	0	VEEV	4392	60	33M	*	0	0	CTAACCCAATCACTGAACCATTTGCTGACAGCT	AAAAAEEEAEEEEEEEEEAEEEAEEEEEEEEEE
NS500249:94:HLCHHAFXX:3:11510:10050:13510	0	VEEV	4392	60	33M	*	0	0	CTAACCCAATCATTGAACCATTTGCTGACAGCT	AAAAAEEEEEEEEEEAEEEEEEAEEEEEEEEEE
NS500249:94:HLCHHAFXX:4:21401:9765:16521	0	VEEV	4392	60	33M	*	0	0	CTAACCCAATCATTGAACCATTTGCTGACAGCT	AAAAAEAEEEEAEEE/6EEE/EEEEAEEEEEEE
NS500249:94:HLCHHAFXX:4:21501:13683:3117	0	VEEV	4403	60	19M	*	0	0	ATTGAACCATTTGCTGACA	AAAAAEEEAEEEEEEEEEE
NS500249:94:HLCHHAFXX:2:21112:1321:10401	0	VEEV	4406	60	35M	*	0	0	GAACCATTTGCTGACAGCTTTAGACACCACTGATG	AAAAAEEEEEEEEEEEEEEEEEEEE/EEEEEEEEE
NS500249:94:HLCHHAFXX:2:21202:11340:16176	0	VEEV	4406	60	39M	*	0	0	GAACCATTTGCTGACAGCTTTAGACACCACTGATGCAGA	/AAAAEEAAEEEEEEEEEEEEEEEAEEEEEEE/6/EEEE
NS500249:94:HLCHHAFXX:3:11403:11680:17189	0	VEEV	4406	60	35M	*	0	0	GAACCATTTGCTGACAGCTTTAGACACCACTGATG	AAAAAAEEAEEEEEEEEEEEEEEEEEEEEEEEEEE
NS500249:94:HLCHHAFXX:3:11611:4088:5843	0	VEEV	4406	60	34M1S	*	0	0	GAACCATTTGCTGACAGCTTTAGACACCACTGATA	AAAAAEEEEEEEEEEEEEEEEEEEEEEEEEEEEEE
NS500249:94:HLCHHAFXX:1:21102:6948:14373	0	VEEV	4410	60	30M	*	0	0	CATTTGCTGACAGCTTTAGACACCACTGAT	AAAAAEE6A//AAAE/AE/A</EEA/<<EE
NS500249:94:HLCHHAFXX:1:21212:1810:17964	0	VEEV	4410	60	31M1S	*	0	0	CATTTGCTGACAGCTTTAGACACCACTGATGT	AAAAA/EEE6AEEEEEEAEEAEEEEEEEEEEE
NS500249:94:HLCHHAFXX:2:11203:25668:4893	0	VEEV	4410	60	31M1S	*	0	0	CATTTGCTGACAGCTTTAGACACCACTGATGT	AAAAAEEEEEEEEEEEEEEAEAE<EEEEEEEE
NS500249:94:HLCHHAFXX:4:11511:6031:8123	0	VEEV	4410	60	28M4S	*	0	0	CATTTGCTGACAGCTTTAGACACCACTGGTGC	AAAAAEEEEEEEEEEEEEAAEEEEEEEEEEEA
NS500249:94:HLCHHAFXX:2:11310:15364:20317	0	VEEV	4417	60	49M1S	*	0	0	TGACAGCTTTAGACACCACTGATGCAGATGTAGCCATATACTGCAGGGAT	AA/AAAEEEE/E6E/EAEEEEEEEEEAEEEEEE/EEEEE/EEAEEEEEEE
NS500249:94:HLCHHAFXX:2:21105:10172:17080	0	VEEV	4423	60	19M	*	0	0	CTTTAGACACCACTGATGC	AAAAAEEE6EEEEEEEEEE
NS500249:94:HLCHHAFXX:4:11409:1875:4250	0	VEEV	4423	60	23M	*	0	0	CTTTAGACACCACTGATGCAGAT	AAAA/EEEAEE/EEEAEE<EEEE
NS500249:94:HLCHHAFXX:1:21105:21393:16992	0	VEEV	4424	60	13M	*	0	0	TTTAGACACCACT	AAA/AAE6EE/EE
NS500249:94:HLCHHAFXX:4:11610:26804:19488	0	VEEV	4424	60	13M	*	0	0	TTTAGACACCACT	//AA66E/EEEAE
NS500249:94:HLCHHAFXX:4:11611:1414:19437	0	VEEV	4425	60	1S12M	*	0	0	GTTAGACACCACT	/A/AA/EEEEAEE
NS500249:94:HLCHHAFXX:3:21505:5344:16949	0	VEEV	4426	60	22M	*	0	0	TAGACACCACTGATGCAGATGT	/A/AA/AE/E6EEEEE/AEEAE
NS500249:94:HLCHHAFXX:4:21606:17192:9570	0	VEEV	4426	60	21M1S	*	0	0	TAGACACCACTGATGCAGATGC	AAAAAEEE6EEEEEEEEEEEEE
NS500249:94:HLCHHAFXX:4:11612:10920:11878	0	VEEV	4437	60	11M	*	0	0	GATGCAGATGT	AAAAAEEEEEE
NS500249:94:HLCHHAFXX:1:21307:17245:2388	0	VEEV	4448	60	19M	*	0	0	AGCCATATACTGCAGGGAC	AAAAAE6EEEEEEEEEEEE
NS500249:94:HLCHHAFXX:4:21608:14679:5635	0	VEEV	4448	60	19M	*	0	0	AGCCATATACTGCAGGGAC	AAAAAEEEEEEEEEEEEEE
NS500249:94:HLCHHAFXX:1:11307:22826:6791	0	VEEV	4451	60	36M	*	0	0	CATATACTGCAGGGACAAGAAATGGGAAATGACTCT	AAAAAEEEEEAEEEEEEEEEEEEEEEEEEEEEEEEE
NS500249:94:HLCHHAFXX:1:11308:4748:15831	0	VEEV	4451	60	35M1S	*	0	0	CATATACTGCAGGGACAAGAAATGGGAAATGACTCA	AAAAAAEEEEEEEEEEEEEEEEEEEEEEEEEEEEEE
NS500249:94:HLCHHAFXX:1:11308:5272:19619	0	VEEV	4451	60	36M	*	0	0	CATATACTGCAGGGACAAGAAATGGGAAATGACTCT	AAAAAEEEEEEEEEEEEEE/EEAEEEEE6EEEEEEE
NS500249:94:HLCHHAFXX:1:21202:14490:10471	0	VEEV	4451	60	36M	*	0	0	CATATACTGCAGGGACAAGAAATGGGAAATGACTCT	AAAAAEEEEEEEEEEEEEEEEEEEEEEEEEEEEEEE
NS500249:94:HLCHHAFXX:2:11207:23930:14503	0	VEEV	4451	60	36M	*	0	0	CATATACTGCAGGGACAAGAAATGGGAAATGACTCT	AAAAAEEEEEAEEEEEEEAEEAEEEEEEAEEEEEEE
NS500249:94:HLCHHAFXX:4:11602:7758:2819	0	VEEV	4451	60	36M	*	0	0	CATATACTGCAGGGACAAGAAATGGGAAATGACTCT	AAAAAEEEEE/EEEEEEEEAAAEEEEEAEEE6EEEE
NS500249:94:HLCHHAFXX:1:11210:3106:14155	0	VEEV	4457	60	30M	*	0	0	CTGCAGGGACAAGAAATGGGAAATGACTCT	AAAAAEEEAEEEEEEEEEEEE6EEEEEEEE
NS500249:94:HLCHHAFXX:1:21111:8900:8072	0	VEEV	4457	60	20M	*	0	0	CTGCAGGGACAAGAAATGGG	AAAAAEEE6EAEEEEEEEEE
NS500249:94:HLCHHAFXX:2:11301:20817:10162	0	VEEV	4457	60	30M	*	0	0	CTGCAGGGACAAGGAATGGGAAATGACTCT	AAAAAEEEEEAAEEEEEEEEEE6EEAEEEE
NS500249:94:HLCHHAFXX:2:11310:13538:17856	0	VEEV	4457	60	30M	*	0	0	CTGCAGGGACAAGAAATGGGAAATGACTCT	AAAAAAEEEEEEEEEEEEEEEE/EEEEEEE
NS500249:94:HLCHHAFXX:3:21610:9502:15892	0	VEEV	4457	60	30M	*	0	0	CTGCAGGGACAAGAAATGGGAAATGACTCT	AAAAAEEEAEEEEEEEEEEEEAAEEEEEEE
NS500249:94:HLCHHAFXX:4:11411:19336:18187	0	VEEV	4457	60	20M	*	0	0	CTGCAGGGACAAGAAATGGG	AAAAAAEEEEEEEEEEEEEE
NS500249:94:HLCHHAFXX:1:11301:20553:7250	0	VEEV	4458	60	23M	*	0	0	TGCAGGGACAAGAAATGGGAAAT	AAA<AEE/EE6EE/AEEE//EEE
NS500249:94:HLCHHAFXX:1:11210:11898:17254	0	VEEV	4459	60	15M	*	0	0	GCAGGGACAAGAAAT	/A/AAEEEEE6AEEE
NS500249:94:HLCHHAFXX:1:11206:17414:8644	0	VEEV	4473	60	12M	*	0	0	TGGGAAATGACT	/AAAAEEEEEEE
NS500249:94:HLCHHAFXX:2:11110:7316:10186	0	VEEV	4473	60	12M	*	0	0	TGGGAAATGACT	AAAAAAEEEEEE
NS500249:94:HLCHHAFXX:3:21512:6330:19497	0	VEEV	4473	60	12M	*	0	0	TGGGAAATGACT	AAAAAE<EE/AE
NS500249:94:HLCHHAFXX:1:11211:25644:3144	0	VEEV	4476	60	1S11M	*	0	0	TGAAATGACTCT	/AAAA/E/EEEA
NS500249:94:HLCHHAFXX:3:21510:18860:15567	0	VEEV	4476	60	1S11M	*	0	0	TGAAATGACTCT	AAAAAEEEEEAE
NS500249:94:HLCHHAFXX:4:21401:20992:3699	0	VEEV	4485	60	35M	*	0	0	CTCAAGGAAGCAGTGGCTAGGAGAGAAGCAGTGGA	A/AAA6EEEE/EE/AEEEEEAEEEEEEE6EE6EEE
NS500249:94:HLCHHAFXX:3:11508:14723:15347	0	VEEV	4487	60	26M1S	*	0	0	CAAGGAAGCAGTGGCTAGGAGAGAAGT	AA/AAEEEEEEEEEEEEEEEEEEEEEE
NS500249:94:HLCHHAFXX:3:11604:9238:12619	0	VEEV	4487	60	27M	*	0	0	CAAGGAAGCAGTGGCTAGGAGAGAAGC	AAAAAEEEEEEEEEEEEEEEEEEEEEE
NS500249:94:HLCHHAFXX:3:21409:22036:5826	0	VEEV	4487	60	27M	*	0	0	CAAGGAAGCAGTGGCTAGGAGAGAAGC	AA/AA/EEEEEEEEAEEEEAEEEEEEA
NS500249:94:HLCHHAFXX:4:11608:16809:7918	0	VEEV	4487	60	26M1S	*	0	0	CAAGGAAGCAGTGGCTAGGAGAGAAGT	AAAAAEEEEEEEEEEEEEEEEEEEEE<
NS500249:94:HLCHHAFXX:3:11506:20168:3150	0	VEEV	4488	60	26M	*	0	0	AAGGAAGCAGTGGCTAGGAGAGAAGC	AA6AAEEEEEEEEEE/EEEEEEEAAE
NS500249:94:HLCHHAFXX:4:11407:15818:10659	0	VEEV	4488	60	25M1S	*	0	0	AAGGAAGCAGTGGCTAGGAGAGAAGT	AAAAAEEEEEEEEEE6EEAEEEEEEE
NS500249:94:HLCHHAFXX:4:21604:23690:19573	0	VEEV	4488	60	26M	*	0	0	AAGGAAGCAGTGGCTAGGAGAGAAGC	AAAA/EEEAEEEEEE/EEEEEE6EEE
NS500249:94:HLCHHAFXX:1:11103:16461:15685	0	VEEV	4489	60	23M	*	0	0	AGGAAGCAGTGGCTAGGAGAGAA	AAAAAEEEEEEEEEEEE/EEAEA
NS500249:94:HLCHHAFXX:3:21504:3101:8071	0	VEEV	4489	60	22M1S	*	0	0	AGGAAGCAGTGGCTAGGAGAGAT	AAAAAEEEEEEEAEAEEEEEEEE
NS500249:94:HLCHHAFXX:3:21510:13081:11166	0	VEEV	4490	60	26M	*	0	0	GGAAGCAGTGGCTAGGAGAGAAGCAG	AAAAAEEEEEEEEEEEEEEEEEEAEE
NS500249:94:HLCHHAFXX:2:21306:10509:12993	0	VEEV	4495	60	19M	*	0	0	CAGTGGCTAGGAGAGAAGC	AAAA6EEEEEE6EEEEEEE
NS500249:94:HLCHHAFXX:3:11502:25990:4106	0	VEEV	4495	60	19M	*	0	0	CAGTGGCTAGGAGAGAAGC	AAAAAEEEEEEEEEEEAEE
NS500249:94:HLCHHAFXX:2:21310:5113:5844	0	VEEV	4498	60	70M5S	*	0	0	TGGCTAGGAGAGAAGCAGTGGAGGAGATATGCATATCCGACGACTCTTCAGTGACAGAACCTGATGCAGATCGGA	/AAAA6EE6E6EAEEEAEEEEEEEEEEEEEEEEEEEEEEEEEEEEEAEEEEEEEEEE/EEEEAEEEEEEEEEAEA
NS500249:94:HLCHHAFXX:4:11501:1347:13308	0	VEEV	4498	60	70M5S	*	0	0	TGGCTAGGAGAGAAGCAGTGGAGGAGATATGCATATCCGACGACTCTTCAGTGACAGAACCTGATGCAGATCGGA	/AAAA6EEAEEEEEEEEEEEEEEEEEEEAEEAEEEEEEEEEAEEEEEEE/EAEEEEE<EEEEEEE/EEA/EEEEE
NS500249:94:HLCHHAFXX:2:21310:5097:5843	0	VEEV	4499	60	1S69M5S	*	0	0	GGGCTAGGAGAGAAGCAGTGGAGGAGATATGCATATCCGACGACTCTTCAGTGACAGAACCTGATGCAGATCTGA	6AAAAEA/EE//EE/EAE/EE6EEEE6EEEEEEE6EEEEEEEAAEEEA</EEE/A<EE/EE/EAEE/A</EE//A
NS500249:94:HLCHHAFXX:4:21606:4292:5419	0	VEEV	4501	60	13M	*	0	0	CTAGGAGAGAAGC	AAAAA6EEEEEEE
NS500249:94:HLCHHAFXX:3:21403:19749:13397	0	VEEV	4505	60	1S21M	*	0	0	CGAGAGAAGCAGTGGAGGAGAT	AAAAAEE6EEEEEEEEEEEEEE
NS500249:94:HLCHHAFXX:4:11501:21306:11561	0	VEEV	4505	60	1S21M	*	0	0	CGAGAGAAGCAGTGGAGGAGAT	AAAAAEE/AE/EAEEEEEEEEE
NS500249:94:HLCHHAFXX:2:11201:5496:9832	0	VEEV	4524	60	28M1S	*	0	0	ATATGCATATCCGACGACTCTTCAGTGAT	AAAAAEEEEEAEEEEEAEEEEEEEAE/EE
NS500249:94:HLCHHAFXX:3:21605:25996:10262	0	VEEV	4524	60	28M1S	*	0	0	ATATGCATATCCGACGACTCTTCAGTGAT	AAAAAEEEEEEEEAEEEEEEEEEEEEEEE
NS500249:94:HLCHHAFXX:3:11503:24801:14107	0	VEEV	4527	60	41M5S	*	0	0	TGCATATCCGACGACTCTTCAGTGACAGAACCTGATGCAGACTGGT	AAAAAEEEEEAEEEEEEEEEEEAEEEEEEAEAEEEEEEEEEEAEEE
NS500249:94:HLCHHAFXX:3:21507:11326:6236	0	VEEV	4527	60	19M	*	0	0	TGCATATCCGACGACTCTT	A6AAA6EEEEEEEEEE//E
NS500249:94:HLCHHAFXX:4:11409:14747:19870	0	VEEV	4527	60	41M5S	*	0	0	TGCATATCCGACGACTCTTCAGTGACAGAACCTGATGCAGACTGGT	AAAAAEEEEEEEEEEEEEEEEEEEEEEEEEEEEEEEEEEEEEEEEE
NS500249:94:HLCHHAFXX:1:11104:11901:15056	0	VEEV	4528	60	5S45M1S	*	0	0	GATAGGCATATCCGACGACTCTTCAGTGACAGAACCTGATGCAGAGCTGGC	AAAAAEEEEEEEEEEEEEEEEEEEEEEEEEEEEEEEEEEEEEEAEEEEEEE
NS500249:94:HLCHHAFXX:2:11101:5588:10324	0	VEEV	4533	60	31M1S	*	0	0	TCCGACGACTCTTCAGTGACAGAACCTGATGG	AAAAAEE/EEEEEEEEEEAEEEEEEEEEEEEE
NS500249:94:HLCHHAFXX:1:21203:18895:18051	0	VEEV	4534	60	30M	*	0	0	CCGACGACTCTTCAGTGACAGAACCTGATG	AA/AAEEAEE/EEEEEEA/EE/AEEEAEEE
NS500249:94:HLCHHAFXX:4:11407:12685:2548	0	VEEV	4534	60	30M1S	*	0	0	CCGACGACTCTTCAGTGACAGAACCTGATGA	AAAAAE/EEEEEEAEEAEEEEEEEEEEEEEE
NS500249:94:HLCHHAFXX:1:11212:13271:6868	0	VEEV	4535	60	32M	*	0	0	CGACGACTCTTCAGTGACAGAACCTGATGCAG	AA/AA6EEEEEEEEEEEEEEEEEEAE/EEEEE
NS500249:94:HLCHHAFXX:1:21105:9904:6027	0	VEEV	4535	60	32M	*	0	0	CGACGACTCTTCAGTGACAGAACCTGATGCAG	AAAAAAEEEEEEEEEEEEEEE6EAEEEEEEEE
NS500249:94:HLCHHAFXX:1:21202:6385:14847	0	VEEV	4535	60	32M	*	0	0	CGACGACTCTTCAGTGACAGAACCTGATGCAG	A6/AAAEEEEEAEEAEEEEEEEEAAAEA/EEE
NS500249:94:HLCHHAFXX:2:11103:16797:19959	0	VEEV	4535	60	26M	*	0	0	CGACGACTCTTCAGTGACAGAACCTG	A/AA/AEEEEEAAEEEEEEEAEEEEE
NS500249:94:HLCHHAFXX:2:21308:4748:5715	0	VEEV	4535	60	31M	*	0	0	CGACGACTCTTCAGTGACAGAACCTGATGCA	AAAAAEEEEEEEAAEAEEEEAEEEEEEEEEE
NS500249:94:HLCHHAFXX:3:11402:17431:12734	0	VEEV	4535	60	30M	*	0	0	CGACGACTCTTCAGTGACAGAACCTGATGC	/AAA6AEEEEEEEEAEEEEEEAAA/E/<AE
NS500249:94:HLCHHAFXX:3:11604:19330:7570	0	VEEV	4535	60	30M	*	0	0	CGACGACTCTTCAGTGACAGAACCTGATGC	AAAAA/EEEEEEEEEEEEEEEEEEEEEEAE
NS500249:94:HLCHHAFXX:3:21412:10109:17831	0	VEEV	4535	60	20M	*	0	0	CGACGACTCTTCAGTGACAG	A/AA6/EAE/AAEE<E/AEE
NS500249:94:HLCHHAFXX:4:11501:22063:20062	0	VEEV	4535	60	30M	*	0	0	CGACGACTCTTCAGTGACAGAACCTGATGC	AA/AAAEEEEEEEEAE<EAE/EA<EEEEEE
NS500249:94:HLCHHAFXX:4:21401:6803:7732	0	VEEV	4535	60	29M1S	*	0	0	CGACGACTCTTCAGTGACAGAACCTGATGT	/AAAAEEEEAEEAEEEEEEEE/EAAEE<EE
NS500249:94:HLCHHAFXX:4:21604:2944:13292	0	VEEV	4535	60	29M	*	0	0	CGACGACTCTTCAGTGACAGAACCTGATG	AAAAAAEEEEAEEEEEEEEEEEEEEEEEE
NS500249:94:HLCHHAFXX:3:21502:17397:6092	0	VEEV	4536	60	22M	*	0	0	GACGACTCTTCAGTGACAGAAC	AAAAAEEEEEEEEEE/EEEEEE
NS500249:94:HLCHHAFXX:4:11606:21255:18458	0	VEEV	4536	60	27M	*	0	0	GACGACTCTTCAGTGACAGAACCTGAT	AAAAAEEEEEEEEEEEAEEEEEEEEEE
NS500249:94:HLCHHAFXX:2:11103:2724:10453	0	VEEV	4537	60	28M	*	0	0	ACGACTCTTCAGTGACAGAACCTGATGC	AA6AAEEEEEAEEEEEEEEAEEEEEEEE
NS500249:94:HLCHHAFXX:4:21411:15475:5313	0	VEEV	4537	60	30M	*	0	0	ACGACTCTTCAGTGACAGAACCTGATGCAG	AAAAAEE/EEEEEEEEEEEEEEEEEEEEEE
NS500249:94:HLCHHAFXX:4:21412:5820:1467	0	VEEV	4537	60	27M1S	*	0	0	ACGACTCTTCAGTGACAGAACCTGATGT	/AAAAEEEEEEEEEEEEEEE/EE/EE/<
NS500249:94:HLCHHAFXX:1:21305:23807:8221	0	VEEV	4538	60	2S25M	*	0	0	GGCGACTCTTCAGTGACAGAACCTGAT	AAAAAEEEEEEEEEEEEEEAEEEEEEE
NS500249:94:HLCHHAFXX:4:11409:16763:15482	0	VEEV	4538	60	20M	*	0	0	CGACTCTTCAGTGACAGAAC	AAAAAEEEEEEEEEAEEEEE
NS500249:94:HLCHHAFXX:1:11110:14176:7536	0	VEEV	4540	60	24M1S	*	0	0	ACTCTTCAGTGACAGAACCTGATGT	AAAAAEEEEEEEEEE6EEEEEEEEE
NS500249:94:HLCHHAFXX:1:21111:11644:3553	0	VEEV	4540	60	24M1S	*	0	0	ACTCTTCAGTGACAGAACCTGATGT	/AAAAEEEEEEEEEEEEEEEEEEEE
NS500249:94:HLCHHAFXX:2:21206:11028:2376	0	VEEV	4540	60	25M	*	0	0	ACTCTTCAGTGACAGAACCTGATGC	/AAAAEEEEEEEEEE6EEEEEEEEE
NS500249:94:HLCHHAFXX:3:21601:25026:6902	0	VEEV	4540	60	24M1S	*	0	0	ACTCTTCAGTGACAGAACCTGATGT	AAAAAEEEEEEEEE<EEEEEEEAEA
NS500249:94:HLCHHAFXX:4:11611:26861:14944	0	VEEV	4540	60	25M	*	0	0	ACTCTTCAGTGACAGAACCTGATGC	AAAAAEEEEEEEEEE//EEEEEEEE
NS500249:94:HLCHHAFXX:4:11612:1496:14891	0	VEEV	4540	60	25M	*	0	0	ACTCTTCAGTGACAGAACCTGATGC	/AAAAEE/EAEEEEEAEEEEE/AEE
NS500249:94:HLCHHAFXX:4:21407:23811:3261	0	VEEV	4540	60	24M1S	*	0	0	ACTCTTCAGTGACAGAACCTGATGT	/AAAAEE6EEEEEAE/EEEEEEEEE
NS500249:94:HLCHHAFXX:2:11303:21193:8642	0	VEEV	4542	60	23M	*	0	0	TCTTCAGTGACAGAACCTGATGC	AAAAAEEEEEEEEEAEEEEEEEE
NS500249:94:HLCHHAFXX:2:21201:25634:8894	0	VEEV	4542	60	23M	*	0	0	TCTTCAGTGACAGAACCTGATGC	AAAAAEEEEEEEE//EEEEEAEE
NS500249:94:HLCHHAFXX:2:21304:12618:1669	0	VEEV	4542	60	22M1S	*	0	0	TCTTCAGTGACAGAACCTGATGT	/AAAAEEEAEEEEAAEAEEEEEE
NS500249:94:HLCHHAFXX:2:21306:15481:1231	0	VEEV	4542	60	22M1S	*	0	0	TCTTCAGTGACAGAACCTGATGT	AAAAAEEEEEEEEEEEEEEEEEE
NS500249:94:HLCHHAFXX:3:21508:10261:1502	0	VEEV	4542	60	22M1S	*	0	0	TCTTCAGTGACAGAACCTGATGT	AAAAAEEEEEEEEEEEEEEEEEE
NS500249:94:HLCHHAFXX:4:21407:11159:6980	0	VEEV	4542	60	23M	*	0	0	TCTTCAGTGACAGAACCTGATGC	AAAAAAEEEEEEE/EEEEEEEEE
NS500249:94:HLCHHAFXX:4:21410:12018:8351	0	VEEV	4542	60	22M	*	0	0	TCTTCAGTGACAGAACCTGATG	AAAAAEEEA/AEAEE//AEAEA
NS500249:94:HLCHHAFXX:1:21106:3424:18499	0	VEEV	4543	60	22M	*	0	0	CTTCAGTGACAGAACCTGATGC	AAAAAEEE/EAEEEAEEEEEEE
NS500249:94:HLCHHAFXX:1:21306:26187:3994	0	VEEV	4543	60	21M1S	*	0	0	CTTCAGTGACAGAACCTGATGA	AAAAAAEEEEEEE6EEEEEEEE
NS500249:94:HLCHHAFXX:1:21310:16740:8559	0	VEEV	4543	60	22M	*	0	0	CTTCAGTGACAGAACCTGATGC	AAAA/AEE6E/EE/EEEEEEEE
NS500249:94:HLCHHAFXX:2:11108:22424:1920	0	VEEV	4543	60	22M	*	0	0	CTTCAGTGACAGAACCTGATGC	AAAAAEEE/EEEEEEEEEAEEE
NS500249:94:HLCHHAFXX:2:11111:17458:19262	0	VEEV	4543	60	21M1S	*	0	0	CTTCAGTGACAGAACCTGATGT	AAAAAEEE/EEEEEEEEEEEEE
NS500249:94:HLCHHAFXX:3:11508:15524:12412	0	VEEV	4543	60	22M	*	0	0	CTTCAGTGACAGAACCTGATGC	/AAAAAEEAEEEEA<EA/A<AE
NS500249:94:HLCHHAFXX:3:21411:9977:6199	0	VEEV	4543	60	22M	*	0	0	CTTCAGTGACAGAACCTGATGC	AAAA/EEE/EAEEAEEEEEEEE
NS500249:94:HLCHHAFXX:4:11504:22882:9865	0	VEEV	4543	60	21M1S	*	0	0	CTTCAGTGACAGAACCTGATGT	AAAAAEEEEEAE/EEEEEE/<E
NS500249:94:HLCHHAFXX:4:11512:17586:6137	0	VEEV	4543	60	21M1S	*	0	0	CTTCAGTGACAGAACCTGATGT	AAAAAEEAAEEEEEEEEEEEEE
NS500249:94:HLCHHAFXX:4:11611:1610:11679	0	VEEV	4543	60	22M	*	0	0	CTTCAGTGACAGAACCTGATGC	AAAAAAEE/E/EE6/EEEEEEE
NS500249:94:HLCHHAFXX:4:21502:20299:12419	0	VEEV	4543	60	22M	*	0	0	CTTCAGTGACAGAACCTGATGC	AA/AAEEEEEEE/EEEEEEEEE
NS500249:94:HLCHHAFXX:4:21503:8671:14229	0	VEEV	4543	60	22M	*	0	0	CTTCAGTGACAGAACCTGATGC	AAAAAEEE6EEEEEEEEEEEEE
NS500249:94:HLCHHAFXX:4:21612:17980:11400	0	VEEV	4543	60	22M	*	0	0	CTTCAGTGACAGAACCTGATGC	AAAAAAEE/EEE/EEEEEEEEE
NS500249:94:HLCHHAFXX:1:11104:25019:19439	0	VEEV	4544	60	23M	*	0	0	TTCAGTGACAGAACCTGATGCAG	AAAAAEEEEEEEEEEEEEEEEEE
NS500249:94:HLCHHAFXX:1:21102:8749:17689	0	VEEV	4544	60	21M	*	0	0	TTCAGTGACAGAACCTGATGC	AAAAAEE/AEEEAEEEEEEEE
NS500249:94:HLCHHAFXX:2:21104:5268:17432	0	VEEV	4544	60	21M	*	0	0	TTCAGTGACAGAACCTGATGC	AAAAAAE/EEEAEEEEAEEEE
NS500249:94:HLCHHAFXX:3:11603:6524:5470	0	VEEV	4544	60	21M	*	0	0	TTCAGTGACAGAACCTGATGC	AAAAAEE/EEEEAEAEEEEEE
NS500249:94:HLCHHAFXX:3:11605:6958:1938	0	VEEV	4544	60	21M	*	0	0	TTCAGTGACAGAACCTGATGC	AAAAAEAEEEEAEEEEEEEEE
NS500249:94:HLCHHAFXX:4:11509:3294:8170	0	VEEV	4544	60	21M	*	0	0	TTCAGTGACAGAACCTGATGC	AAAAAEEAEEEAEEEEEEEEE
NS500249:94:HLCHHAFXX:1:11201:1794:3958	0	VEEV	4545	60	20M	*	0	0	TCAGTGACAGAACCTGATGC	AA/AAEEEAEEEE/EEEEEE
NS500249:94:HLCHHAFXX:2:21301:3341:5248	0	VEEV	4545	60	19M	*	0	0	TCAGTGACAGAACCTGATG	/AA/AEAAEEEAEEEEEEA
NS500249:94:HLCHHAFXX:3:11411:7350:17457	0	VEEV	4545	60	21M1S	*	0	0	TCAGTGACAGAACCTGATGCAA	AAA/AE6EEEEEEEEEEAEE/E
NS500249:94:HLCHHAFXX:4:21601:24841:18121	0	VEEV	4545	60	20M	*	0	0	TCAGTGACAGAACCTGATGC	6AAAAE6EEEEEAEAEEEA<
NS500249:94:HLCHHAFXX:1:21104:21551:7598	0	VEEV	4546	60	19M	*	0	0	CAGTGACAGAACCTGATGC	AAAAA/EEAEEEAEEEEEE
NS500249:94:HLCHHAFXX:1:21305:4496:2237	0	VEEV	4546	60	12M	*	0	0	CAGTGACAGAAC	AA6AA/EEEA6E
NS500249:94:HLCHHAFXX:3:21502:21581:13012	0	VEEV	4546	60	1S19M	*	0	0	ACAGTGACAGAACCTGATGC	AAAAAEAEEEEEAEEEEEEA
NS500249:94:HLCHHAFXX:4:21403:8990:5844	0	VEEV	4547	60	18M	*	0	0	AGTGACAGAACCTGATGC	AAAA6EEEEEEEAEAEEE
NS500249:94:HLCHHAFXX:1:11110:11863:10289	0	VEEV	4548	60	17M	*	0	0	GTGACAGAACCTGATGC	AA/AAEEEAEEEEEEEE
NS500249:94:HLCHHAFXX:1:11204:10558:3553	0	VEEV	4548	60	54M	*	0	0	GTGACAGAACCTGATGCAGAGCTGGTGAGGGTGCATCCGAAGAGTTCTTTGGCT	AAAAAAEA/EEEEEEEEEEEEEEEEEEEEEEEEEEEEEEE/EEEEEEEEEEEEE
NS500249:94:HLCHHAFXX:1:21303:4081:17469	0	VEEV	4548	60	17M	*	0	0	GTGACAGAACCTGATGC	AAAAAEE//EEEEEEEE
NS500249:94:HLCHHAFXX:2:21306:13704:2684	0	VEEV	4548	60	17M	*	0	0	GTGACAGAACCTGATGC	AAAAAEE//EEEEEEEE
NS500249:94:HLCHHAFXX:3:11604:23752:17106	0	VEEV	4548	60	17M	*	0	0	GTGACAGAACCTGATGC	AAAAAEEEEEEEEEEEE
NS500249:94:HLCHHAFXX:3:21508:2556:13510	0	VEEV	4548	60	17M	*	0	0	GTGACAGAACCTGATGC	AAAAAEE/AEEEEEEAE
NS500249:94:HLCHHAFXX:4:11505:21221:5247	0	VEEV	4548	60	54M	*	0	0	GTGACAGAACCTGATGCAGAGCTGGTGAGGGTGCATCCGAAGAGTTCTTTGGCT	AAAAAEE//EEEE/EEEEEEEEEEEEEEAEAEEEEEEEEEEAA/EEEEEEEEEE
NS500249:94:HLCHHAFXX:4:21612:3448:18689	0	VEEV	4548	60	54M	*	0	0	GTGACAGAACCTGATGCAGAGCTGGTGAGGGTGCATCCGAAGAGTTCTTTGGCT	AAAAAAE//EEEEEEEEEEEEEEEEAEEEEEEEEEEEEEEEEEEEEEEEEEEEE
NS500249:94:HLCHHAFXX:1:21305:16620:10723	0	VEEV	4549	60	16M	*	0	0	TGACAGAACCTGATGC	AAAAAEA/EEEEEEEE
NS500249:94:HLCHHAFXX:2:21302:5923:12672	0	VEEV	4549	60	16M	*	0	0	TGACAGAACCTGATGC	AAAAAEEEEEEE/EEE
NS500249:94:HLCHHAFXX:3:11504:24397:20137	0	VEEV	4549	60	16M	*	0	0	TGACAGAACCTGATGC	AAAAAEE/EEEEEEEE
NS500249:94:HLCHHAFXX:1:21310:12336:4665	0	VEEV	4550	60	13M	*	0	0	GACAGAACCTGAT	AAAAAEEEEEEEE
NS500249:94:HLCHHAFXX:2:11107:24012:2020	0	VEEV	4551	60	14M	*	0	0	ACAGAACCTGATGC	AAAAAEEEEEEEEE
NS500249:94:HLCHHAFXX:1:11205:3721:5246	0	VEEV	4552	60	15M	*	0	0	CAGAACCTGATGCAG	AAAAAEEEEEEE//E
NS500249:94:HLCHHAFXX:4:11603:21255:4967	0	VEEV	4552	60	29M1S	*	0	0	CAGAACCTGATGCAGAGCTGGTGAGGGTGT	AAAAAEEEEEEEEEEEEEEEEEEEEEEEEE
NS500249:94:HLCHHAFXX:4:11508:4014:8480	0	VEEV	4553	60	12M	*	0	0	AGAACCTGATGC	AA6AAEEEEEEE
NS500249:94:HLCHHAFXX:1:21310:21315:2836	0	VEEV	4554	60	11M	*	0	0	GAACCTGATGC	A6AAAEEEEEE
NS500249:94:HLCHHAFXX:4:21602:10233:1113	0	VEEV	4554	60	11M	*	0	0	GAACCTGATGC	AAAAAEEEEEE
NS500249:94:HLCHHAFXX:2:21306:18782:8884	0	VEEV	4569	60	33M	*	0	0	CTGGTGAGGGTGCATCCGAAGAGTTCTTTGGCT	6/6AAEEEEEEEAEEE/EE/EEEEEE/E/EEEE
NS500249:94:HLCHHAFXX:3:11411:20309:1079	0	VEEV	4569	60	33M	*	0	0	CTGGTGAGGGTGCATCCGAAGAGTTCTTTGGCT	AAA6AE6EEEEE/EEEEEEEEEEEEEEEEEEEE
NS500249:94:HLCHHAFXX:3:21407:7037:16757	0	VEEV	4569	60	32M	*	0	0	CTGGTGAGGGTGCATCCGAAGAGTTCTTTGGC	AAAAA6EEEEEEEEEEEEEAEEEAAAEEEEEE
NS500249:94:HLCHHAFXX:4:11512:12746:10557	0	VEEV	4579	60	35M	*	0	0	TGCATCCGAAGAGTTCTTTGGCTGGAAGGAAGGGC	A6AAAEEEEAEEEEEEE/EE/EAEE/EAEEEEEAE
NS500249:94:HLCHHAFXX:3:11508:8107:10073	0	VEEV	4583	60	42M1S	*	0	0	TCCGAAGAGTTCTCTGGCTGGAAGGAAGGGCTACAGCACAAGA	AAAAAEEEEEEEEEEEAE/EEE/EAA/EEEEEAEEEEAEEEEE
NS500249:94:HLCHHAFXX:2:21107:4679:18248	0	VEEV	4585	60	75M	*	0	0	CGAAGAGTTCTTTGGCTGGAAGGAAGGGCTACAGCACAAGCGATGGCAAAACTTTCTCATATTTGGAAGGGACCA	AAAAAEEEEEEEEEEEEEEEEEEEEEEEEEEEEEEEEEEEEEEEE<EEEEEEEEEEE<<<AEEEEAEE<EAEEEA
NS500249:94:HLCHHAFXX:1:11105:23440:2419	0	VEEV	4587	60	15M	*	0	0	AAGAGTTCTTTGGCT	AAAAAEEEEEEEEEE
NS500249:94:HLCHHAFXX:1:11202:8319:3675	0	VEEV	4587	60	15M	*	0	0	AAGAGTTCTTTGGCT	AAAAAEEEEEEEEEE
NS500249:94:HLCHHAFXX:1:21302:14114:16909	0	VEEV	4587	60	15M	*	0	0	AAGAGTTCTTTGGCT	AAAAAEEEEEEEEEE
NS500249:94:HLCHHAFXX:1:21304:10093:11481	0	VEEV	4587	60	15M	*	0	0	AAGAGTTCTTTGGCT	AAAAAEEEEEEEEEE
NS500249:94:HLCHHAFXX:1:21309:8613:14634	0	VEEV	4587	60	15M	*	0	0	AAGAGTTCTTTGGCT	AAAAAEEAEEEEEEE
NS500249:94:HLCHHAFXX:1:21310:6720:11370	0	VEEV	4587	60	15M	*	0	0	AAGAGTTCTTTGGCT	AAAAAEEEEEEEEEE
NS500249:94:HLCHHAFXX:2:11101:26399:10543	0	VEEV	4587	60	15M	*	0	0	AAGAGTTCTTTGGCT	AAAAAEEEEEEEEEE
NS500249:94:HLCHHAFXX:2:11109:2428:12481	0	VEEV	4587	60	14M	*	0	0	AAGAGTTCTTTGGC	AAAAA/EEEEEEEE
NS500249:94:HLCHHAFXX:2:11112:14158:14818	0	VEEV	4587	60	15M	*	0	0	AAGAGTTCTTTGGCT	AAAAAEEEEEAEEEE
NS500249:94:HLCHHAFXX:2:11304:19428:5107	0	VEEV	4587	60	15M	*	0	0	AAGAGTTCTTTGGCT	AAAAAEEEEEEEEEE
NS500249:94:HLCHHAFXX:2:21111:15300:4353	0	VEEV	4587	60	15M	*	0	0	AAGAGTTCTTTGGCT	AAAAAEEEEEEEEEE
NS500249:94:HLCHHAFXX:2:21205:15882:4693	0	VEEV	4587	60	15M	*	0	0	AAGAGTTCTTTGGCT	AAAAAEEEEEEEEEE
NS500249:94:HLCHHAFXX:3:11509:15917:15599	0	VEEV	4587	60	15M	*	0	0	AAGAGTTCTTTGGCT	AAAAAEEEEEEEEEE
NS500249:94:HLCHHAFXX:3:11511:18652:14352	0	VEEV	4587	60	15M	*	0	0	AAGAGTTCTTTGGCT	/AAAAE//EEA/EEE
NS500249:94:HLCHHAFXX:3:11511:6614:16959	0	VEEV	4587	60	15M	*	0	0	AAGAGTTCTTTGGCT	AAAAAEEEEEEEEEE
NS500249:94:HLCHHAFXX:3:11610:14272:4651	0	VEEV	4587	60	15M	*	0	0	AAGAGTTCTTTGGCT	AAAAAEEEEEEEEEE
NS500249:94:HLCHHAFXX:3:21412:19865:1878	0	VEEV	4587	60	15M	*	0	0	AAGAGTTCTTTGGCT	/A6AAEEEEEEEEEE
NS500249:94:HLCHHAFXX:3:21506:11262:8267	0	VEEV	4587	60	15M	*	0	0	AAGAGTTCTTTGGCT	AAAAAEEEEEEEEEE
NS500249:94:HLCHHAFXX:4:11603:3624:12539	0	VEEV	4587	60	15M	*	0	0	AAGAGTTCTTTGGCT	AAAAAEEEEEEEEAE
NS500249:94:HLCHHAFXX:4:11604:26256:11218	0	VEEV	4587	60	15M	*	0	0	AAGAGTTCTTTGGCT	AAAAAEEEEEEEEEE
NS500249:94:HLCHHAFXX:4:21409:22320:19473	0	VEEV	4587	60	15M	*	0	0	AAGAGTTCTTTGGCT	AAAAAEEEEEEAEEE
NS500249:94:HLCHHAFXX:4:21504:6103:14664	0	VEEV	4587	60	15M	*	0	0	AAGAGTTCTTTGGCT	AAAAAEEEEEEEEEE
NS500249:94:HLCHHAFXX:4:21505:17841:5362	0	VEEV	4587	60	15M	*	0	0	AAGAGTTCTTTGGCT	AAAAAEEEEEE/AEE
NS500249:94:HLCHHAFXX:4:21506:19732:5113	0	VEEV	4587	60	15M	*	0	0	AAGAGTTCTTTGGCT	AAAAAEEEEEEEEEE
NS500249:94:HLCHHAFXX:1:11306:7036:14205	0	VEEV	4588	60	14M	*	0	0	AGAGTTCTTTGGCT	AAAAAEEEEEEEEE
NS500249:94:HLCHHAFXX:1:11306:8357:14027	0	VEEV	4588	60	14M	*	0	0	AGAGTTCTTTGGCT	AAAAAEEEEEEEEE
NS500249:94:HLCHHAFXX:1:21108:18040:8214	0	VEEV	4588	60	14M	*	0	0	AGAGTTCTTTGGCT	AAAAAE/AEEEEEE
NS500249:94:HLCHHAFXX:1:21211:6542:19270	0	VEEV	4588	60	14M	*	0	0	AGAGTTCTTTGGCT	A/6AAEEEEEEAEE
NS500249:94:HLCHHAFXX:1:21307:16340:10141	0	VEEV	4588	60	14M	*	0	0	AGAGTTCTTTGGCT	AAAAAEAEEEEE/E
NS500249:94:HLCHHAFXX:2:11101:14192:13050	0	VEEV	4588	60	14M	*	0	0	AGAGTTCTTTGGCT	AAAAAEEEEEEEEE
NS500249:94:HLCHHAFXX:2:11106:6046:10018	0	VEEV	4588	60	14M	*	0	0	AGAGTTCTTTGGCT	AAAAAEEEEEEEAE
NS500249:94:HLCHHAFXX:2:11111:1396:11912	0	VEEV	4588	60	14M	*	0	0	AGAGTTCTTTGGCT	AAAAAEEEEEEEEE
NS500249:94:HLCHHAFXX:2:11112:26800:11968	0	VEEV	4588	60	14M	*	0	0	AGAGTTCTTTGGCT	AAAAAEEEEEEEEE
NS500249:94:HLCHHAFXX:2:11204:6911:3480	0	VEEV	4588	60	14M	*	0	0	AGAGTTCTTTGGCT	AAAAAEEEEEEEEE
NS500249:94:HLCHHAFXX:2:11207:19482:9830	0	VEEV	4588	60	1S14M	*	0	0	GAGAGTTCTTTGGCT	AAAAAEEEEEEEEEE
NS500249:94:HLCHHAFXX:2:11209:10387:7176	0	VEEV	4588	60	14M	*	0	0	AGAGTTCTTTGGCT	AAAAAEEEEEEEEE
NS500249:94:HLCHHAFXX:2:21207:20241:10592	0	VEEV	4588	60	14M	*	0	0	AGAGTTCTTTGGCT	AAAAAEEEEEEEAE
NS500249:94:HLCHHAFXX:3:11604:22545:1108	0	VEEV	4588	60	14M	*	0	0	AGAGTTCTTTGGCT	/AAAAEEEEEEEEE
NS500249:94:HLCHHAFXX:3:21402:22275:3385	0	VEEV	4588	60	14M	*	0	0	AGAGTTCTTTGGCT	AAAAAEEEEEEEAE
NS500249:94:HLCHHAFXX:3:21601:22781:13891	0	VEEV	4588	60	14M	*	0	0	AGAGTTCTTTGGCT	AAAAAEEEEEEEEE
NS500249:94:HLCHHAFXX:4:21407:23721:16471	0	VEEV	4588	60	14M	*	0	0	AGAGTTCTTTGGCT	A/AAAEEEEEEEEE
NS500249:94:HLCHHAFXX:4:21602:5635:11619	0	VEEV	4588	60	14M	*	0	0	AGAGTTCTTTGGCT	AAAAAE/EEEEAEE
NS500249:94:HLCHHAFXX:1:21102:24702:3374	0	VEEV	4589	60	53M	*	0	0	GAGTTCTTTGGCTGGAAGGAAGGGCTACAGCACAAGCGATGGCAAAACTTTCT	AAAAAEEEEEEEEEEEAEEEEEEEEEEEAEEEEEEEEEEEEEEEEEEEEEEEE
NS500249:94:HLCHHAFXX:1:21210:21661:16662	0	VEEV	4589	60	13M	*	0	0	GAGTTCTTTGGCT	AAAAAEEEEEEEE
NS500249:94:HLCHHAFXX:2:11111:14879:19917	0	VEEV	4589	60	13M	*	0	0	GAGTTCTTTGGCT	AAAAAEEEEEAEE
NS500249:94:HLCHHAFXX:2:11307:2449:8620	0	VEEV	4589	60	12M	*	0	0	GAGTTCTTTGGC	AAAAAEEEE/EE
NS500249:94:HLCHHAFXX:2:21306:20843:1189	0	VEEV	4589	60	13M	*	0	0	GAGTTCTTTGGCT	AAAAAEEEEEEEE
NS500249:94:HLCHHAFXX:3:21404:22773:16814	0	VEEV	4589	60	1S13M	*	0	0	TGAGTTCTTTGGCT	AA/AAEEEEEEEAE
NS500249:94:HLCHHAFXX:4:11407:11892:13501	0	VEEV	4589	60	13M	*	0	0	GAGTTCTTTGGCT	AAAAAEEEEEEEE
NS500249:94:HLCHHAFXX:4:21404:7958:13091	0	VEEV	4589	60	52M1S	*	0	0	GAGTTCTTTGGCTGGAAGGAAGGGCTACAGCACAAGCGATGGCAAAACTTTCC	AAA6AEEEEEEEEEEEEEEEEEEEEEEEEEEEEEEEEEEEEEEEEEEEEEEEE
NS500249:94:HLCHHAFXX:1:11206:7107:16055	0	VEEV	4591	60	11M	*	0	0	GTTCTTTGGCT	/AAAAEEEEEE
NS500249:94:HLCHHAFXX:4:11510:16647:17108	0	VEEV	4591	60	11M	*	0	0	GTTCTTTGGCT	AAAAAEE/EEE
NS500249:94:HLCHHAFXX:4:11611:12374:8091	0	VEEV	4591	60	11M	*	0	0	GTTCTTTGGCT	AAAAAEEEEEE
NS500249:94:HLCHHAFXX:2:21111:16397:3937	0	VEEV	4596	60	21M	*	0	0	TTGGCTGGAAGGAAGGGCTAC	AAAAAEEEEEEEEEEEEEEEE
NS500249:94:HLCHHAFXX:1:11212:24159:18272	0	VEEV	4652	60	12M	*	0	0	AGGGACCAAGTT	AA<AAEEEEEEE
NS500249:94:HLCHHAFXX:2:11101:1891:16351	0	VEEV	4652	60	12M	*	0	0	AGGGACCAAGTT	AAAAAEEEA/EE
NS500249:94:HLCHHAFXX:2:11208:14998:1119	0	VEEV	4652	60	12M	*	0	0	AGGGACCAAGTT	AAAAAEEEEEEE
NS500249:94:HLCHHAFXX:3:11501:14386:16311	0	VEEV	4652	60	12M	*	0	0	AGGGACCAAGTT	AA6AAEEEEEEE
NS500249:94:HLCHHAFXX:3:21405:13787:4198	0	VEEV	4652	60	12M	*	0	0	AGGGACCAAGTT	AAAAAEAEEEEE
NS500249:94:HLCHHAFXX:3:21510:17458:13134	0	VEEV	4652	60	12M	*	0	0	AGGGACCAAGTT	AAA/AEEEEEEE
NS500249:94:HLCHHAFXX:2:21111:18548:19107	0	VEEV	4667	60	1S11M	*	0	0	CCCAGGCGGCCA	AA/AAEE6EEEE
NS500249:94:HLCHHAFXX:3:11405:12531:10986	0	VEEV	4667	60	11M	*	0	0	CCAGGCGGCCA	AAAAAEEEEEE
NS500249:94:HLCHHAFXX:3:11509:26457:15238	0	VEEV	4667	60	11M	*	0	0	CCAGGCGGCCA	AA/A/EEEEEE
NS500249:94:HLCHHAFXX:3:11510:1125:15168	0	VEEV	4667	60	11M	*	0	0	CCAGGCGGCCA	AAAA/AE/EEE
NS500249:94:HLCHHAFXX:3:21608:3687:3747	0	VEEV	4667	60	11M	*	0	0	CCAGGCGGCCA	AAAAAEEEEEE
NS500249:94:HLCHHAFXX:4:11610:26233:9427	0	VEEV	4667	60	11M	*	0	0	CCAGGCGGCCA	AAAAAEEAEEE
NS500249:94:HLCHHAFXX:4:21407:24178:7108	0	VEEV	4667	60	1S11M	*	0	0	CCCAGGCGGCCA	AAAAAEEEEEEE
NS500249:94:HLCHHAFXX:4:21604:10524:9055	0	VEEV	4667	60	1S11M	*	0	0	CCCAGGCGGCCA	AAAA6EEEEEEA
NS500249:94:HLCHHAFXX:3:21506:4430:4108	0	VEEV	4670	60	25M	*	0	0	GGCGGCCAAGGATATAGCAGAAATT	AAAAAEEEEEEEEEEEEEEEEEEEE
NS500249:94:HLCHHAFXX:1:21104:15892:3220	0	VEEV	4716	60	13M	*	0	0	ACGGAGGCCAATG	AAAA6EEEEEEEE
NS500249:94:HLCHHAFXX:1:11310:14554:4865	0	VEEV	4717	60	15M	*	0	0	CGGAGGCCAATGAGC	AAAAAEEEEEEEEEE
NS500249:94:HLCHHAFXX:4:11602:20318:9701	0	VEEV	4717	60	15M	*	0	0	CGGAGGCCAATGAGC	AAAAAEEEEEEEEEE
NS500249:94:HLCHHAFXX:3:11509:23146:9630	0	VEEV	4724	60	49M	*	0	0	CAATGAGCAGGTATGCATGTATATCCTCGGAGAAAGCATGAGCAGTATT	AA6AAEEE/AEE6E/E/E/EEE6EEA/AEEEE//AEAEE/AEAEAEEEE
NS500249:94:HLCHHAFXX:3:11605:1698:15957	0	VEEV	4724	60	48M1S	*	0	0	CAATGAGCAGGTATGCATGTATATCCTCGGAGAAAGCATGAGCAGTATC	AAAAA/EE/EEEEEEEEEEEEE/EAEEEEEEEAEEEEEEE<EEAEEEEE
NS500249:94:HLCHHAFXX:1:11105:5397:7355	0	VEEV	4740	60	33M	*	0	0	ATGTATATCCTCGGAGAAAGCATGAGCAGTATT	AAAAAEAE/E/AEEEEEEE6/EEEEEEEEE6EE
NS500249:94:HLCHHAFXX:1:11211:25220:17019	0	VEEV	4740	60	33M	*	0	0	ATGTATATCCTCGGAGAAAGCATGAGCAGTATT	AAAA/EEEEEEEEEEEEEEEEEEEEEEEEEEEE
NS500249:94:HLCHHAFXX:2:11207:7897:6666	0	VEEV	4740	60	33M	*	0	0	ATGTATATCCTCGGAGAAAGCATGAGCAGTATT	AAAAAEEEEEEEEEEEEEEEEEE/EEEEEEEEE
NS500249:94:HLCHHAFXX:2:11310:19421:14750	0	VEEV	4740	60	33M	*	0	0	ATGTATATCCTCGGAGAAAGCATGAGCAGTATT	AAAAAEEEEEEEEEEEEEEEEEEEEEEEEE6EE
NS500249:94:HLCHHAFXX:3:11408:4819:14971	0	VEEV	4740	60	33M	*	0	0	ATGTATATCCTCGGAGAAAGCATGAGCAGTATT	AAAA/EAEEEEEEEAEEEEEEAEEEEEEEEEEE
NS500249:94:HLCHHAFXX:3:11611:4510:7209	0	VEEV	4740	60	33M	*	0	0	ATGTATATCCTCGGAGAAAGCATGAGCAGTATT	AAAAAEEEEEEEEAEEEEEEEEEEAEEEEEEEE
NS500249:94:HLCHHAFXX:3:21507:20159:6692	0	VEEV	4740	60	33M	*	0	0	ATGTATATCCTCGGAGAAAGCATGAGCAGTATT	AAAAAEEEEEEEEEEEEEEEEEEEEEEAEEEEA
NS500249:94:HLCHHAFXX:4:11408:9739:10789	0	VEEV	4740	60	53M	*	0	0	ATGTATATCCTCGGAGAAAGCATGAGCAGTATTAGGTCGAAATGCCCCGTCGA	AAAAAEEEAEEEEEEEEE6EEAEEEEEEEEEEEEEEEEEEAEEAAEEEEEAEE
NS500249:94:HLCHHAFXX:4:11506:21200:12571	0	VEEV	4740	60	32M1S	*	0	0	ATGTATATCCTCGGAGAAAGCATGAGCAGTATC	6/AAAEEEEAEEEEEEEEEEAEEEEEEEEEEEE
NS500249:94:HLCHHAFXX:1:11107:6970:7968	0	VEEV	4741	60	32M	*	0	0	TGTATATCCTCGGAGAAAGCATGAGCAGTATT	AAAAAEEEEEEEEEEEEEEEEEEEEEEEEEEE
NS500249:94:HLCHHAFXX:1:11203:14995:16553	0	VEEV	4741	60	32M	*	0	0	TGTATATCCTCGGAGAAAGCATGAGCAGTATT	AAAAAEEAEEEEEEEE6A/AEEEEEA/EEEEE
NS500249:94:HLCHHAFXX:1:11209:13424:14878	0	VEEV	4741	60	32M	*	0	0	TGTATATCCTCGGAGAAAGCATGAGCAGTATT	/AAAAEEEEEEEEEEEEEEAEEEEEEEEEEEE
NS500249:94:HLCHHAFXX:1:11306:14213:7630	0	VEEV	4741	60	32M	*	0	0	TGTATATCCTCGGAGAAAGCATGAGCAGTATT	/AAAAEEEEEEEEEEEEEEEEEEEEEEEEEEE
NS500249:94:HLCHHAFXX:1:21110:6509:4044	0	VEEV	4741	60	32M	*	0	0	TGTATATCCTCGGAGAAAGCGTGAGCAGTATT	AAAAAEEEEEEEEEEEEAEEEEEEAEEEE/EE
NS500249:94:HLCHHAFXX:2:11205:18211:13724	0	VEEV	4741	60	32M	*	0	0	TGTATATCCTCGGAGAAAGCATGAGCAGTATT	AAAAAEEEEEEEEAEEEAEEEEEEEEEEEEEE
NS500249:94:HLCHHAFXX:2:11211:24924:14648	0	VEEV	4741	60	31M1S	*	0	0	TGTATATCCTCGGAGAAAGCATGAGCAGTATC	/AAAAEEEEEEEEEEEEEEEEEEEEEAEEEEE
NS500249:94:HLCHHAFXX:2:11306:16163:4717	0	VEEV	4741	60	32M	*	0	0	TGTATATCCTCGGAGAAAGCATGAGCAGTATT	AAAAAEEEEEEEEEEAEEEEEEEEEE6EE6EE
NS500249:94:HLCHHAFXX:2:21112:6335:19516	0	VEEV	4741	60	32M	*	0	0	TGTATATCCTCGGAGAAAGCATGAGCAGTATT	AAAAAEEEEEEEEEEEEEEEEEEEEEEEEEEE
NS500249:94:HLCHHAFXX:3:11506:8446:2081	0	VEEV	4741	60	32M	*	0	0	TGTATATCCTCGGAGAAAGCATGAGCAGTATT	AAA6AEEEEEEEEEEEEEE<EEEEEEAEEEEE
NS500249:94:HLCHHAFXX:3:21404:24985:18442	0	VEEV	4741	60	32M	*	0	0	TGTATATCCTCGGAGAAAGCATGTGCAGTATT	AAAAA6EEEEEEEEEEEEE/EEEEEEEEEEAE
NS500249:94:HLCHHAFXX:4:11508:16586:13034	0	VEEV	4741	60	32M	*	0	0	TGTATATCCTCGGAGAAAGCATGAGCAGTATT	AAAAAEEEEEEEEEEEEEEAEEEEEEEEEEEE
NS500249:94:HLCHHAFXX:4:21406:11429:6215	0	VEEV	4741	60	32M	*	0	0	TGTATATCCTCGGAGAAAGCATGAGCAGTATT	AAAAAEEAEEEEEEEEEEEEEEEEEEEEEEEE
NS500249:94:HLCHHAFXX:1:11109:5351:4269	0	VEEV	4742	60	27M1S	*	0	0	GTATATCCTCGGAGAAAGCATGAGCAGG	AA6AAEEEEEEEEEEEEEEEEEEEEEEE
NS500249:94:HLCHHAFXX:2:11205:4260:6275	0	VEEV	4742	60	28M	*	0	0	GTATATCCTCGGAGAAAGCATGAGCAGT	AA6AAEEEEEEEEEEEEEEEEEEEEEEE
NS500249:94:HLCHHAFXX:2:11308:10166:3628	0	VEEV	4742	60	27M1S	*	0	0	GTATATCCTCGGAGAAAGCATGAGCAGC	AAAAAEEEEEEEEEEEEEEEEEEEEEEE
NS500249:94:HLCHHAFXX:3:21509:4774:14511	0	VEEV	4742	60	28M	*	0	0	GTATATCCTCGGAGAAAGCATGAGCAGT	AA/AAEEEEEEEEEEEEEEEEEEEEEEE
NS500249:94:HLCHHAFXX:4:11501:2178:16062	0	VEEV	4742	60	28M	*	0	0	GTATATCCTCGGAGAAAGCATGAGCAGT	AAAAAEEEEEEEEEEAEEEAEEEEE/EE
NS500249:94:HLCHHAFXX:1:11206:5889:15269	0	VEEV	4743	60	30M	*	0	0	TATATCCTCGGAGAAAGCATGAGCAGTATT	AAAAAEEEEE6EEEEEEEEEEEEE/EEEEE
NS500249:94:HLCHHAFXX:2:21109:3810:4172	0	VEEV	4743	60	29M1S	*	0	0	TATATCCTCGGAGAAAGCATGAGCAGTATC	AAAAAEEEEEEEEEEAEEEEEEEEEEEEEE
NS500249:94:HLCHHAFXX:2:21112:7721:13771	0	VEEV	4743	60	1S26M	*	0	0	ATATATCCTCGGAGAAAGCATGAGCAG	/AAAAEEEAEEE6E6AE/EEEEEEEEE
NS500249:94:HLCHHAFXX:3:11609:17380:7658	0	VEEV	4743	60	30M	*	0	0	TATATCCTCGGAGAAAGCATGAGCAGTATT	AAAAAEEEEEEEEEEEEEEEEEEEEEEEEA
NS500249:94:HLCHHAFXX:3:21409:14582:4340	0	VEEV	4743	60	30M	*	0	0	TATATCCTCGGAGAAAGCATGAGCAGTATT	AAAAAEEEEEEEEEEEEEAEEEEEEEEAEE
NS500249:94:HLCHHAFXX:4:11508:7881:2236	0	VEEV	4743	60	30M	*	0	0	TATATCCTCGGAGAAAGCATGAGCAGTATT	AAAAAEEEEEEEEEEEEEEEEEEEEEAEEE
NS500249:94:HLCHHAFXX:3:21505:8379:8055	0	VEEV	4744	60	28M	*	0	0	ATATCCTCGGAGAAAGCATGAGCAGTAT	AA<AAEEEEEEEEEEAEE/EAEEEEEEE
NS500249:94:HLCHHAFXX:1:11203:16269:18551	0	VEEV	4745	60	25M	*	0	0	TATCCTCGGAGAAAGCATGAGCAGT	AAAAAEEEEEEEEEEEEEEEEE/EE
NS500249:94:HLCHHAFXX:1:11303:11313:10269	0	VEEV	4745	60	28M	*	0	0	TATCCTCGGAGAAAGCATGAGCAGTATT	AAAAAEEEEEEEAEEEEEEEEEEEE6EE
NS500249:94:HLCHHAFXX:1:21308:18477:12792	0	VEEV	4745	60	28M	*	0	0	TATCCTCGGAGAAAGCATGAGCAGTATT	AAAAAEEEEEEEEEEEEEEEEEEEEAEE
NS500249:94:HLCHHAFXX:2:11109:14656:3842	0	VEEV	4745	60	25M	*	0	0	TATCCTCGGAGAAAGCATGAGCAGT	/AAAAEEEEEEE6/EEEEEEEE/EE
NS500249:94:HLCHHAFXX:2:21103:12343:2943	0	VEEV	4745	60	25M	*	0	0	TATCCTCGGAGAAAGCATGAGCAGT	6AAAAEEEEEEEEEEEEEEEEE/EE
NS500249:94:HLCHHAFXX:2:21204:6690:16688	0	VEEV	4745	60	27M1S	*	0	0	TATCCTCGGAGAAAGCATGAGCAGTATC	6AAAAEEEEEEEEEEEEEAAAEAEEEEE
NS500249:94:HLCHHAFXX:2:21308:9448:14299	0	VEEV	4745	60	25M	*	0	0	TATCCTCGGAGAAAGCATGAGCAGT	AAAAAEEEEEEEEEEEEEEEEE/EE
NS500249:94:HLCHHAFXX:3:11402:8506:4746	0	VEEV	4745	60	5S28M	*	0	0	ATGTGTATCCTCGGAGAAAGCATGAGCAGTATT	AAAAAEEEEEEEEEEEEEEEEEEEEEE6EE6EE
NS500249:94:HLCHHAFXX:3:11408:8671:14240	0	VEEV	4745	60	25M	*	0	0	TATCCTCGGAGAAAGCATGAGCAGT	AAAAAEEEEEEEEEEEEEEEEEAEE
NS500249:94:HLCHHAFXX:3:11508:4794:12271	0	VEEV	4745	60	3S25M	*	0	0	GTGTATCCTCGGAGAAAGCATGAGCAGT	AAAAAEEEEEEEEEEAEEEEEEEEEEEE
NS500249:94:HLCHHAFXX:3:11512:10073:5257	0	VEEV	4745	60	25M	*	0	0	TATCCTCGGAGAAAGCATGAGCAGT	AAAAAEEEEEEEEEEEEEEEEEEEE
NS500249:94:HLCHHAFXX:3:21610:16879:15990	0	VEEV	4745	60	24M1S	*	0	0	TATCCTCGGAGAAAGCATGAGCAGC	AAAAAEEEEEEEEEEEEEEEEEAEE
NS500249:94:HLCHHAFXX:4:11408:19505:14741	0	VEEV	4745	60	24M1S	*	0	0	TATCCTCGGAGAAAGCATGAGCAGC	AAAAAEEAEEEEEEAEEEEAAEEEE
NS500249:94:HLCHHAFXX:4:21511:7262:13602	0	VEEV	4745	60	21M1S	*	0	0	TATCCTCGGAGAAAGCATGAGT	6AAAAEEEEEEEE/EE6EEEEE
NS500249:94:HLCHHAFXX:1:21303:8336:12051	0	VEEV	4746	60	24M	*	0	0	ATCCTCGGAGAAAGCATGAGCAGT	AAAAAEEEEEEEEEEEEEEEEEEE
NS500249:94:HLCHHAFXX:2:21210:15536:2266	0	VEEV	4746	60	27M	*	0	0	ATCCTCGGAGAAAGCATGAGCAGTATT	AAAAAEEEEEEEEEEEEEEEEEEEAEE
NS500249:94:HLCHHAFXX:2:21210:19178:15862	0	VEEV	4746	60	27M	*	0	0	ATCCTCGGAGAAAGCATGAGCAGTATT	/AAAAEEEEEAEEEEEEEEEEEEE6EE
NS500249:94:HLCHHAFXX:2:21312:17686:18304	0	VEEV	4746	60	27M	*	0	0	ATCCTCGGAGAAAGCATGAGCAGTATT	AAAAAEEEEEEAEEEEEEEEEAEEEEE
NS500249:94:HLCHHAFXX:3:11405:25826:7671	0	VEEV	4746	60	27M	*	0	0	ATCCTCGGAGAAAGCATGAGCAGTATT	/AAA/E/E/EEE6E/EEEEEEAEEEEE
NS500249:94:HLCHHAFXX:3:11602:21441:3571	0	VEEV	4746	60	27M	*	0	0	ATCCTCGGAGAAAGCATGAGCAGTATT	/AAAAEEEEE6EEEEAEEEEEEEEAE6
NS500249:94:HLCHHAFXX:3:21402:8200:10059	0	VEEV	4746	60	23M1S	*	0	0	ATCCTCGGAGAAAGCATGAGCAGC	AA6AAE/AA//AAAE<EAEEEEAE
NS500249:94:HLCHHAFXX:3:21411:3453:8716	0	VEEV	4746	60	27M	*	0	0	ATCCTCGGAGAAAGCATGAGCAGTATT	/AAAAE/A/EEAEEE/EEEEE/EE6EA
NS500249:94:HLCHHAFXX:3:21506:5661:3168	0	VEEV	4746	60	27M	*	0	0	ATCCTCGGAGAAAGCATGAGCAGTATT	AAAAAEEEEEEEEEEEEEEEEEEEAAE
NS500249:94:HLCHHAFXX:3:21512:2335:8954	0	VEEV	4746	60	20M2S	*	0	0	ATCCTCGGAGAAAGCATGAGAA	AAAAAEEEEEEEEEEE/EEA/E
NS500249:94:HLCHHAFXX:3:21603:17395:8087	0	VEEV	4746	60	24M	*	0	0	ATCCTCGGAGAAAGCATGAGCAGT	/AAAAEEEEEEEEEEEEEEEEEEE
NS500249:94:HLCHHAFXX:1:21105:8788:4657	0	VEEV	4747	60	1S26M	*	0	0	GTCCTCGGAGAAAGCATGAGCAGTATT	AAAAAEEEEEEEEEEAEEEEEEEEAEE
NS500249:94:HLCHHAFXX:2:21202:18008:3067	0	VEEV	4747	60	26M	*	0	0	TCCTCGGAGAAAGCATGAGCAGTATT	AAAAAEEEEEEEEEEEEEEEEEE6EE
NS500249:94:HLCHHAFXX:3:11605:1537:3450	0	VEEV	4747	60	25M1S	*	0	0	TCCTCGGAGAAAGCATGAGCAGTATC	AAAAAEEEEEEEEEEEEEEEEEEEEE
NS500249:94:HLCHHAFXX:4:11603:10429:10701	0	VEEV	4747	60	26M	*	0	0	TCCTCGGAGAAAGCATGAGCAGTATT	AAAAAEEEEAAEEEEEEEEEEEEEEE
NS500249:94:HLCHHAFXX:4:21403:21647:1747	0	VEEV	4747	60	26M	*	0	0	TCCTCGGAGAAAGCATGAGCAGTATT	/AAAAEE/EE/EEEEEEEEAEEEEEE
NS500249:94:HLCHHAFXX:4:21505:21901:17010	0	VEEV	4747	60	26M	*	0	0	TCCTCGGAGAAAGCATGAGCAGTATT	/A/AAEEEEEEEEEEEEEA/EEEEEE
NS500249:94:HLCHHAFXX:3:21505:16233:19471	0	VEEV	4749	60	24M	*	0	0	CTCGGAGAAAGCATGAGCAGTATT	AAAAAEEA/EEEEEEEEEEEEEEE
NS500249:94:HLCHHAFXX:3:21608:24030:1862	0	VEEV	4749	60	24M	*	0	0	CTCGGAGAAAGCATGAGCAGTATT	AAAAAEE//EEE6EE/AEEE/EE<
NS500249:94:HLCHHAFXX:4:11604:10965:4706	0	VEEV	4749	60	24M	*	0	0	CTCGGAGAAAGCATGAGCAGTATT	AAAAAEEEEEEEEEEEEEEEEEEE
NS500249:94:HLCHHAFXX:2:21202:17449:1322	0	VEEV	4750	60	23M	*	0	0	TCGGAGAAAGCATGAGCAGTATT	AAAAAEEE/EEEEEEEEEEEEEE
NS500249:94:HLCHHAFXX:4:11410:25223:7404	0	VEEV	4750	60	41M2S	*	0	0	TCGGAGAAAGCATGAGCAGTATTAGGTCGAAATGCCCCGTCTA	AAAAAAE6EEEEEEE/AEEEEEEE66AAEEEEEE/EAEAE//E
NS500249:94:HLCHHAFXX:1:21207:16252:13133	0	VEEV	4758	60	15M	*	0	0	AGCATGAGCAGTATT	AAAAAEAEEEEEEEE
NS500249:94:HLCHHAFXX:4:21407:21554:6965	0	VEEV	4758	60	15M	*	0	0	AGCATGAGCAGTATT	AAAAAEEEEAEEEEE
NS500249:94:HLCHHAFXX:4:21506:1733:14896	0	VEEV	4758	60	15M	*	0	0	AGCATGAGCAGTATT	/AAAA6EEEEEEEEE
NS500249:94:HLCHHAFXX:4:21609:16596:16553	0	VEEV	4760	60	13M	*	0	0	CATGAGCAGTATT	AAAAAEEEEE6EA
NS500249:94:HLCHHAFXX:3:21608:24509:8412	0	VEEV	4762	60	11M	*	0	0	TGAGCAGTATT	6AAAA/EE/EE
NS500249:94:HLCHHAFXX:4:11501:9076:4831	0	VEEV	4762	60	11M	*	0	0	TGAGCAGTATT	AAAAA6EEEEE
NS500249:94:HLCHHAFXX:1:11207:18152:6291	0	VEEV	4766	60	45M	*	0	0	CAGTATTAGGTCGAAATGCCCCGTCGAAGAGTCGGAAGCCTCCAC	AAAAAEEEEEEEEEEEEEEAEEEEEEEEEEEEEEEEEEEEEEEAE
NS500249:94:HLCHHAFXX:4:11505:3166:7715	0	VEEV	4766	60	44M1S	*	0	0	CAGTATTAGGTCGAAATGCCCCGTCGAAGAGTCGGAAGCCTCCAT	AAAAAEEEEEEEEEE/EEEEEEEEEEEEEEEEEEEAAEEEEEAEE
NS500249:94:HLCHHAFXX:4:21408:25703:8541	0	VEEV	4767	60	69M6S	*	0	0	AGTATTAGGTCGAAATGCCCCGTCGAAGAGTCGGAAGCCTCCACACCACCTAGCACGCTGCCTTGCTTGCAGATC	AAAAAEEEEEEEEE6EE<E<EEEEEEEE/EAEEE/EEEEEEE6A/EE/EEEE/EAEAAEEEEEEEEAEEAAE/EE
NS500249:94:HLCHHAFXX:2:11101:26247:9157	0	VEEV	4780	60	48M	*	0	0	AATGCCCCGTCGAAGAGTCGGAAGCCTCCACACCACCTAGCACGCTGC	AAAAAEEEEEEEEEE/EEEEEE/EEEEEEEEEA/EEEEEEEEA/EEEE
NS500249:94:HLCHHAFXX:2:21107:22726:9758	0	VEEV	4780	60	47M1S	*	0	0	AATGCCCCGTCGAAGAGTCGGAAGCCTCCACACCACCTAGCACGCTGT	AAAAAEEEEEEEEEEEEEEEEEEEEEEEEAAEE<EEEEEEEEEEEEEE
NS500249:94:HLCHHAFXX:3:11610:6309:13436	0	VEEV	4780	60	48M	*	0	0	AATGCCCCGTCGAAGAGTCGGAAGCCTCCACACCACCTAGCACGCTGC	AAAAAEEEEEEEEEE/EEEEEE/EEEEEEEEAEE/EEEEEE<EEEEEE
NS500249:94:HLCHHAFXX:2:11208:14688:4741	0	VEEV	4781	60	13M	*	0	0	ATGCCCCGTCGAA	AAAAAEEEEEEEE
NS500249:94:HLCHHAFXX:4:21601:4172:11098	0	VEEV	4781	60	13M	*	0	0	ATGCCCCGTCGAA	AAAAAEEEEEEEE
NS500249:94:HLCHHAFXX:1:11310:16019:3976	0	VEEV	4784	60	14M	*	0	0	CCCCGTCGAAGAGT	AAAAAEEEEEEEEE
NS500249:94:HLCHHAFXX:1:21111:13399:16384	0	VEEV	4784	60	11M	*	0	0	CCCCGTCGAAG	AAAAAEEEEEE
NS500249:94:HLCHHAFXX:2:21105:11027:17699	0	VEEV	4784	60	14M	*	0	0	CCCCGTCGAAGAGT	AAAAAEEEEEEEEE
NS500249:94:HLCHHAFXX:3:11608:8205:18231	0	VEEV	4784	60	11M	*	0	0	CCCCGTCGAAG	AAAAAEEEAEE
NS500249:94:HLCHHAFXX:4:21405:7318:9990	0	VEEV	4784	60	14M	*	0	0	CCCCGTCGAAGAGT	AAAAAEEEEEEEEE
NS500249:94:HLCHHAFXX:4:21512:16715:3121	0	VEEV	4786	60	28M	*	0	0	CCGTCGAAGAGTCGGAAGCCTCCACACC	AAAAAEEEEEEEEEEE/EEEEEEAE/EE
NS500249:94:HLCHHAFXX:2:21304:15124:9589	0	VEEV	4789	60	37M	*	0	0	TCGAAGAGTCAGAAGCCTCCACACCACCTAGCACGCT	6AAAAEEEEAAEEAEE/EEEAE/E/AEEEEEE/E/EA
NS500249:94:HLCHHAFXX:1:11310:2533:14556	0	VEEV	4790	60	15M	*	0	0	CGAAGAGTCGGAAGC	AAAAAEEEEEEEEEE
NS500249:94:HLCHHAFXX:1:11306:11238:2015	0	VEEV	4792	60	12M	*	0	0	AAGAGTCGGAAG	AA6AAAAE/EEE
NS500249:94:HLCHHAFXX:1:21102:24397:17211	0	VEEV	4792	60	18M	*	0	0	AAGAGTCGGAAGCCTCCA	AAAAAEEEEEAEEEEEEE
NS500249:94:HLCHHAFXX:1:21208:26206:8001	0	VEEV	4792	60	13M	*	0	0	AAGAGTCGGAAGC	AAAAAEEEEEEEE
NS500249:94:HLCHHAFXX:1:11112:17749:6097	0	VEEV	4793	60	20M	*	0	0	AGAGTCGGAAGCCTCCACAC	AAAAAEEEEEEEEEEEEEEE
NS500249:94:HLCHHAFXX:1:11205:21975:5852	0	VEEV	4793	60	20M	*	0	0	AGAGTCGGAAGCCTCCACAC	AAAAAEEEEEEEEEEEEEEE
NS500249:94:HLCHHAFXX:2:11308:26365:11259	0	VEEV	4812	60	22M	*	0	0	CCACCTAGCACGCTGCCTTGCT	AAAAAEEEEEE/EEEEEEEEEE
NS500249:94:HLCHHAFXX:2:21212:18307:13663	0	VEEV	4812	60	22M	*	0	0	CCACCTAGCACGCTGCCTTGCT	AA/AAEEEEEEEAEEEEEEEEE
NS500249:94:HLCHHAFXX:3:11507:10986:14259	0	VEEV	4812	60	22M	*	0	0	CCACCTAGCACGCTGCCTTGCT	AAAAAEEEEEEE/EEAAEEEEE
NS500249:94:HLCHHAFXX:3:11608:19039:17299	0	VEEV	4848	60	74M	*	0	0	ATGACTCCAGAAAGAGTACAGCGCCTAAAAGCCTCACGTCCAGAACAAATTACTGTGTGCTCATCCTTTCCATT	AAAAAEEEEEEEEEEAEEEAEEEEEEEEEEEEEEEEEEEEEE<EEEEEEEAEEA/AEEEEEEEEEEEEEEEEEE
NS500249:94:HLCHHAFXX:4:21502:17995:4009	0	VEEV	4859	60	34M1S	*	0	0	AAGAGTACAGCGCCTAAAAGCCTCACGTCCAGAAT	AAAAAEEE/EEEE<AAE/EEEEEE/AEEEEEEEEE
NS500249:94:HLCHHAFXX:1:11305:19908:9280	0	VEEV	4879	60	16M	*	0	0	CCTCACGTCCAGAACA	AAAAAEEEEEEE/EEE
NS500249:94:HLCHHAFXX:1:21201:25770:7888	0	VEEV	4879	60	16M	*	0	0	CCTCACGTCCAGAACA	AAAAAEAEEEEEE/AE
NS500249:94:HLCHHAFXX:2:11107:9619:12673	0	VEEV	4879	60	62M13S	*	0	0	CCTCACGTCCAGAACAAATTACTGTGTGCTCATCCTTTCCATTGCCGAAGTATAGAATCACTAGATCGGAAGAGC	AAAAAEEEEEEEEEEEEEEAEE/EEEEEEEEEEEEEEEEEEEEEEEEA<EEEEAA/<AEEEAEEAEA/EEAEEAE
NS500249:94:HLCHHAFXX:4:11408:6920:6975	0	VEEV	4880	60	44M1S	*	0	0	CTCACGTCCAGAACAAATTACTGTGTGCTCATCCTTTCCATTGCT	AAAAAEEEEEEEAEEAEEEEEEEAEEEEEEEEEEEEEEEEEEEEE
NS500249:94:HLCHHAFXX:3:11604:7052:3474	0	VEEV	4881	60	48M	*	0	0	TCACGTCCAGAACAAATTACTGTGTGCTCATCCTTTCCATTGCCGAAG	AAAAAEEEEEEEEAEEEEEE/E/EEEEEEEEEEEEEEAEEEEEEEEEE
NS500249:94:HLCHHAFXX:4:11506:17019:2843	0	VEEV	4881	60	48M	*	0	0	TCACGTCCAGAACAAATTACTGTGTGCTCATCCTTTCCATTGCCGAAG	AA/AAEEEEEEEEAEEEEEEEEEEEEEEEEEEEEEEEAEEEEAAAEAE
NS500249:94:HLCHHAFXX:1:21106:12813:4188	0	VEEV	4884	60	38M	*	0	0	CGTCCAGAACAAATTACTGTGTGCTCATCCTTTCCATT	AAAAAEEEEEEEEEAEEEEAEEEEEEAEEEEEEEEEEE
NS500249:94:HLCHHAFXX:1:21311:6643:4218	0	VEEV	4893	60	36M	*	0	0	CAAATTACTGTGTGCTCATCCTTTCCATTGCCGAAG	AAAAAEEEAEEEEE/EAEEE/EEEEAEEEEE/EEEE
NS500249:94:HLCHHAFXX:3:11502:22661:13447	0	VEEV	4893	60	36M1S	*	0	0	CAAATTACTGTGTGCTCATCCTTTCCATTGCCGAAGC	AA/AAEEEEEEEEEEEEEE/EEEEEEEEEEEAA/AEE
NS500249:94:HLCHHAFXX:4:11510:10272:12263	0	VEEV	4893	60	37M	*	0	0	CAAATTACTGTGTGCTCATCCTTTCCATTGCCGAAGT	AAAAAEEEEEEEEEAE6E//EEEE6AEEEEEEEEAAE
NS500249:94:HLCHHAFXX:1:11308:6418:17468	0	VEEV	4896	60	13M	*	0	0	ATTACTGTGTGCT	AAAAAAEEEEEEE
NS500249:94:HLCHHAFXX:3:11507:7074:1152	0	VEEV	4896	60	12M	*	0	0	ATTACTGTGTGC	AAAAAEEEEEEE
NS500249:94:HLCHHAFXX:4:11410:12398:9622	0	VEEV	4896	60	13M	*	0	0	ATTACTGTGTGCT	/AAAAEAEEEEEE
NS500249:94:HLCHHAFXX:4:21402:4435:5309	0	VEEV	4896	60	13M	*	0	0	ATTACTGTGTGCT	AAAAAEEEEEEEE
NS500249:94:HLCHHAFXX:4:21408:4054:5997	0	VEEV	4896	60	13M	*	0	0	ATTACTGTGTGCT	AAAAAEEEAEEEE
NS500249:94:HLCHHAFXX:2:11310:16329:10897	0	VEEV	4898	60	14M	*	0	0	TACTGTGTGCTCAT	AAAAAEEEEEE//E
NS500249:94:HLCHHAFXX:1:11201:25944:15727	0	VEEV	4909	60	40M	*	0	0	CATCCTTTCCATTGCCGAAGTATAGAATCACTGGTGTGCA	AAAAAEEEEEAEEEEEAEEEEEE/EEEEAAAEEEEEEEEE
NS500249:94:HLCHHAFXX:1:21312:13740:4773	0	VEEV	4909	60	39M1S	*	0	0	CATCCTTTCCATTGCCGAAGTATAGAATCACTGGTGTGCG	AAAAAEEEEE/EAEE/EE6EAEA/6EEEEE<EAE/E/EEE
NS500249:94:HLCHHAFXX:2:11212:7222:19409	0	VEEV	4909	60	40M	*	0	0	CATCCTTTCCATTGCCGAAGTATAGAATCACTGGTGTGCA	AAAAAEEEEEAEEEEEEEEEEEEEEEEEEEEEAEEEEEEE
NS500249:94:HLCHHAFXX:3:21406:9217:1539	0	VEEV	4909	60	15M	*	0	0	CATCCTTTCCATTGC	AAAAAEEEAEEEEEA
NS500249:94:HLCHHAFXX:4:11501:14550:14700	0	VEEV	4909	60	40M	*	0	0	CATCCTTTCCATTGCCGAAGTATAGAATCACTGGTGTGCA	AAAAAEEEEEEEEEEEEEAEEEEEEEEEEEEEEEEEEEEE
NS500249:94:HLCHHAFXX:1:11203:12958:6584	0	VEEV	4919	60	19M	*	0	0	ATTGCCGAAGTATAGAATC	AAAAAEEEEEEEEEEEEEE
NS500249:94:HLCHHAFXX:4:21501:20433:18961	0	VEEV	4923	60	28M	*	0	0	CCGAAGTATAGAATCACTGGTGTGCAGA	AAAAAEEEEEEAEEA/AEEEEEEEAAEE
NS500249:94:HLCHHAFXX:3:11407:21349:2546	0	VEEV	4924	60	1S27M	*	0	0	GCGAAGTATAGAATCACTGGTGTGCAGA	AAAAAEEEEEEEEEEAEEEEEEEEEEEE
NS500249:94:HLCHHAFXX:1:21211:7235:1917	0	VEEV	4928	60	20M	*	0	0	GTATAGAATCACTGGTGTGC	AAAAAEEEEEEEAEEEEEEE
NS500249:94:HLCHHAFXX:2:11211:22769:11362	0	VEEV	4940	60	15M	*	0	0	TGGTGTGCAGAAGAT	/AAAAEEEEEEEEEE
NS500249:94:HLCHHAFXX:3:21612:6438:15817	0	VEEV	4940	60	15M	*	0	0	TGGTGTGCAGAAGAT	AAAAAEEEEEEEEEE
NS500249:94:HLCHHAFXX:1:11304:25637:3869	0	VEEV	4988	60	21M	*	0	0	AGTGCCTGCGTATATTCATCC	A/A/AEEEEEEEEAEE<E/AE
NS500249:94:HLCHHAFXX:1:11308:21088:12290	0	VEEV	5003	60	20M	*	0	0	TCATCCAAGGAAGTATCTCG	/AAAAEEEEEEEEEEEEEEE
NS500249:94:HLCHHAFXX:3:11601:3731:10126	0	VEEV	5003	60	75M	*	0	0	TCATCCAAGGAAGTATCTCGTGGAAACACCACCGGTAGGCGAGACTCCGGAGCCATCGGCAGAGAACCAATCCAC	AAAAAEEEEEEEEEEEEEEEEEEEEEEEEEEEEEEEEEEEEEEEEEEEEEAEEEEEEEEEEEEEE/EEE/EEEEE
NS500249:94:HLCHHAFXX:2:21203:24035:6367	0	VEEV	5006	60	24M	*	0	0	TCCAAGGAAGTATCTCGTGGAAAC	AAAAAAE/EEEEE/EAEEEEEEEE
NS500249:94:HLCHHAFXX:2:21107:1415:2356	0	VEEV	5012	60	52M	*	0	0	GAAGTATCTCGTGGAAACACCACCGGTAGACGAGACTCCGGAGCCATCGGCA	AA/AA/EEEEE/EEE/EE/EEAE<E/EEE/<E<AAEEE//EA<<EEEEE/6E
NS500249:94:HLCHHAFXX:1:21109:18579:3414	0	VEEV	5013	60	49M1S	*	0	0	AAGTATCTCGTGGAAACACCACCGGTAGACGAGACTCCGGAGCCATCGGG	AAAAAEEEEEEEEEEEEEEEEEEEEEEEAEEEEEEEEEEEEEEAEEEEEE
NS500249:94:HLCHHAFXX:2:21202:7497:1820	0	VEEV	5014	60	67M7S	*	0	0	AGTATCTCGTGGAAACACCACCGGTAGACGAGACTCCGGAGCCATCGGCAGAGAACCAATCCACAGATCGGAAG	6AAAAEEEEEEEE/AE/EEEEAEEEAAEEEEEE<E<<EEEEE/EEEEEEAEEEE/<E<AEEEEEEEEAEEAEEE
NS500249:94:HLCHHAFXX:3:11611:20532:6681	0	VEEV	5017	60	3S64M7S	*	0	0	AGGATCTCGTGGAAACACCACCGGTAGACGAGACTCCGGAGCCATCGGCAGAGAACCAATCCACAGATCGGAAG	AAAAAEEEEEEEEEEEEEA/EEEEE6AAEEEEEEEEEEA/EAAEEEEEEE/AEEEEEE/EEEEEEE/EE<<EEA
NS500249:94:HLCHHAFXX:3:21407:1570:19220	0	VEEV	5019	60	11M	*	0	0	CTCGTGGAAAC	AAAA/EEEEEE
NS500249:94:HLCHHAFXX:1:21202:25119:15034	0	VEEV	5029	60	18M	*	0	0	CACCACCGGTAGACGAGA	AAAAAEEEEE/EEEEEEE
NS500249:94:HLCHHAFXX:1:11106:10135:3619	0	VEEV	5031	60	46M1S	*	0	0	CCACCGGTAGACGAGACTCCGGAGCCATCGGCAGAGAACCAATCCAT	AAAAAEEEEEEEEEEAEEEEEEEEEEAEEEEEEEEE/AAEEEEEEEE
NS500249:94:HLCHHAFXX:4:11610:17576:2107	0	VEEV	5031	60	46M1S	*	0	0	CCACCGGTAGACGAGACTCCGGAGCCATCGGCAGAGAACCAATCCAT	AAAAAEEEEEAEEEEEEEEEEEEEEEEEEEEEEAEEEEEEEEEEAEE
NS500249:94:HLCHHAFXX:3:21407:13537:10564	0	VEEV	5033	60	63M12S	*	0	0	ACCGGTAGACGAGACTCCGGAGCCATCGGCAGAGAACCAATCCACAGAGGGGACACCTGAACAGATCGGAAGAGC	/AAAAEEE/EEEE/EEEEEEAEEEEAEEEEEEEE/AEEEEEEEEEEEEEEEEEEEEEEE/6EEA<EEEE/AE/EE
NS500249:94:HLCHHAFXX:1:21304:20614:12296	0	VEEV	5035	60	21M1S	*	0	0	CGGTAGACGAGACTCCGGAGCT	AAAAAEEEEAEEEEEEEEEEEE
NS500249:94:HLCHHAFXX:4:11509:4818:10739	0	VEEV	5035	60	22M	*	0	0	CGGTAGACGAGACTCCGGAGCC	AAAAAEEEEEEAEEEEEEEEEA
NS500249:94:HLCHHAFXX:2:21209:12573:5352	0	VEEV	5036	60	35M	*	0	0	GGTAGACGAGACTCCGGAGCCATCGGCAGAGAACC	AAAAAEEE/E/EEEAAEEEEEEEEEEEEEEEA6/E
NS500249:94:HLCHHAFXX:3:11405:24040:2824	0	VEEV	5036	60	34M1S	*	0	0	GGTAGACGAGACTCCGGAGCCATCGGCAGAGAACT	AAAAAAEE/EEEEEEEEEEEEEEEEEEEEEEEEEE
NS500249:94:HLCHHAFXX:1:11309:25091:15817	0	VEEV	5037	60	16M	*	0	0	GTAGACGAGACTCCGG	AAAAAEEEEEEEEAEE
NS500249:94:HLCHHAFXX:4:11406:16260:15985	0	VEEV	5038	60	13M	*	0	0	TAGACGAGACTCC	/AAAAEEE/EEEA
NS500249:94:HLCHHAFXX:1:11103:23058:3217	0	VEEV	5039	60	14M	*	0	0	AGACGAGACTCCGG	AAAAAEEEEEEEEE
NS500249:94:HLCHHAFXX:3:21511:18031:14647	0	VEEV	5039	60	14M	*	0	0	AGACGAGACTCCGG	AAAAA/EEEEEEEE
NS500249:94:HLCHHAFXX:3:11611:23543:4316	0	VEEV	5040	60	49M1S	*	0	0	GACGAGACTCCGGACCCATCGGCAGAGAACCAATCCACAGAGGGGACACT	AAAAAEEEEEEEE/E/<AEE/AEAEEEEAEEEEEAA<EEEE/AAE/E/E<
NS500249:94:HLCHHAFXX:3:21407:4580:19488	0	VEEV	5040	60	49M1S	*	0	0	GACGAGACTCCGGAGCCATCGGCAGAGAACCAATCCACAGAGGGGACACT	AAA/AEEEEEEEEEEAEEEEEEEEEEEE6EEE/EEEEEEEAEEEEEEEEE
NS500249:94:HLCHHAFXX:4:11508:17747:19498	0	VEEV	5040	60	49M	*	0	0	GACGAGACTCCGGAGCCATCGGCAGAGAACCAATCCACAGAGGGGACAC	AAAAAAEEEEEEEEEE/EEAEE/<A<EE//EE/EEAAEEE/EAA/<<EE
NS500249:94:HLCHHAFXX:1:11111:23320:16374	0	VEEV	5041	60	1S12M	*	0	0	AACGAGACTCCGG	AAAAAEEEEEEEE
NS500249:94:HLCHHAFXX:4:11402:3745:12339	0	VEEV	5041	60	34M1S	*	0	0	ACGAGACTCCGGAGCCATCGGCAGAGAACCAATCT	AAAAAEEEEEEEEEE6<EEEEEEEEEAEEEEEEEE
NS500249:94:HLCHHAFXX:4:21505:6192:9353	0	VEEV	5041	60	1S12M	*	0	0	AACGAGACTCCGG	AAAAAEAEEEEEE
NS500249:94:HLCHHAFXX:2:21302:16378:14040	0	VEEV	5042	60	29M	*	0	0	CGAGACTCCGGAGCCATCGGCAGAGAACC	AAAAAEEEEEEEEEEEEEEEEEEEEEEEA
NS500249:94:HLCHHAFXX:2:11210:12237:3119	0	VEEV	5044	60	51M	*	0	0	AGACTCCGGAGCCATCGGCAGAGAGCCAATCCACAGAGGGGACACCTGAAC	AAAAAEEEAEEEEEEEEEEEEEEEEEEE/EEE<EEEEEEEEEE<EEEEEEE
NS500249:94:HLCHHAFXX:2:21307:20599:18565	0	VEEV	5048	60	22M	*	0	0	TCCGGAGCCATCGGCAGAGAAC	AA/AAEEEEEEEAEEEEEA</A
NS500249:94:HLCHHAFXX:1:11203:18352:10981	0	VEEV	5051	60	27M	*	0	0	GGAGCCATCGGCAGAGAACCAATCCAC	/AAAAEEEEEEEEEEEAEEEEEEEEEE
NS500249:94:HLCHHAFXX:4:11612:1810:10651	0	VEEV	5051	60	27M	*	0	0	GGAGCCATCGGCAGAGAACCAATCCAC	AAAAAEEEEEEEEEEEEEEEEEEEEEE
NS500249:94:HLCHHAFXX:4:21601:7379:19806	0	VEEV	5052	60	34M1S	*	0	0	GAGCCATCGGCAGAGAACCAATCCACAGAGGGGAT	AAAA/EEEEEEEEEEE6EEEEEEA<EEEAAEEEAE
NS500249:94:HLCHHAFXX:1:21312:10556:13090	0	VEEV	5055	60	16M	*	0	0	CCATCGGCAGAGAACC	AAAAAEEEEEEEAEEE
NS500249:94:HLCHHAFXX:4:21511:14340:14146	0	VEEV	5055	60	16M	*	0	0	CCATCGGCAGAGAACC	AAAAAEEEEAEEEEEE
NS500249:94:HLCHHAFXX:2:11112:10584:11956	0	VEEV	5058	60	47M	*	0	0	TCGGCAGAGAACCAATCCACAGAGGGGACACCTGAACAACCACCACT	AAAAAEEEEAAEEEEEEEEEEEEEEEEEEEEEEEEEEEEEEEEEEEE
NS500249:94:HLCHHAFXX:2:11312:7787:7061	0	VEEV	5058	60	47M	*	0	0	TCGGCAGAGAACCAATCCACAGAGGGGACACCTGAACAACCACCACT	AAAAAEEAEEEEEEEEEEEEEEEEEEEEEEEEEEEEEAAEEEEEEEE
NS500249:94:HLCHHAFXX:3:21606:18227:13601	0	VEEV	5058	60	40M	*	0	0	TCGGCAGAGAACCAATCCACAGAGGGGACACCTGAACAAC	AAAAAAE6E6EEEEEAEEEEEEEEEEE/E6EEEAE/EE/E
NS500249:94:HLCHHAFXX:3:11612:22429:10482	0	VEEV	5063	60	75M	*	0	0	AGAGAACCAATCCACAGAGGGGACACCTGAACAACCACCACTTATAACCGAGGATGAGACCAGGACTAGAACGCC	AAAAAEEAE6EEEEEEEEAE/EEEAAEEE//EEEAE/A<EAEAEAEAA<EEAE/AEE/E6EE<EEA</A<EEEAE
NS500249:94:HLCHHAFXX:2:11204:23787:6734	0	VEEV	5064	60	32M6S	*	0	0	GAGAACCAATCCACAGAGGGGACACCTGAACAGCCACT	AAAAAEEAEEEEAEEEAEEEEEEEEEEEEEEEEEEEEE
NS500249:94:HLCHHAFXX:2:11205:21311:19259	0	VEEV	5064	60	38M	*	0	0	GAGAACCAATCCACAGAGGGGACACCTGAACAACCACC	AAAAAEEEEEEEEEEEEEEEEEEEEEEEAEEE/EEEEE
NS500249:94:HLCHHAFXX:3:11410:19154:8224	0	VEEV	5064	60	38M	*	0	0	GAGAACCAATCCACAGAGGGGACACCTGAACAACCACC	AAAAAEEEEEEAEEEEEEEEEAE/EEEE/EEE/AEEEE
NS500249:94:HLCHHAFXX:3:11608:3988:15340	0	VEEV	5064	60	37M1S	*	0	0	GAGAACCAATCCACAGAGGGGACACCTGAACAACCACT	AAAAAEEE/EEEEEEEEAEEEEEEEEEEEEEE/EEEAE
NS500249:94:HLCHHAFXX:4:11407:16536:13271	0	VEEV	5064	60	19M	*	0	0	GAGAACCAATCCACAGAGG	AAAA/E/E/EEEEEEE//A
NS500249:94:HLCHHAFXX:4:21609:9591:18499	0	VEEV	5064	60	38M	*	0	0	GAGAACCAATCCACAGAGGGGACACCTGAACAACCACC	AAAAAEEEEEEEEEEEEEEEEEEEEEEEE/EAEEEEEE
NS500249:94:HLCHHAFXX:2:11105:3957:11188	0	VEEV	5066	60	65M10S	*	0	0	GAACCAATCCACAGAGGGGACACCTGAACAACCACCACTTATAACCGAGGATGAGACCAGGACTAAAGATCGGAA	AAAAAEEEEEEEEEEEEEEEEEEEEEEEEE/EEAEEEEEEAEEEEEEEEEEEEEEEEEAEEEEEEEEEAEEEEEE
NS500249:94:HLCHHAFXX:3:11406:6742:3748	0	VEEV	5067	60	39M	*	0	0	AACCAATCCACAGAGGGGACACCTGAACAACCACCACTT	AAAAAEEEEEEAEEEAAEEEEEEEEEEEE/AEAEEEAEE
NS500249:94:HLCHHAFXX:4:11410:18724:8472	0	VEEV	5067	60	39M	*	0	0	AACCAATCCACAGAGGGGACACCTGAACAACCACCACTT	/AAAAEEEEEEAAEEEEEAEEEAEEAEEEEEEE/EEEEE
NS500249:94:HLCHHAFXX:3:11612:20633:1286	0	VEEV	5078	60	23M	*	0	0	AGAGGGGACACCTGAACAACCAC	AAAAAAAEE//EEAEEEEEE//A
NS500249:94:HLCHHAFXX:3:21603:5883:9114	0	VEEV	5078	60	27M	*	0	0	AGAGGGGACACCTGAACAACCACCACT	AAAAAEEEEEEEEEEEEEAEEEEEEEE
NS500249:94:HLCHHAFXX:1:11109:24011:6363	0	VEEV	5080	60	5S49M	*	0	0	CACACAGGGGACACCTGAACAACCACCACTTATAACCGAGGATGAGACCAGGAC	AAAAAEEEEEEE/EEEEEEEAEEEEEEEEEEEEEEEEEEEEEEAEEEEEEEEEE
NS500249:94:HLCHHAFXX:1:11205:19402:10260	0	VEEV	5088	60	11M	*	0	0	CCTGAACAACC	AAAAAEEEEEE
NS500249:94:HLCHHAFXX:4:11403:4444:18435	0	VEEV	5102	60	56M	*	0	0	ACTTATAACCGAGGATGAGACCAGGACTAGAACGCCTGAGCCGATCATCATCGAAG	AAAAAEEEEEEEEEEEEEEEEEEEEEEE6AEEEEEEEEEEAEAEEEEEEEEEEA/E
NS500249:94:HLCHHAFXX:2:21206:14779:6245	0	VEEV	5104	60	35M	*	0	0	TTATAACCGAGGATGAGACCAGGACTAGAACGCCT	6AAAAAAAAAAE/EEEE/EE/EEEEEE6E6/AEE6
NS500249:94:HLCHHAFXX:3:21605:25816:8245	0	VEEV	5104	60	35M	*	0	0	TTATAACCGAGGATGAGACCAGGACTAGAACGCCT	AAAAAEEEEEEEEEE6EAAAEEE6EEEEEEEEEEE
NS500249:94:HLCHHAFXX:4:21407:17936:3692	0	VEEV	5104	60	35M	*	0	0	TTATAACCGAGGATGAGACCAGGACTAGAACGCCT	AAAAAEEEEEEEEEE/EEEEEEEE/EEEEEE/<EE
NS500249:94:HLCHHAFXX:4:21505:11173:17762	0	VEEV	5104	60	35M	*	0	0	TTATAACCGAGGATGAGACCAGGACTAGAACGCCT	6A6A/EEEEEEEEEE<EEE<EEEEEEEEAEEEAAE
NS500249:94:HLCHHAFXX:3:21409:12026:16897	0	VEEV	5105	60	53M	*	0	0	TATAACCGAGGATGAGACCAGGACTAGAACGCCTGAGCCGATCATCATCGAAG	AAAAAEEEEEEEEEEEEEEEEEEEEEEEEEEEEEEEEEEEEEEEEEEEEEEEE
NS500249:94:HLCHHAFXX:1:21204:12565:13827	0	VEEV	5107	60	50M1S	*	0	0	TAACCGAGGATGAGACCAGGACTAGAACGCCTGAGCCGATCATCATCGAAA	AAAAAEAAEEEEEEAEEEEEEEEEEEEEEEEEEEEEEEEEEEEEEEEEEEE
NS500249:94:HLCHHAFXX:4:21405:18960:1673	0	VEEV	5107	60	15M1D35M	*	0	0	TAACCGAGGATGAGACAGGACTAGAACGCCTGAGCCGATCATCATCGAAG	/AAAAAEEEEEEEEEEEEEEEEEE6AEEEAAEEE/EEEEAEEEEEE<E6E
NS500249:94:HLCHHAFXX:4:21412:3334:11033	0	VEEV	5107	60	22M	*	0	0	TAACCGAGGATGAGACCAGGAC	AAAAA6AE/EEEEEEEEEEEEE
NS500249:94:HLCHHAFXX:2:21111:8155:1168	0	VEEV	5109	60	24M2S	*	0	0	ACCGAGGATGAGACCAGGACTAGATT	/AAAAEEEEEEEEEEEEEAEEEEEEE
NS500249:94:HLCHHAFXX:3:11408:6018:20088	0	VEEV	5109	60	24M1S	*	0	0	ACCGAGGATGAGACCAGGACTAGAT	AAAAA/EEEAAEEEE/EEEE/EEEE
NS500249:94:HLCHHAFXX:3:11601:10333:6136	0	VEEV	5109	60	24M2S	*	0	0	ACCGAGGATGAGACCAGGACTAGATT	AAAAAAEEEEEEEEEAEE6EEEEEEE
NS500249:94:HLCHHAFXX:4:21501:18042:6972	0	VEEV	5109	60	24M2S	*	0	0	ACCGAGGATGAGACCAGGACTAGATT	AAAAAEEAEE/EEEAEEEEEE6EAEE
NS500249:94:HLCHHAFXX:4:21601:11277:20174	0	VEEV	5109	60	21M2S	*	0	0	ACCGAGGATGAGACCAGGACTGG	/AAAAAEEEEEEEEEEEEEEEEE
NS500249:94:HLCHHAFXX:1:11203:19711:5163	0	VEEV	5110	60	14M	*	0	0	CCGAGGATGAGACC	AAAAAEEEEEEEEE
NS500249:94:HLCHHAFXX:2:11208:21141:20091	0	VEEV	5110	60	14M	*	0	0	CCGAGGATGAGACC	AAAAAEEEEEEEEE
NS500249:94:HLCHHAFXX:3:21505:15363:7334	0	VEEV	5110	60	14M	*	0	0	CCGAGGATGAGACC	AAAAAEEEEEEAEE
NS500249:94:HLCHHAFXX:3:21606:22964:10430	0	VEEV	5110	60	14M	*	0	0	CCGAGGATGAGACC	AAAAAEAEEEEEEE
NS500249:94:HLCHHAFXX:1:11106:24212:4101	0	VEEV	5111	60	13M	*	0	0	CGAGGATGAGACC	/AA/AEEEEEE/A
NS500249:94:HLCHHAFXX:2:11111:22322:12669	0	VEEV	5111	60	13M	*	0	0	CGAGGATGAGACC	AAAAAEEEEEAEE
NS500249:94:HLCHHAFXX:1:11106:12995:16366	0	VEEV	5112	60	25M	*	0	0	GAGGATGAGACCAGGACTAGAACGC	/AAA/EEEA/EE/EEEEE6EE/AEE
NS500249:94:HLCHHAFXX:2:11309:10633:8480	0	VEEV	5113	60	17M	*	0	0	AGGATGAGACCAGGACT	AAA/AEEE6EEAEEEEE
NS500249:94:HLCHHAFXX:2:21210:16747:11210	0	VEEV	5113	60	17M	*	0	0	AGGATGAGACCAGGACT	AAAA6EEEAEAEEEEEE
NS500249:94:HLCHHAFXX:3:11410:2992:14718	0	VEEV	5113	60	17M	*	0	0	AGGATGAGACCAGGACT	AAAAAEEE/EEEEEEEE
NS500249:94:HLCHHAFXX:3:11607:26010:16450	0	VEEV	5113	60	17M	*	0	0	AGGATGAGACCAGGACT	AAAAAEAE/EEEEEEAE
NS500249:94:HLCHHAFXX:3:11611:26553:8672	0	VEEV	5113	60	17M	*	0	0	AGGATGAGACCAGGACT	AAAAAEEE6EEEEEEEE
NS500249:94:HLCHHAFXX:3:11612:1161:8629	0	VEEV	5113	60	17M	*	0	0	AGGATGAGACCAGGACT	AAAAAEAE/EEEEEEEE
NS500249:94:HLCHHAFXX:1:11103:14585:9451	0	VEEV	5114	60	16M	*	0	0	GGATGAGACCAGGACT	AA6AAEE6EEAEEEEE
NS500249:94:HLCHHAFXX:1:21306:14936:19407	0	VEEV	5114	60	16M	*	0	0	GGATGAGACCAGGACT	AAAAA6EAEEEEEEEE
NS500249:94:HLCHHAFXX:4:21605:11865:5977	0	VEEV	5114	60	16M	*	0	0	GGATGAGACCAGGACT	AAAAAAE/EEEEEEEE
NS500249:94:HLCHHAFXX:2:21207:7231:19472	0	VEEV	5116	60	46M	*	0	0	ATGAGACCAGGACTAGAACGCCTGAGCCGATCATCATCGAAGAGGA	AAAAA/EEEEAEEEAEEEEEEEEEEEEEEEE/EEEEEEEEAEAEEE
NS500249:94:HLCHHAFXX:4:11404:13223:9897	0	VEEV	5116	60	31M1S	*	0	0	ATGAGACCAGGACTAGAACGCCTGAGCCGATT	AA6AAEEEEEAEEEEEEEEEEEEEEEEAEE/E
NS500249:94:HLCHHAFXX:4:11511:6914:19892	0	VEEV	5116	60	32M	*	0	0	ATGAGACCCGGACTAGAACGCCTGAGCCGATC	/AAAAEAE/AEAEEAEEEEEEEEEEEA/EE/A
NS500249:94:HLCHHAFXX:4:21605:21865:13565	0	VEEV	5116	60	32M	*	0	0	ATGAGACCAGGACTAGAACGCCTGAGCCGATC	AAAAAAEEEEEEEAAEEEEE/EAE/EEEEEEE
NS500249:94:HLCHHAFXX:3:21601:8749:17053	0	VEEV	5119	60	38M	*	0	0	AGACCAGGACTAGAACGCCTGAGCCGATCATCATCGAA	AAAAAAEEEEEEEEAEEEEEEAEEEEEEAEEEEE<EEA
NS500249:94:HLCHHAFXX:1:11103:18929:3901	0	VEEV	5120	60	15M	*	0	0	GACCAGGACTAGAAC	A/AAA/AEEEEEEEE
NS500249:94:HLCHHAFXX:1:21112:12641:18304	0	VEEV	5120	60	42M	*	0	0	GACCAGGACTAGAACGCCTGAGCCGATCATCATCGAAGAGGA	AAAAAEEEEE/EEEEEEEEEAEEEEEEEEEEEEEEAEEEEEE
NS500249:94:HLCHHAFXX:1:21109:10280:4288	0	VEEV	5122	60	40M	*	0	0	CCAGGACTAGAACGCCTGAGCCGATCATCATCGAAGAGGA	AAAAAEEEEEEEEEEEEEAEEEEAEEEEEEEEEEEEAEAE
NS500249:94:HLCHHAFXX:1:21303:15782:11760	0	VEEV	5122	60	52M1S	*	0	0	CCAGGACTAGAACGCCTGAGCCGATCATCATCGAAGAGGAAGAAGAGGATAGT	AAAAAEEEEEEEEEEEEEEEEEEEEEEEEEEEEEEEEEEEEEAEEEEEEEAEE
NS500249:94:HLCHHAFXX:2:21206:6120:19318	0	VEEV	5122	60	40M	*	0	0	CCAGGACTAGAACGCCTGAGCCGATCATCATCGAAGAGGA	AAAAAAAEEAEE/E/EEEEEEEEEEEEEAAEE<EEEEEEE
NS500249:94:HLCHHAFXX:3:21401:5238:12215	0	VEEV	5122	60	23M	*	0	0	CCAGGACTAGAACGCCTGAGCCG	AAAAAAEEEE6EAA<AEEEEEEE
NS500249:94:HLCHHAFXX:3:21410:24939:4989	0	VEEV	5122	60	36M	*	0	0	CCAGGACTAGAACGCCTGAGCCGATTATCATCGAAG	AAAAAAEEEEAEEEAEEEEEEEEEEEAEEEEEEE/E
NS500249:94:HLCHHAFXX:4:11606:18708:9639	0	VEEV	5122	60	23M	*	0	0	CCAGGACTAGAACGCCTGAGCCG	AAAAAEEEEEEE/EEEEEAEEEE
NS500249:94:HLCHHAFXX:4:21607:4665:14355	0	VEEV	5122	60	22M1S	*	0	0	CCAGGACTAGAACGCCTGAGCCT	AAAAAE/EEEEEEEEEEEEEAEE
NS500249:94:HLCHHAFXX:1:21107:2391:12069	0	VEEV	5123	60	15M	*	0	0	CAGGACTAGAACGCC	AAAAAEEEEA6EEEE
NS500249:94:HLCHHAFXX:1:21201:20873:20012	0	VEEV	5123	60	15M	*	0	0	CAGGACTAGAACGCC	/AAAAEEEEEEEEEA
NS500249:94:HLCHHAFXX:3:11511:23297:19407	0	VEEV	5123	60	15M	*	0	0	CAGGACTAGAACGCC	AA6AAEEEEAEEEEE
NS500249:94:HLCHHAFXX:3:21605:1756:20201	0	VEEV	5123	60	33M	*	0	0	CAGGACTAGAACGCCTGAGCCGATCATCATCGA	AAAAAEEEE66EEEEEEEEEEEAE/EEEEEEEE
NS500249:94:HLCHHAFXX:4:11504:8469:19374	0	VEEV	5123	60	72M2S	*	0	0	CAGGACTAGAACGCCTGAGCCGATCATCATCGAAGAGGAAGAAGAGGATAGCATAAGTTTGCTGTCAGATGGGA	AAAAAEEAE//EEEEEEEEEEEEEAEEEEEEE<AEEEEEAEEE<EEEEAAEEA<EEAEEEEAAEEAEEEE//EE
NS500249:94:HLCHHAFXX:3:21606:14448:16087	0	VEEV	5124	60	34M	*	0	0	AGGACTAGAACGCCTGAGCCGATCATCATCGAAG	AAAAAE6E6EEEAEEEEEEEEEEEEEEEEEEE/E
NS500249:94:HLCHHAFXX:2:21202:24376:17306	0	VEEV	5126	60	32M	*	0	0	GACTAGAACGCCTGAGCCGATCATCATCGAAG	AAAA6EE/EEEEEEEEEEEEEEEE/EEEEEEE
NS500249:94:HLCHHAFXX:3:11511:11010:10460	0	VEEV	5127	60	29M	*	0	0	ACTAGAACGCCTGAGCCGATCATCATCGA	AAAAAAEEAEEEEEEEEEEEEEEEEEEEE
NS500249:94:HLCHHAFXX:4:11401:6666:1501	0	VEEV	5127	60	29M	*	0	0	ACTAGAACGCCTGAGCCGATCATCATCGA	AAAAAEEEEEEEE/EE/EEEEEEEE/<EE
NS500249:94:HLCHHAFXX:4:11411:18160:7055	0	VEEV	5127	60	29M	*	0	0	ACTAGAACGCCTGAGCCGATCATCATCGA	AAAAAEEEEEEEEAEEEEEEEEEAAEEEE
NS500249:94:HLCHHAFXX:4:11410:17653:18162	0	VEEV	5129	60	29M	*	0	0	TAGAACGCCTGAGCCGATCATCATCGAAG	AAAAAEEA/EEEEEAA/AEEEAE/AAEEE
NS500249:94:HLCHHAFXX:4:11409:24468:3999	0	VEEV	5132	60	2S26M	*	0	0	ATAACGCCTGAGCCGATCATCATCGAAG	AAAAAEEEEEEEEEEEEEEEEEEEEEEE
NS500249:94:HLCHHAFXX:1:11208:21988:10708	0	VEEV	5158	60	14M	*	0	0	AGGAAGAAGAGGAT	AAAAAEEEEEEEEE
NS500249:94:HLCHHAFXX:3:11405:4446:8799	0	VEEV	5158	60	14M	*	0	0	AGGAAGAAGAGGAT	AAAAAEEEA6EEEE
NS500249:94:HLCHHAFXX:4:21503:3496:18437	0	VEEV	5158	60	14M	*	0	0	AGGAAGAAGAGGAT	AAAA6AE6EEEEEE
NS500249:94:HLCHHAFXX:1:11311:7460:15125	0	VEEV	5159	60	13M	*	0	0	GGAAGAAGAGGAT	AA/AAEEEEEEEE
NS500249:94:HLCHHAFXX:1:21302:20385:6918	0	VEEV	5159	60	13M	*	0	0	GGAAGAAGAGGAT	AAAAAEEE6EEEE
NS500249:94:HLCHHAFXX:2:21205:1032:14484	0	VEEV	5159	60	13M	*	0	0	GGAAGAAGAGGAT	AA6AAEAE6EEEE
NS500249:94:HLCHHAFXX:2:21206:26531:14538	0	VEEV	5159	60	13M	*	0	0	GGAAGAAGAGGAT	AA6AAAEE6EEEE
NS500249:94:HLCHHAFXX:2:21304:17794:12962	0	VEEV	5159	60	13M	*	0	0	GGAAGAAGAGGAT	AAA/AEEEEEEEE
NS500249:94:HLCHHAFXX:3:11410:17450:7836	0	VEEV	5159	60	13M	*	0	0	GGAAGAAGAGGAT	AA/AAEEE6EEEE
NS500249:94:HLCHHAFXX:3:11601:2740:13617	0	VEEV	5159	60	13M	*	0	0	GGAAGAAGAGGAT	AAAAAEEEEEEEE
NS500249:94:HLCHHAFXX:3:11609:6470:12828	0	VEEV	5159	60	13M	*	0	0	GGAAGAAGAGGAT	AA6AAA6E6EEEE
NS500249:94:HLCHHAFXX:4:11402:19466:18638	0	VEEV	5159	60	13M	*	0	0	GGAAGAAGAGGAT	AA/AAEEEEEEEE
NS500249:94:HLCHHAFXX:4:21407:17269:14954	0	VEEV	5159	60	12M	*	0	0	GGAAGAAGAGGA	AA6AAEEE6EEE
NS500249:94:HLCHHAFXX:1:21308:23163:3361	0	VEEV	5160	60	1S12M	*	0	0	AGAAGAAGAGGAT	AAA//A6AEEA6E
NS500249:94:HLCHHAFXX:3:11612:20705:12474	0	VEEV	5180	60	19M	*	0	0	TTTGCTGTCAGATGGCCCG	AAAAAEEEAEEEAEAAEEA
NS500249:94:HLCHHAFXX:1:21103:17074:20095	0	VEEV	5181	60	1S18M	*	0	0	ATTGCTGTCAGATGGCCCG	AAAAAEEEEEEAEEEEEAA
NS500249:94:HLCHHAFXX:3:21510:25008:7753	0	VEEV	5181	60	1S18M	*	0	0	ATTGCTGTCAGATGGCCCG	AAAA/EEEEEEEEEEEAEE
NS500249:94:HLCHHAFXX:1:21305:7155:13216	0	VEEV	5218	60	38M	*	0	0	TCGAGGCAGACATTCACGGGCCGCCCTCTGTATCTAGC	AAAAAEEEEAEEEAEEEAEEEEEEEEAEEEEEEEEEA6
NS500249:94:HLCHHAFXX:2:11309:8664:4912	0	VEEV	5218	60	38M	*	0	0	TCGAGGCAGACATTCACGGGCCGCCCTCTGTATCTAGC	AAAAAEEEEEEEEEEEEEEEEEEEEEEEEEEEEEEEEE
NS500249:94:HLCHHAFXX:1:11201:5351:19680	0	VEEV	5225	60	24M	*	0	0	AGACATTCACGGGCCGCCCTCTGT	A6/AAAEEAEEEE/EE<E<EAEEE
NS500249:94:HLCHHAFXX:3:21510:26654:13682	0	VEEV	5225	60	24M	*	0	0	AGACATTCACGGGCCGCCCTCTGT	AA6AAEEE/AEEEEEEAEEEEEEE
NS500249:94:HLCHHAFXX:3:21511:1177:13626	0	VEEV	5225	60	23M	*	0	0	AGACATTCACGGGCCGCCCTCTG	AAAAAEEE/EAEEE<EAAE6EEE
NS500249:94:HLCHHAFXX:2:21307:21768:1110	0	VEEV	5230	60	35M2S	*	0	0	TTCACGGGCCGCCCTCTGTATCTAGCTCATCCTGGGC	/AAAAEEEEE6EEA/EAEEEEEEE//EEEE/EE/E/E
NS500249:94:HLCHHAFXX:1:11106:1065:12350	0	VEEV	5234	60	19M	*	0	0	CGGGCCGCCCTCTGTATCT	AA/AAEEEEEEEEEEEEEE
NS500249:94:HLCHHAFXX:1:11107:26561:12411	0	VEEV	5234	60	19M	*	0	0	CGGGCCGCCCTCTGTATCT	AA6AAEEEEEEEEEEAEEE
NS500249:94:HLCHHAFXX:1:11102:3536:10583	0	VEEV	5238	60	33M	*	0	0	CCGCCCTCTGTATCTAGCTCATCCTGGTCCATT	AAAAAEEEEEEEEEEAEEEEEEEEEEEEEEEEE
NS500249:94:HLCHHAFXX:1:11111:18575:20065	0	VEEV	5238	60	32M1S	*	0	0	CCGCCCTCTGTATCTAGCTCATCCTGGTCCATC	AAAAAEEEEEEEEEEE/EEEEEEEAEE/AEEEE
NS500249:94:HLCHHAFXX:1:21102:13793:9946	0	VEEV	5238	60	33M	*	0	0	CCGCCCTCTGTATCTAGCTCATCCTGGTCCATT	AAAA6EE6EEEEEEEEEEE/AEEEEEEEEEEEE
NS500249:94:HLCHHAFXX:2:21312:8953:9069	0	VEEV	5238	60	33M	*	0	0	CCGCCCTCTGTATCTAGCTCATCCTGGTCCATT	AAAAAEEEEEEEEEEEEEE/EEAAEEEEE/EEE
NS500249:94:HLCHHAFXX:4:21505:12051:10675	0	VEEV	5238	60	33M	*	0	0	CCGCCCTCTGTATCTAGCTCATCCTGGTCCATT	AAAAAEEEEEEAEAEEEEEEEEEEEEEEEEEEE
NS500249:94:HLCHHAFXX:2:21308:12016:13228	0	VEEV	5240	60	34M1S	*	0	0	GCCCTCTGTATCTAGCTCATCCTGGTCCATTCCTT	AAAAAEEEEEEEEAEEEEAEEEEAEEEA/EEEEEE
NS500249:94:HLCHHAFXX:3:11506:19886:6385	0	VEEV	5240	60	34M1S	*	0	0	GCCCTCTGTATCTAGCTCATCCTGGTCCATTCCTT	AAAAAEEEEEEEEEEEEEAEEEE/EEE<EEEE<EE
NS500249:94:HLCHHAFXX:3:21405:25869:3407	0	VEEV	5240	60	34M1S	*	0	0	GCCCTCTGTATCTAGCTCATCCTGGTCCATTCCTA	AAAAAEEAE6EAEA</E/<EEEEEEAE/EEE/EEE
NS500249:94:HLCHHAFXX:2:21112:4612:6193	0	VEEV	5241	60	25M1S	*	0	0	CCCTCTGTATCTAGCTCATCCTGGTT	AAAAAEEEEEEE//AEE/EA/EEEAE
NS500249:94:HLCHHAFXX:4:11511:8893:3755	0	VEEV	5241	60	36M	*	0	0	CCCTCTGTATCTAGCTCATCCTGGTCCATTCCTCAT	AAAAAEEEEEEEEEEEAEEEEEEEEEAAEEEEEEEE
NS500249:94:HLCHHAFXX:4:21405:1755:10340	0	VEEV	5241	60	26M1S	*	0	0	CCCTCTGTATCTAGCTCATCCTGGTCT	AAAAAEEEEEEEEEEEEEAEEEEEEEE
NS500249:94:HLCHHAFXX:3:21510:2720:16381	0	VEEV	5242	60	21M	*	0	0	CCTCTGTATCTAGCTCATCCT	AAAAAEEEEEAEE<EAAE/EE
NS500249:94:HLCHHAFXX:3:21609:15039:2653	0	VEEV	5267	60	22M	*	0	0	CATTCCTCATGCATCCGACTTT	AAAAAAEE/EEAEEAEEE/EEA
NS500249:94:HLCHHAFXX:2:21108:2940:8986	0	VEEV	5278	60	35M1S	*	0	0	CATCCGACTTTGATGTGGACAGTTTATCCATACTTA	AAAAAEAEEEEEEEEEEEEEEEEEEAEEEEEAEEE6
NS500249:94:HLCHHAFXX:3:21402:3912:10891	0	VEEV	5282	60	17M	*	0	0	CGACTTTGATGTGGACA	AAAAAEEEEEEEEEEEE
NS500249:94:HLCHHAFXX:3:21501:15625:16885	0	VEEV	5282	60	17M	*	0	0	CGACTTTGATGTGGACA	AAAAAEEE6EEEEEEEE
NS500249:94:HLCHHAFXX:2:21105:13167:19762	0	VEEV	5287	60	15M	*	0	0	TTGATGTGGACAGTT	AAAAAEEEEEEEEEE
NS500249:94:HLCHHAFXX:2:21110:8275:18120	0	VEEV	5287	60	12M	*	0	0	TTGATGTGGACA	AAAAAEEEEEEE
NS500249:94:HLCHHAFXX:3:21602:15814:10424	0	VEEV	5288	60	19M	*	0	0	TGATGTGGACAGTTTATCC	AAAAAEAE/EAEEEEEEEE
NS500249:94:HLCHHAFXX:2:21304:8590:9684	0	VEEV	5297	60	21M1S	*	0	0	CAGTTTATCCATACTTGACACT	AAAAAEEEEEAEEEEEEEEEEE
NS500249:94:HLCHHAFXX:1:21306:5670:4348	0	VEEV	5321	60	1S14M	*	0	0	CGGAGGGAGCTAGCG	AAAAAEEEEEEEEEE
NS500249:94:HLCHHAFXX:2:21306:4430:14333	0	VEEV	5323	60	25M	*	0	0	AGGGAGCTAGCGTGACCAGCGGGGC	AAAA6EEEEEEEEAAEEEEEEEEEE
NS500249:94:HLCHHAFXX:3:21601:7265:5799	0	VEEV	5323	60	24M1S	*	0	0	AGGGAGCTAGCGTGACCAGCGGGGT	AAAAAEEEEEEEEEEEEEEEEEEEE
NS500249:94:HLCHHAFXX:1:11302:4581:20065	0	VEEV	5339	60	37M	*	0	0	CAGCGGGGCAACGTCAGCCGAGACTAACTCTTACTTC	AAAAAAEEEE/EEEEEEEEEAEEEEEEEEEEEEEEEE
NS500249:94:HLCHHAFXX:4:21505:5188:11490	0	VEEV	5339	60	37M	*	0	0	CAGCGGGGCAACGTCAGCCGAGACTAACTCTTACTTC	AA6AAEEEEEEEEEEEEEEEE<EEEE/AEEEEEEEEE
NS500249:94:HLCHHAFXX:3:11410:16491:1996	0	VEEV	5342	60	28M	*	0	0	CGGGGCAACGTCAGCCGAGACTAACTCT	AAA6AEE6EEEEEEEEEEEEEE<6EEEE
NS500249:94:HLCHHAFXX:3:11503:13249:11274	0	VEEV	5343	60	4S33M	*	0	0	CAGTGGGGCAACGTCAGCCGAGACTAACTCTTACTTC	AAAAAEEEEEEEEEEEEEEEEEEEEE/EEEEEAAEEE
NS500249:94:HLCHHAFXX:3:21605:14361:11125	0	VEEV	5344	60	1S26M	*	0	0	CGGGCAACGTCAGCCGAGACTAACTCT	AAAAAAEEEEEEEEEEEE/EEE6EEEE
NS500249:94:HLCHHAFXX:1:11112:14249:2077	0	VEEV	5346	60	31M	*	0	0	GCAACGTCAGCCGAGACTAACTCTTACTTCG	AAAAAEEEAEEEEEEAEEEAEEEEEEEEEEA
NS500249:94:HLCHHAFXX:2:11105:8066:5829	0	VEEV	5347	60	30M1S	*	0	0	CAACGTCAGCCGAGACTAACTCTTACTTCGA	AAAAAEEE/EEEEEEEEEAEEEEAEEA<AEE
NS500249:94:HLCHHAFXX:2:21308:14259:17582	0	VEEV	5347	60	30M1S	*	0	0	CAACGTCAGCCGAGACTAACTCTTACTTCGA	AAAAAEE6EAEEEEEEEEEEEEEEEEEEEEE
NS500249:94:HLCHHAFXX:3:21505:7097:2709	0	VEEV	5347	60	30M1S	*	0	0	CAACGTCAGCCGAGACTAACTCTTACTTCGT	AAAAAEEAEEEEEAEEEEEEEEEEEEEEEEE
NS500249:94:HLCHHAFXX:4:21408:14034:17636	0	VEEV	5347	60	31M	*	0	0	CAACGTCAGCCGAGACTAACTCTTACTTCGC	AAAAAEE/EEEEEEEEEEEAEEEEEEEEEEE
NS500249:94:HLCHHAFXX:1:21106:24806:3855	0	VEEV	5349	60	25M	*	0	0	ACGTCAGCCGAGACTAACTCTTACT	AAAAAAEEEEAEEEEAAAEEEEEAE
NS500249:94:HLCHHAFXX:4:11501:6507:13441	0	VEEV	5352	60	26M	*	0	0	TCAGCCGAGACTAACTCTTACTTCGC	/AA/AEEEEAEEAEEEEE/EEEEEEE
NS500249:94:HLCHHAFXX:1:21203:6421:19920	0	VEEV	5353	60	27M	*	0	0	CAGCCGAGACTAACTCTTACTTCGCAA	AAAAAAEEEEEEEEEEEEEE/EEEEEE
NS500249:94:HLCHHAFXX:3:21405:13689:3376	0	VEEV	5353	60	11M	*	0	0	CAGCCGAGACT	6AAAAA/EEEE
NS500249:94:HLCHHAFXX:4:11501:2668:7396	0	VEEV	5385	60	12M	*	0	0	ATGGAGTTTCTG	AAA6A/EEEAEE
NS500249:94:HLCHHAFXX:1:11307:9668:16543	0	VEEV	5386	60	18M	*	0	0	TGGAGTTTCTGGCGCGAC	AAAAAEEEEEEEEEEEEE
NS500249:94:HLCHHAFXX:1:21307:13724:8299	0	VEEV	5386	60	16M	*	0	0	TGGAGTTTCTGGCGCG	6AAAAEEEEEEEEEEE
NS500249:94:HLCHHAFXX:4:21502:13035:11532	0	VEEV	5386	60	18M	*	0	0	TGGAGTTTCTGGCGCGAC	6AAAAEEEEEEAEEEEEA
NS500249:94:HLCHHAFXX:1:11102:2343:8068	0	VEEV	5404	60	22M	*	0	0	CGGTGCCTGCGCCTCGAACAGT	AAAAAEEEEEEE/EAEEEE/EE
NS500249:94:HLCHHAFXX:4:11403:18041:6910	0	VEEV	5404	60	22M	*	0	0	CGGTGCCTGCGCCTCGAACAGT	AAAAAEEEAEEEAEEEEEEEEE
NS500249:94:HLCHHAFXX:4:21511:20118:3081	0	VEEV	5404	60	21M1S	*	0	0	CGGTGCCTGCGCCTCGAACAGC	6AAAAEEEEEEEEEAEEEEEEE
NS500249:94:HLCHHAFXX:4:21411:14454:12462	0	VEEV	5405	60	18M	*	0	0	GGTGCCTGCGCCTCGAAC	AAAA/EEEEEEEEEEEEE
NS500249:94:HLCHHAFXX:1:11103:11441:12983	0	VEEV	5416	60	38M	*	0	0	CTCGAACAGTATTCAGGAACCCTCCACATCCCGCTCCG	AAAAAEEEEEEEEEEEEEEEEEEEEEEEEAEAEAEEEE
NS500249:94:HLCHHAFXX:4:21506:10005:19944	0	VEEV	5428	60	47M	*	0	0	TCAGGAACCCTCCACATCCCGCTCCGCGCACAAGAACACCGTCACTT	AAAAAEEEEEEEAEEAEE<EEEEEAEEAE/EEEAEEE/EEEEA<EEE
NS500249:94:HLCHHAFXX:1:11310:23423:3495	0	VEEV	5430	60	35M	*	0	0	AGGAACCCTCCACATCCCGCTCCGCGCACAAGAAC	AAAAAEEEAEEEEEE/EEAAEEEEEEEEEEEEEEE
NS500249:94:HLCHHAFXX:1:21308:23273:2155	0	VEEV	5430	60	34M	*	0	0	AGGAACCCTCCACATCCCGCTCCGCGCACAAGAA	AAAAAEEEEEE/EAEAAEEEEEEEEEEEEEEEEE
NS500249:94:HLCHHAFXX:1:11308:15826:6750	0	VEEV	5432	60	24M1S	*	0	0	GAACCCTCCACATCCCGCTCCGCGT	6/AAAEEEEEEEA<E<EEEEEEEEE
NS500249:94:HLCHHAFXX:2:11105:6366:2221	0	VEEV	5432	60	25M	*	0	0	GAACCCTCCACATCCCGCTCCGCGC	AA6AAEEEAAAEEEEEEEEEEEEEA
NS500249:94:HLCHHAFXX:4:21406:21333:12295	0	VEEV	5434	60	2S22M	*	0	0	GGACCCTCCACATCCCGCTCCGCG	AAAAAEEEEEEEEEEEEEE//EEE
NS500249:94:HLCHHAFXX:4:21402:11444:14293	0	VEEV	5452	60	24M1S	*	0	0	CGCGCACAAGAACACCGTCACTTGT	A6AAAEEAEEEEEEEEEEEEAEEEE
NS500249:94:HLCHHAFXX:1:21111:8364:11849	0	VEEV	5458	60	37M	*	0	0	CAAGAACACCGTCACTTGCACCCAGCAGGGCCTGCTC	AAAAAEE/EEEEEAEEAEEEEEEEEEEEEEEEEEEEE
NS500249:94:HLCHHAFXX:2:11304:12128:18270	0	VEEV	5458	60	37M	*	0	0	CAAGAACACCGTCACTTGCACCCAGCAGGGCCTGCTC	AAAAAEE6EAEEEAEEEEEEEEEEEEAEEEEEEEEEE
NS500249:94:HLCHHAFXX:4:21506:4630:2828	0	VEEV	5458	60	37M	*	0	0	CAAGAACACCGTCACCTGCACCCAGCAGGGCCTGCTC	AAAA/AE/EEEEAEEEEEE/EEEEEAEEEEEEEAEAE
NS500249:94:HLCHHAFXX:2:21104:19081:7790	0	VEEV	5461	60	55M1S	*	0	0	GAACACCGTCACTTGCACCCAGCAGGGCCTGCTCGAGAACCGGCCTAGTTTCCACT	AAAAAEEEEE/EEEEEEEEEEEEEEEEEEEEEEEEEEEAEEEAEEEEAEEEEEEEE
NS500249:94:HLCHHAFXX:3:21611:26655:1783	0	VEEV	5461	60	56M	*	0	0	GAACACCGTCACTTGCACCCAGCAGGGCCTGCTCGAGAACCAGCCTAGTTTCCACC	AAAAAEEEEEAEEAEE/EEEEEEAAEE/AEEEEE/EEEEAEEA<EEEEEEEEA/<6
NS500249:94:HLCHHAFXX:4:21609:10840:4033	0	VEEV	5461	60	56M	*	0	0	GAACACCGTCACTTGCACCCAGCAGGGCCTGCTCGAGAACCAGCCTAGTTTCCACC	AAAAAEEEEEEEEEEEAEEE<EEEEEEEEEEEEEEEEE6EEEAAAEEEEEEEEEEA
NS500249:94:HLCHHAFXX:1:11109:5263:15742	0	VEEV	5462	60	15M	*	0	0	AACACCGTCACTTGC	AAAAAEEEEAEEEEE
NS500249:94:HLCHHAFXX:2:21311:15426:4821	0	VEEV	5462	60	15M	*	0	0	AACACCGTCACTTGC	AAAAAEEEEAEEEEE
NS500249:94:HLCHHAFXX:4:21607:17386:9991	0	VEEV	5464	60	40M1S	*	0	0	CACCGTCACTTGCACCCAGCAGGGCCTGCTCGAGAACCAGT	AAAAAEEAEEEEEEEEEEEEEEEEEEEEEEEE<EEEEEEEE
NS500249:94:HLCHHAFXX:3:11606:5238:14053	0	VEEV	5466	60	47M1S	*	0	0	CCGTCACTTGCACCCAGCAGGGCCTGCTCGAGAACCAGCCTAGTTTCA	AAAAAAEEEEEEEEEEEEEEEEEEEEEEEEEEEAEEEEEEEEEEEEEE
NS500249:94:HLCHHAFXX:4:11607:25696:11839	0	VEEV	5470	60	50M1S	*	0	0	CACTTGCACCCAGCAGGGCCTGCTCGAGAACCAGCCTAGTTTCCACCCCGA	AAAAAEE/AEEAEE/EEEEEEEEEEEEEE/EEAEEEEEEEEEAA/A/E6E<
NS500249:94:HLCHHAFXX:3:11410:9821:3760	0	VEEV	5472	60	38M	*	0	0	CTTGCACCCGGCAGGGCCTGCTCGAGAACCAGCCTAGT	AAAAAAEEEEEEEEEAEEEEEAEAEEE6/EEE/EE/EE
NS500249:94:HLCHHAFXX:4:21507:25861:15077	0	VEEV	5472	60	37M1S	*	0	0	CTTGCACCCAGCAGGGCCTGCTCGAGAACCAGCCTAGC	AAAAA/EEEAEEAEAAEA<EEEEEAE/E/EA//EAEEE
NS500249:94:HLCHHAFXX:1:11101:1130:16182	0	VEEV	5479	60	26M	*	0	0	CCAGCAGGGCCTGCTCGAGAACCAGC	AA66AEEEEEEAEEEAEEE6EEEEEE
NS500249:94:HLCHHAFXX:3:11502:17174:13481	0	VEEV	5479	60	26M	*	0	0	CCAGCAGGGCCTGCTCGAGAACCAGC	AA/AAEEEEEEEEAEEEEEEEEEEEE
NS500249:94:HLCHHAFXX:3:21606:19088:4559	0	VEEV	5480	60	20M	*	0	0	CAGCAGGGCCTGCTCGAGAA	A//AAEEEEEEEEAEEEEEE
NS500249:94:HLCHHAFXX:1:21208:8065:13698	0	VEEV	5483	60	19M	*	0	0	CAGGGCCTGCTCGAGAACC	AAAAAEEEEE/EEEE/EEE
NS500249:94:HLCHHAFXX:4:11608:17982:16079	0	VEEV	5483	60	11M	*	0	0	CAGGGCCTGCT	6A//AEAEEE6
NS500249:94:HLCHHAFXX:1:21309:18618:2788	0	VEEV	5484	60	31M	*	0	0	AGGGCCTGCTCGAGAACCAGCCTAGTTTCCA	/6A/AE/EEEEE//AEEEAEE/EEEAEE6/<
NS500249:94:HLCHHAFXX:3:11511:12246:6760	0	VEEV	5484	60	22M	*	0	0	AGGGCCTGCTCGAGAACCAGCC	AAAAAEEEEEEAAEEEEEAEEE
NS500249:94:HLCHHAFXX:3:21406:4638:3855	0	VEEV	5484	60	21M1S	*	0	0	AGGGCCTGCTCGAGAACCAGCT	AAA/AEEEAEAE/EEEEEEE<A
NS500249:94:HLCHHAFXX:4:21410:16774:16769	0	VEEV	5484	60	17M	*	0	0	AGGGCCTGCTCGAGAAC	AAAAAEEEEEEEEEEEE
NS500249:94:HLCHHAFXX:3:11607:4563:17308	0	VEEV	5490	60	12M	*	0	0	TGCTCGAGAACC	A/A/A/AE/EEE
NS500249:94:HLCHHAFXX:1:21310:25811:9709	0	VEEV	5492	60	40M	*	0	0	CTCGAGAACCAGCCTAGTTTCCACCCCGCCAGGCGTGAAT	AAAAAEE/EEEEEEEEEEEEEE/EEEEEEEEEEEEEEEEE
NS500249:94:HLCHHAFXX:2:21211:23358:3213	0	VEEV	5492	60	40M	*	0	0	CTCGAGAACCAGCCTAGTTTCCACCCCGCCAGGCGTGAAT	AAAAAEEAEEEEEEEEEEEEEAEE/EEAEEEEEEEEEEEE
NS500249:94:HLCHHAFXX:2:21212:24381:8909	0	VEEV	5492	60	40M	*	0	0	CTCGAGAACCAGCCTAGTTTCCACCCCGCCAGGCGTGAAT	AAAAAEEEEEEEEEEEEEEEEEEEAEEEEEEEEEEEEEEE
NS500249:94:HLCHHAFXX:3:21408:15490:7997	0	VEEV	5492	60	40M	*	0	0	CTCGAGAACCAGCCTAGTTTCCACCCCGCCAGGCGTGAAT	AAAAAEE/EEEEEEEEEEEEEEAEEEEEEEEEEEEEEEEE
NS500249:94:HLCHHAFXX:4:11502:18857:14555	0	VEEV	5492	60	40M	*	0	0	CTCGAGAACCAGCCTAGTTTCCACCCCGCCAGGTGTGAAT	6AAAAEAEEEEEEEE/EEEEEEAEAEAEEEAAEEEEEEEE
NS500249:94:HLCHHAFXX:3:21605:12684:11073	0	VEEV	5494	60	27M1S	*	0	0	CGAGAACCAGCCTAGTTTCCACCCCGCA	AAAAAAEE/EEEE6EEEAEEEEEEAEEE
NS500249:94:HLCHHAFXX:2:21305:10288:16090	0	VEEV	5535	60	11M	*	0	0	GTGATCACTAG	AAAAAEEEEAE
NS500249:94:HLCHHAFXX:1:21311:20540:8281	0	VEEV	5544	60	73M2S	*	0	0	AGAGAGGAGCTCGAGGCACTTACCCCGTCACGCACTCCTAGCGGGTCGGTCTCGAGAACCAGCCTGGTCTCCACC	AAA66EE/EEEEE/EEEEEEEAEEEEEEEEEEEEEEEEAEEEEE<EE/EEAEAEEEAAAAEE/AAAEE6E6E//A
NS500249:94:HLCHHAFXX:4:11503:5108:2672	0	VEEV	5544	60	72M3S	*	0	0	AGAGAGGAGCTCGAGGCGCTTACCCCGTCACGCACTCCTATCAGGTCGGTCTCGAGAACCAGCCTGGTCTCCCAC	AAAAAEE/EEEEAEAEA/EEEAEEEEEEE/EEE<EEEEEEEE<66EAAEEAEAAEA</EAE<EAA<AEEEEEAEA
NS500249:94:HLCHHAFXX:4:11507:20333:13934	0	VEEV	5550	60	11M	*	0	0	GAGCTCGAGGC	AAAAAEE/EEE
NS500249:94:HLCHHAFXX:1:11201:4011:7261	0	VEEV	5566	60	47M1S	*	0	0	CCCCGTCACGCACTCCTAGCAGGTCGGTCTCGAGAACCAGCCTGGTCC	AAAAAEE/EEEEAE6EEEEEEE/EEEEEEEEEAEEEEEEEEEEAEEEE
NS500249:94:HLCHHAFXX:3:11410:19627:6554	0	VEEV	5566	60	48M	*	0	0	CCCCGTCACGCACTCCTAGCAGGTCGGTCTCGAGAACCAGCCTGGTCT	AAAAAEE/EEEEEEEEEEEEEEEE6EEEEEEEAEEAEEEEEEE/EEEA
NS500249:94:HLCHHAFXX:4:21405:4029:18300	0	VEEV	5566	60	48M	*	0	0	CCCCGTCACGCACTCCTAGCAGGTCGGTCTCGAGAACCAGCCTGGTCT	AAAAAEE6EEEEAEEEAEEEEE/EEEEEEEEEAEEEEEEEEEEEEEEE
NS500249:94:HLCHHAFXX:1:21105:14338:17136	0	VEEV	5573	60	13M	*	0	0	ACGCACTCCTAGC	/AAAAEEEEEEEE
NS500249:94:HLCHHAFXX:1:21203:23932:8752	0	VEEV	5573	60	26M	*	0	0	ACGCACTCCTAGCAGGTCGGTCTCGA	/AAA6EEAAEAEEEEEEE/EEEA//A
NS500249:94:HLCHHAFXX:3:11612:16894:3391	0	VEEV	5573	60	29M1S	*	0	0	ACGCACTCCTAGCAGGTCGGTCTCGAGAAT	AAAAAEEEEEAEEEEEEEEEEEEEEEEEEE
NS500249:94:HLCHHAFXX:4:21601:7479:14109	0	VEEV	5573	60	47M	*	0	0	ACGCACTCCTGGCAGGTCGGTCTCGAGAACCAGCCTGGTCTCCAACC	/AAAAEEEEEEEEEEEEEEEEEEEEEEE/EEEEEEEEEEEEEAAAEE
NS500249:94:HLCHHAFXX:4:21603:18737:14916	0	VEEV	5573	60	30M	*	0	0	ACGCACTCCTAGCAGGTCGGTCTCGAGAAC	AAAAAEEEEEEEEEEEEEEEEEEEEEEEEE
NS500249:94:HLCHHAFXX:2:21310:11647:6981	0	VEEV	5582	60	21M1S	*	0	0	TAGCAGGTCGGTCTCGAGAACA	AAAAAEEEEEEEEEEEEEEEEE
NS500249:94:HLCHHAFXX:1:11204:19546:19636	0	VEEV	5590	60	13M	*	0	0	CGGTCTCGAGAAC	AAAAAEEEEEEEE
NS500249:94:HLCHHAFXX:1:21103:6883:1749	0	VEEV	5590	60	13M	*	0	0	CGGTCTCGAGAAC	A6AAAEEEEE/EE
NS500249:94:HLCHHAFXX:2:11205:19914:8970	0	VEEV	5623	60	20M	*	0	0	CAGGCGTAAATAGGGTGATT	AAAAAEEA/EEEEEEEEEEE
NS500249:94:HLCHHAFXX:4:11508:2702:17248	0	VEEV	5623	60	20M	*	0	0	CAGGCGTAAATAGGGTGATT	AAAAAEEE/EE6EEEEEE/E
NS500249:94:HLCHHAFXX:1:21310:24323:12484	0	VEEV	5649	60	26M	*	0	0	GAGGAGTTTGAGGCGTTCGTAGCACA	AAAAAEEEAEAEEEEEEEEEEEEEAE
NS500249:94:HLCHHAFXX:3:11404:13540:20308	0	VEEV	5659	60	64M11S	*	0	0	AGGCGTTCGTAGCACAACAACAATGACGGTTTGATGCGGGTGCATACATCTTTTCCTCCGACACTAGATCGGAAG	AAAAAEEEEE6EEEEEEEEEEAEEEEEEEEEAEEEEEEEEEEEEEEEEEEEEE6<A/A<<<EEEEEEEEEEE/AA
NS500249:94:HLCHHAFXX:2:21207:23472:3143	0	VEEV	5768	60	24M1S	*	0	0	ATCCGAAGTGGTGTTGGAGAGGACT	AAAAAE6EEEEEAEAEEEEEEEEEA
NS500249:94:HLCHHAFXX:4:21505:8169:3773	0	VEEV	5768	60	24M1S	*	0	0	ATCCGAAGTGGTGTTGGAGAGGACT	AA/AAE6EEE/EEEEEEEEAEEEEE
NS500249:94:HLCHHAFXX:2:11210:19316:19196	0	VEEV	5772	60	33M	*	0	0	GAAGTGGTGTTGGAGAGGACCGAATTGGAGATT	AAAAAEEEEEEEEEEEEEEEEEA/EEEE/EAEE
NS500249:94:HLCHHAFXX:2:21310:19218:12890	0	VEEV	5772	60	33M	*	0	0	GAAGTGGTGTTGGAGAGGACCGAATTGGAGATT	AA6AAEEEEEEEEEEEEEEEEEE/EEEEEEEEE
NS500249:94:HLCHHAFXX:3:21601:3232:18049	0	VEEV	5772	60	33M	*	0	0	GAAGTGGTGTTGGAGAGGACCGAATTGGAGATT	/AAAAEEEEEEEEEEEEEEEEEE/EEEEEE6EE
NS500249:94:HLCHHAFXX:3:21508:19596:8364	0	VEEV	5774	60	18M	*	0	0	AGTGGTGTTGGAGAGGAC	AAAAAEEEEEEEEEEEEE
NS500249:94:HLCHHAFXX:1:21209:23963:18014	0	VEEV	5775	60	31M	*	0	0	GTGGTGTTGGAGAGGACCGAATTGGAGATTT	A/AAAEEEEE/EEEEEEAEEEEEEEAEEEEE
NS500249:94:HLCHHAFXX:1:21211:22972:13350	0	VEEV	5775	60	29M1S	*	0	0	GTGGTGTTGGAGAGGACCGAATTGGAGATC	AAAAAEEEEEEEEEEEEEEEEEEEEEEEEE
NS500249:94:HLCHHAFXX:1:21302:14057:15484	0	VEEV	5775	60	27M	*	0	0	GTGGTGTTGGAGAGGACCGAATTGGAG	AAAAAEEE/EEEEEEEEEEAEEEEE/E
NS500249:94:HLCHHAFXX:2:11211:12373:7854	0	VEEV	5775	60	27M	*	0	0	GTGGTGTTGGAGAGGACCGAATTGGAG	AAAAAEEEEEEEEEE6EEEEEEEEEEE
NS500249:94:HLCHHAFXX:2:11305:17515:9175	0	VEEV	5775	60	30M	*	0	0	GTGGTGTTGGAGAGGACCGAATTGGAGATT	AAAAAEEEEE/EEEE/EEEE/EEEEEEEEE
NS500249:94:HLCHHAFXX:2:11307:10094:5444	0	VEEV	5775	60	31M	*	0	0	GTGGTGTTGGAGAGGACCGAATTGGGGATTT	AAAAAEEEE6E/EEEEEEEEEEEEEEEEEEE
NS500249:94:HLCHHAFXX:2:21312:7091:5643	0	VEEV	5775	60	26M1S	*	0	0	GTGGTGTTGGAGAGGACCGAATTGGAA	AAAAAEEEEEEEEEEEEEEEEEEEEEE
NS500249:94:HLCHHAFXX:3:11512:8485:12501	0	VEEV	5775	60	30M	*	0	0	GTGGTGTTGGAGAGGACCGAATTGGAGATT	AAAAAEEEEE6EAEEE<EEEEEEEEEEEEE
NS500249:94:HLCHHAFXX:3:11603:8672:11627	0	VEEV	5775	60	31M	*	0	0	GTGGTGTTGGAGAGGACCGAATTGGAGATTT	/AAAAEEEEE/EEEEEEEEEEEEEEAEEEEE
NS500249:94:HLCHHAFXX:3:11610:8449:1757	0	VEEV	5775	60	30M1S	*	0	0	GTGGTGTTGGAGAGGACCGAATTGGAGATTC	AAAAAEEEEE/EEEEEEEEEEEEEEEEEEEE
NS500249:94:HLCHHAFXX:3:21507:16705:12194	0	VEEV	5775	60	29M	*	0	0	GTGGTGTTGGAGAGGACCGAATTGGAGAT	AAAA/AEA6E/EEEEE<EEEEEEEEEEEE
NS500249:94:HLCHHAFXX:3:21607:3399:16045	0	VEEV	5775	60	31M	*	0	0	GTGGTGTTGGAGAGGACCGAATTGGAGATTT	AAAA/A/EEEEAEEEEEEEEEEEEEAEAEEE
NS500249:94:HLCHHAFXX:1:11103:2051:7532	0	VEEV	5776	60	44M	*	0	0	TGGTGTTGGAGAGGACCGAATTGGAGATTTCGTATGCCCCGCGC	AAAAAEEEEEEEEEEEEEEEEEEEEEEEEEEEEEEEEEA/E</E
NS500249:94:HLCHHAFXX:3:11612:23944:17661	0	VEEV	5776	60	43M	*	0	0	TGGTGTTGGAGAGGACCGAATTGGAGATTTCGTATGCCCCGCG	/AAAAEEEEAEEEEEEEE6E/EEEEEEEEEEEEEEEEEEEEE<
NS500249:94:HLCHHAFXX:1:11202:14860:10008	0	VEEV	5777	60	15M	*	0	0	GGTGTTGGAGAGGAC	AAAAAEEAEEEEEEE
NS500249:94:HLCHHAFXX:1:11307:20521:8618	0	VEEV	5777	60	22M1S	*	0	0	GGTGTTGGAGAGGACCGAATTGA	AAAAAEEEAEEEEEEEEEEEEEA
NS500249:94:HLCHHAFXX:1:21205:21258:20314	0	VEEV	5777	60	15M	*	0	0	GGTGTTGGAGAGGAC	A6A/AEAEEEEEEAE
NS500249:94:HLCHHAFXX:1:11107:18392:13122	0	VEEV	5782	60	16M	*	0	0	TGGAGAGGACCGAATT	AAAAAEEE/EEEEAEE
NS500249:94:HLCHHAFXX:2:11108:20581:6597	0	VEEV	5782	60	16M	*	0	0	TGGAGAGGACCGAATT	/AAAAAEEEEEEE/EA
NS500249:94:HLCHHAFXX:3:11402:7308:18020	0	VEEV	5782	60	16M	*	0	0	TGGAGAGGACCGAATT	AAAAAEEEEEAEEEAE
NS500249:94:HLCHHAFXX:4:11407:8971:18948	0	VEEV	5782	60	16M	*	0	0	TGGAGAGGACCGAATT	AAAAA6EE/EEEEEEE
NS500249:94:HLCHHAFXX:4:11505:15238:15769	0	VEEV	5782	60	15M	*	0	0	TGGAGAGGACCGAAT	/AA/AE6E6EE/EAA
NS500249:94:HLCHHAFXX:4:21609:24297:2424	0	VEEV	5782	60	16M	*	0	0	TGGAGAGGACCGAATT	AAAAA6EE/EEEEEEE
NS500249:94:HLCHHAFXX:4:11402:17164:12913	0	VEEV	5784	60	1S11M	*	0	0	CGAGAGGACCGA	AAAAAEEAEEEE
NS500249:94:HLCHHAFXX:3:21501:26320:3739	0	VEEV	5786	60	1S11M	*	0	0	GGAGGACCGAAT	A/AAAEEEEE/E
NS500249:94:HLCHHAFXX:4:21411:10710:1509	0	VEEV	5802	60	14M	*	0	0	ATTTCGTATGCCCC	AAAAAEEEEEEE/A
NS500249:94:HLCHHAFXX:2:11112:22597:9162	0	VEEV	5827	60	16M	*	0	0	AAGAAAAAGAAGAATT	AAAAAEEEEEEEEEEE
NS500249:94:HLCHHAFXX:3:11610:12555:17325	0	VEEV	5827	60	16M	*	0	0	AAGAAAAAGAAGAATT	AA/AAEEE6EAEEEEE
NS500249:94:HLCHHAFXX:3:21404:26689:13801	0	VEEV	5870	60	54M1S	*	0	0	CACACCTGCTAACAGAAGCAGATACCAGTCCAGGAAGGTGGAGAACATGAAAGCT	AAAAAEEEEEEEEEEEEEEEEEEEEEEAEEEEEEEEEEEEEEEEEEEEEEEAEEE
NS500249:94:HLCHHAFXX:3:21610:18008:12452	0	VEEV	5882	60	14M	*	0	0	CAGAAGCAGATACC	AAAAAEEEEEEEEE
NS500249:94:HLCHHAFXX:4:11409:20983:20367	0	VEEV	5886	60	29M1S	*	0	0	AGCAGATACCAGTCCAGGAAGGTGGAGAAA	AAAAAEEEEEAEEEEEEEEEEEEEEEEE6E
NS500249:94:HLCHHAFXX:3:11407:24513:5830	0	VEEV	5894	60	22M	*	0	0	CCAGTCCAGGAAGGTGGAGAAC	AAA6AEEAA6//EEAEAEEEEE
NS500249:94:HLCHHAFXX:3:21503:5980:18235	0	VEEV	5894	60	22M	*	0	0	CCAGTCCAGGAAGGTGGAGAAC	AAAAAEEAAE/EEEEEEEEEEE
NS500249:94:HLCHHAFXX:4:21406:14230:12571	0	VEEV	5895	60	47M	*	0	0	CAGTCCAGGAAGGTGGAGAACATGAAAGCCATAACAGCTAGACGTAT	AAAAAEEEEEEEEEEEEEEEEEEEEEEEEEEEEEEEEEEEEEEEEEE
NS500249:94:HLCHHAFXX:1:21112:7882:7792	0	VEEV	5897	60	31M	*	0	0	GTCCAGGAAGGTGGAGAACATGAAAGCCATA	AAAAAEEAEEEEEEEEEEEEEEE/EEEEEEE
NS500249:94:HLCHHAFXX:1:11309:21287:18832	0	VEEV	5900	60	16M	*	0	0	CAGGAAGGTGGAGAAC	AAAAAEEEEEEEEEEE
NS500249:94:HLCHHAFXX:1:21204:19908:12845	0	VEEV	5900	60	11M	*	0	0	CAGGAAGGTGG	AAAAA/EA/EE
NS500249:94:HLCHHAFXX:3:11405:19419:16532	0	VEEV	5901	60	1S11M	*	0	0	GAGGAAGGTGGA	AAAAAEEEEEE6
NS500249:94:HLCHHAFXX:3:11605:21265:18247	0	VEEV	5901	60	1S11M	*	0	0	TAGGAAGGTGGA	AAAAAAEEEEEE
NS500249:94:HLCHHAFXX:3:21601:14224:6303	0	VEEV	5901	60	11M	*	0	0	AGGAAGGTGGA	AAAAAEEEEEE
NS500249:94:HLCHHAFXX:4:11606:10834:15648	0	VEEV	5901	60	11M	*	0	0	AGGAAGGTGGA	AAAAAEEEEEE
NS500249:94:HLCHHAFXX:4:11610:8488:10198	0	VEEV	5901	60	11M	*	0	0	AGGAAGGTGGA	AAAAAEEEEEE
NS500249:94:HLCHHAFXX:1:21109:23317:2904	0	VEEV	5904	60	12M	*	0	0	AAGGTGGAGAAC	AAAAAEEEE6EE
NS500249:94:HLCHHAFXX:2:11307:17341:7237	0	VEEV	5904	60	21M	*	0	0	AAGGTGGAGAACATGAAAGCC	AAAAAEEEEEEEEEEEEEEEE
NS500249:94:HLCHHAFXX:3:11607:26662:9340	0	VEEV	5904	60	21M	*	0	0	AAGGTGGAGAACATGAAAGCC	AAAAAEEEEEEEEEEEEEEEE
NS500249:94:HLCHHAFXX:3:11608:1225:9288	0	VEEV	5904	60	21M	*	0	0	AAGGTGGAGAACATGAAAGCC	/AAAAEEEEEEEEEEE/EEEE
NS500249:94:HLCHHAFXX:4:21401:9010:14714	0	VEEV	5904	60	12M	*	0	0	AAGGTGGAGAAC	AAAAAEEEEEEE
NS500249:94:HLCHHAFXX:4:21507:17620:13502	0	VEEV	5908	60	17M	*	0	0	TGGAGAACATGAAAGCC	AAAAAEEEEEEEEEEEE
NS500249:94:HLCHHAFXX:3:11602:18503:11839	0	VEEV	5936	60	11M	*	0	0	ACGTATTCTGC	AAAAAAAEAEE
NS500249:94:HLCHHAFXX:1:11106:16049:19246	0	VEEV	5937	60	25M	*	0	0	CGTATTCTGCAAGGCCTAGGGCATT	AAAAAEEEEEEEEEEAEEEEEAAEE
NS500249:94:HLCHHAFXX:1:11203:25950:14891	0	VEEV	5937	60	24M	*	0	0	CGTATTCTGCAAGGCCTAGGGCAT	AAAAAEEEEEEEEEEEEEEAEEEE
NS500249:94:HLCHHAFXX:4:21403:3267:19949	0	VEEV	5937	60	25M	*	0	0	CGTATTCTGCAAGGCCTAGGGCATT	AAAAAEEEEE/EE/EAEAEEEE/EE
NS500249:94:HLCHHAFXX:1:21208:11164:2392	0	VEEV	5960	60	29M1S	*	0	0	TTATTTGAAGGCAGAAGGAAAAGTGGAGTA	AA/AAEEEEEEEEEEEEEEEEEEEEEEEEE
NS500249:94:HLCHHAFXX:2:11208:2457:13475	0	VEEV	5960	60	29M1S	*	0	0	TTATTTGAAGGCAGAAGGAAAAGTGGAGTA	AAAAAEAEEEEEEEEAEEAEAE6EEEEEEE
NS500249:94:HLCHHAFXX:3:21608:7847:13514	0	VEEV	5960	60	30M	*	0	0	TTATTTGAAGGCAGAAGGAAAAGTGGAGTG	AA6AAEE/EEEEEEE6EEEAEEEEEEEEEE
NS500249:94:HLCHHAFXX:2:11211:21132:2369	0	VEEV	5969	60	17M	*	0	0	GGCAGAAGGAAAAGTGG	AAAAAEEEEE/EEEEEE
NS500249:94:HLCHHAFXX:4:11510:22171:2115	0	VEEV	5969	60	17M	*	0	0	GGCAGAAGGAAAAGTGG	AA/AAEEEEE/EE/EEE
NS500249:94:HLCHHAFXX:2:11203:9775:19123	0	VEEV	5971	60	17M	*	0	0	CAGAAGGAAAAGTGGAG	AAAAAEEEEEEEEEEEE
NS500249:94:HLCHHAFXX:2:21207:11766:19137	0	VEEV	5971	60	17M	*	0	0	CAGAAGGAAAAGTGGAG	AAAAAEEE6E/EEEEEE
NS500249:94:HLCHHAFXX:3:11510:4437:5205	0	VEEV	5973	60	11M	*	0	0	GAAGGAAAAGT	AA/AA6EEEEE
NS500249:94:HLCHHAFXX:1:11105:1499:13720	0	VEEV	5974	60	18M	*	0	0	AAGGAAAAGTGGAGTGCT	AAAAAEEEEEEEEEEEEE
NS500249:94:HLCHHAFXX:2:11103:22383:17466	0	VEEV	5974	60	18M	*	0	0	AAGGAAAAGTGGAGTGCT	AAAAAE6EAEEEEAEE/E
NS500249:94:HLCHHAFXX:3:11511:4993:17620	0	VEEV	5986	60	15M	*	0	0	AGTGCTACCGAACCC	/AAAAEEAEEEAE/E
NS500249:94:HLCHHAFXX:3:21412:12112:13834	0	VEEV	5986	60	16M	*	0	0	AGTGCTACCGAACCCT	AAAAAEEEEEEEEEEE
NS500249:94:HLCHHAFXX:2:21204:15408:19681	0	VEEV	5997	60	26M	*	0	0	ACCCTGCATCCTGTTCCTTTGTATTC	/AAAAEEEEEEEEEEEEEEEEEAEEE
NS500249:94:HLCHHAFXX:1:21307:18081:11320	0	VEEV	5999	60	47M1S	*	0	0	CCTGCGTCCTGTTCCTTTGTATTCATCTAGTGTGAACCGTGCCTTTTT	AAAAAAEEEEEEEEEEEEEEEEEEEEEEEEEEEEEEEEEEEEAEEAAE
NS500249:94:HLCHHAFXX:1:21308:12403:9040	0	VEEV	5999	60	48M	*	0	0	CCTGCATCCTGTTCCTTTGTATTCATCTAGTGTGAACCGTGCCTTTTC	AAAAAEEEEEEEEEEEEEEEAEEEEEEEEEEE<EEEEEEEEEEAEEEE
NS500249:94:HLCHHAFXX:2:11103:13124:16077	0	VEEV	5999	60	36M	*	0	0	CCTGCATCCTGTTCCTTTGTATTCATCTAGTGTGAA	AAAAAEEEEEEEEEAEEEEEAEEEEEEEAEEEEEEE
NS500249:94:HLCHHAFXX:1:21109:6738:2644	0	VEEV	6000	60	36M1S	*	0	0	CTGCATCCTGTTCCTTTGTATTCATCTAGTGTGAACA	AAAAAEEEEEEE6EEEEEEEEEEEEEEAEEEEEEEEE
NS500249:94:HLCHHAFXX:3:21509:24549:13018	0	VEEV	6029	60	11M	*	0	0	TGTGAACCGTG	AAAA/AEEEEE
NS500249:94:HLCHHAFXX:3:11502:18835:17848	0	VEEV	6051	60	14M	*	0	0	CCCAAGGTCGCAGT	AAAAAEEEEEEEEE
NS500249:94:HLCHHAFXX:3:21502:25127:14322	0	VEEV	6051	60	13M	*	0	0	CCCAAGGTCGCAG	AAAAAAEEEEE/E
NS500249:94:HLCHHAFXX:3:21602:16694:19949	0	VEEV	6051	60	27M	*	0	0	CCCAAGGTCGCAGTGGAAGCCTGTAAC	AAAAAEEEEEEEEEEEEEEEEEEEEEE
NS500249:94:HLCHHAFXX:2:11208:12599:7453	0	VEEV	6052	60	28M1S	*	0	0	CCAAGGTCGCAGTGGAAGCCTGTAACGCT	AAAAAEEEEEEEEEEA6EEAEEEEEEEEE
[truncated: 36,368 more rows]

## Sheet: Capsid Set A Data
**SAM Output for VEEV Capsid Data Set A
QNAME	FLAG	RNAME	POS	MAPQ	CIGAR	MRNM	MPOS	ISIZE	Seq	QUAL
NS500249:94:HLCHHAFXX:1:11106:12931:3585	0	VEEV	4	60	17M	*	0	0	GGCGGCGCATGAGAGAA	AAAAAEEEEEEEEEEEE
NS500249:94:HLCHHAFXX:3:21508:2628:16609	0	VEEV	4	60	17M	*	0	0	GGCGGCGCATGAGAGAA	AAAA6EEEEEEEEEEEA
NS500249:94:HLCHHAFXX:3:11503:25969:3183	0	VEEV	71	60	11M	*	0	0	GGAAGACAGCC	AAAA/EEE//A
NS500249:94:HLCHHAFXX:4:21404:4404:2420	0	VEEV	126	60	11M	*	0	0	GAAGCCAAGCA	/AA/AAEE//6
NS500249:94:HLCHHAFXX:2:11210:10128:11504	0	VEEV	139	60	1S11M	*	0	0	ATCACTGATAAT	AA/AAAE/AEAE
NS500249:94:HLCHHAFXX:1:21109:19263:3168	0	VEEV	153	60	50M	*	0	0	CATGCTAATGCCAGAGCGTTTTCGCATCTGGCTTCAAAACTGACCGAAAC	AAA6AEEEEEEEEEEEEEEEEEEEAAEEEAEAEEAEEEEEEEAEEEEA/E
NS500249:94:HLCHHAFXX:4:11512:1865:1624	0	VEEV	174	60	35M	*	0	0	TCGCATCTGGCTTCAAAACTGATCGAAACGGAGGT	/AAAAEEAEEEEEEA/AEEEEEEEEEEEEEEEEEE
NS500249:94:HLCHHAFXX:2:21303:16296:13878	0	VEEV	174	60	35M	*	0	0	TCGCATCTGGCTTCAAAACTGATCGAAACGGAGGT	/AAAAEEEEEEEEAEEEEEEEEEEEEEEEEEAE/E
NS500249:94:HLCHHAFXX:3:11504:21327:16417	0	VEEV	174	60	35M	*	0	0	TCGCATCTGGCTTCAAAACTGATCGAAACGGAGGT	/AAAAEEEEEEEEAEA/EEEEEEEEEEAEEEEEEE
NS500249:94:HLCHHAFXX:1:11209:15392:5535	0	VEEV	177	60	37M1S	*	0	0	CATCTGGCTTCAAAACTGATCGAAACGGAGGTGGACCT	AAAAAEEEEEEEEEEEEEEEEEEEEEEEEEEEEEEEEE
NS500249:94:HLCHHAFXX:1:11105:1826:11431	0	VEEV	186	60	1S14M	*	0	0	ATCAAAACTGATCGA	AAAAAEEEEEEEEEE
NS500249:94:HLCHHAFXX:1:21108:23456:9376	0	VEEV	187	60	38M	*	0	0	CAAAACTGATCGAAACGGAGGTGGACCCATCCGACACG	AAAAAEEE6EEEEEEEEEEEEEEE/EEEEEEEEEEEEE
NS500249:94:HLCHHAFXX:3:21601:4692:8587	0	VEEV	190	60	30M	*	0	0	AACTGATCGAAACGGAGGTGGACCCATCCG	AAAAA6EEEE6EEEEEEEEEEEEEEEEEEE
NS500249:94:HLCHHAFXX:1:11308:6909:6329	0	VEEV	201	60	11M	*	0	0	ACGGAGGTGGA	/AAAAEEEEEE
NS500249:94:HLCHHAFXX:2:11305:9521:1308	0	VEEV	301	60	17M	*	0	0	GTGCGGAAGATCCGGAC	AAAAAEEEEEEEEEEAE
NS500249:94:HLCHHAFXX:1:21207:4729:4930	0	VEEV	343	60	1S11M	*	0	0	ATGAAGAAAAAC	/AAAAEAEE//E
NS500249:94:HLCHHAFXX:2:11106:3473:15826	0	VEEV	370	60	11M	*	0	0	ATAAGGAATTG	/A/AAEEE//E
NS500249:94:HLCHHAFXX:1:21305:3543:4125	0	VEEV	377	60	1S11M	*	0	0	GATTGGACAAGA	AAAAAAEAAAEE
NS500249:94:HLCHHAFXX:1:21201:1684:8424	0	VEEV	406	60	53M	*	0	0	CCGTCATGAGCGACCCTGACCTGGAAACTGAGACTATGTGCCTCCACGACGAC	AAAAA6EE6EEEEEAEEEE/EEEEEEEEEEEEEEEEEEEEEEEEEAEEEEEEE
NS500249:94:HLCHHAFXX:3:11603:25099:3507	0	VEEV	413	60	21M	*	0	0	GAGCGACCCTGACCTGGAAAC	6AAAAEEAAEEEEEEEEEA6E
NS500249:94:HLCHHAFXX:1:21104:4446:5092	0	VEEV	424	60	19M	*	0	0	ACCTGGAAACTGAGACTAT	/AAAA/A66/E/EE/EA/E
NS500249:94:HLCHHAFXX:4:11401:11751:8605	0	VEEV	428	60	19M	*	0	0	GGAAACTGAGACTATGTGC	AAAAAEEEAE/EEEEAEEE
NS500249:94:HLCHHAFXX:1:21309:5075:6902	0	VEEV	428	60	19M	*	0	0	GGAAACTGAGACTATGTGC	AAAAAEEEEEEEE/EEEEE
NS500249:94:HLCHHAFXX:2:21110:1183:14516	0	VEEV	434	60	1S11M	*	0	0	GTGAGACTATGT	AAAAAEEEEEEE
NS500249:94:HLCHHAFXX:4:21503:24985:15571	0	VEEV	436	60	23M	*	0	0	AGACTATGTGCCTCCACGACGAC	AAAAAAEEEEEEEEEEEEAAEEE
NS500249:94:HLCHHAFXX:1:21108:17402:6135	0	VEEV	436	60	23M	*	0	0	AGACTATGTGCCTCCACGACGAC	AAAAAEEEEEEEEEE/EEEEEEE
NS500249:94:HLCHHAFXX:3:21410:12242:12174	0	VEEV	436	60	23M	*	0	0	AGACTATGTGCCTCCACGACGAC	/AAAA/EEEAEEEEEEE/AEAEE
NS500249:94:HLCHHAFXX:4:11506:13095:16013	0	VEEV	476	60	25M	*	0	0	AGGGCAAGTCGCTGTTTACCAGGAT	AAAAAEEEEEEEEEEAEEEEAEEEE
NS500249:94:HLCHHAFXX:4:11403:8479:5961	0	VEEV	600	60	11M	*	0	0	AAGAACTTGGC	AAAAAEEEEEE
NS500249:94:HLCHHAFXX:4:11610:23573:8999	0	VEEV	618	60	48M	*	0	0	TATCCATCATACTCTACCAACTGGGCCGACGAAACCGTGTTAACGGCT	6AAAAEEEEEEEEEEEEEEEAEEEEEEE/EEAEEEEEEEEEAEEEEEE
NS500249:94:HLCHHAFXX:1:21205:21031:15154	0	VEEV	635	60	13M	*	0	0	CAACTGGGCCGAC	AAAAAEE6EEEEE
NS500249:94:HLCHHAFXX:4:11507:24228:11492	0	VEEV	704	60	25M	*	0	0	GTCACGTAGAGGGATGTCCATTCTT	AAAAAEEEEEEEEEEEEEEEEEEEE
NS500249:94:HLCHHAFXX:1:21108:9572:1319	0	VEEV	704	60	25M	*	0	0	GTCACGTAGAGGGATGTCCATTCTT	AAAAAEEEEEEEEAEEEEEEEEEEE
NS500249:94:HLCHHAFXX:2:21211:18596:7221	0	VEEV	704	60	25M	*	0	0	GTCACGTAGAGGGATGTCCATTCTT	6AAAAEEEEEEEEEEEEEEEEEEEE
NS500249:94:HLCHHAFXX:4:21411:22194:10031	0	VEEV	749	60	36M1S	*	0	0	ATCCAACAATGTTCTATTCTCTGTTGGCTCGACCATT	/AAAAEEEEEAEEEEEEEAEEEEEEEEAEEEEEEAEE
NS500249:94:HLCHHAFXX:3:11504:10483:16234	0	VEEV	750	60	1S36M	*	0	0	GTCCAACAATGTTCTATTCTCTGTTGGCTCGACCATC	AAAAAAEEEEEEEEEEEEEEEEEEEEEEEAEEE6EEE
NS500249:94:HLCHHAFXX:4:11508:5978:13155	0	VEEV	795	60	1S11M	*	0	0	TAAGAGGGACTT	AA6AAEEEEEEE
NS500249:94:HLCHHAFXX:4:21412:22781:13472	0	VEEV	795	60	11M	*	0	0	AAGAGGGACTT	/6A/AA/EEAE
NS500249:94:HLCHHAFXX:4:21603:13331:9481	0	VEEV	795	60	37M	*	0	0	AAGAGGGACTTACTGAGGAGCTGGCACCTGCCGTCTG	AAAAAEEEEEEEEEEEEEEEAEEEEEEEEEEEEEAEE
NS500249:94:HLCHHAFXX:1:11301:10447:4259	0	VEEV	795	60	11M	*	0	0	AAGAGGGACTT	AAAAAEEAEEE
NS500249:94:HLCHHAFXX:2:11108:11685:17469	0	VEEV	795	60	17M	*	0	0	AAGAGGGACTTACTGAG	AAAAAEAEE/EEEAEAE
NS500249:94:HLCHHAFXX:2:11212:1406:10689	0	VEEV	795	60	11M	*	0	0	AAGAGGGACTT	/AAAAEEAEEE
NS500249:94:HLCHHAFXX:3:11601:14877:12178	0	VEEV	795	60	13M	*	0	0	AAGAGGGACTTAC	AAAAAEE/EEEEE
NS500249:94:HLCHHAFXX:3:21401:11302:9708	0	VEEV	795	60	1S11M	*	0	0	TAAGAGGGACTT	AAAAAEEEEEEE
NS500249:94:HLCHHAFXX:3:21508:4577:11595	0	VEEV	795	60	11M	*	0	0	AAGAGGGACTT	AAAAAEEEEEE
NS500249:94:HLCHHAFXX:3:21612:13846:17835	0	VEEV	795	60	11M	*	0	0	AAGAGGGACTT	AAAA6EEEEEE
NS500249:94:HLCHHAFXX:4:11604:6485:5860	0	VEEV	796	60	11M	*	0	0	AGAGGGACTTA	AAAAAEEEEEA
NS500249:94:HLCHHAFXX:4:11401:21102:14599	0	VEEV	849	60	44M	*	0	0	AAGCAAAATTACACATGTCGGTGTGAGACTATAGTTAGTTGCGA	AAAAAAEEEEEEEEEEEEEEEEEEEEEEEE6EAEEEAEEAEAAA
NS500249:94:HLCHHAFXX:4:11603:23805:8592	0	VEEV	852	60	33M	*	0	0	CAAAATTACACATGTCGGTGTGAGACTATAGTT	AAAAAEEEEEEEEEEEEEEEEEEEEEEAE6EEA
NS500249:94:HLCHHAFXX:3:21609:10419:7002	0	VEEV	852	60	33M	*	0	0	CAAAATTACACATGTCGGTGTGAGACTATAGTT	AAAAAE/AEEEEEEEEEEEE/E6EEEEEEEE<E
NS500249:94:HLCHHAFXX:1:21210:16671:17483	0	VEEV	934	60	1S13M	*	0	0	AATGGGAAGCCTTC	//6AAEE6EEA//E
NS500249:94:HLCHHAFXX:2:11302:23413:17930	0	VEEV	934	60	1S11M	*	0	0	AATGGGAAGCCT	AAAA6EEEEEAE
NS500249:94:HLCHHAFXX:2:21301:5351:3463	0	VEEV	934	60	1S11M	*	0	0	AATGGGAAGCCT	AAAAAEEE/E/E
NS500249:94:HLCHHAFXX:4:21506:23420:15572	0	VEEV	935	60	13M	*	0	0	TGGGAAGCCTTCA	66AAAAEE/EE/A
NS500249:94:HLCHHAFXX:4:11502:12696:16302	0	VEEV	999	60	1S12M	*	0	0	GGACACATTGAAC	AAAAAEEEEEE/E
NS500249:94:HLCHHAFXX:1:21310:1134:5642	0	VEEV	999	60	1S12M	*	0	0	GGACACATTGAAC	AAAAAEEEEEEEA
NS500249:94:HLCHHAFXX:1:21311:26648:5699	0	VEEV	999	60	1S12M	*	0	0	GGACACATTGAAC	AAAAAEEEEE6EE
NS500249:94:HLCHHAFXX:1:21103:3735:5607	0	VEEV	1000	60	11M	*	0	0	ACACATTGAAC	AAAAAEEAEAE
NS500249:94:HLCHHAFXX:3:21512:21348:3912	0	VEEV	1009	60	11M	*	0	0	ACGGGGAGAGG	AA/A/EE6EE6
NS500249:94:HLCHHAFXX:4:21408:22665:9530	0	VEEV	1011	60	11M	*	0	0	GGGGAGAGGGT	AAAA6EEEEEE
NS500249:94:HLCHHAFXX:1:11301:20578:20134	0	VEEV	1119	60	11M	*	0	0	CTGGTTGGGCT	A6AAAEEEEEE
NS500249:94:HLCHHAFXX:2:11106:16894:1447	0	VEEV	1138	60	51M	*	0	0	GTATAGTCGTCAACGGTCGCACCCAGAGAAACACCAATACCATGAAAAATT	AAAAAEEEEEEE/EEEEEEEAEAEAEEEEEEEA/EEEEEE<EEAAEAEEEE
NS500249:94:HLCHHAFXX:3:21612:7265:13423	0	VEEV	1140	60	21M1S	*	0	0	ATAGTCGTCAACGGTCGCACCT	AAAAAEEEEE/EEEEEEEEAEE
NS500249:94:HLCHHAFXX:2:11202:20399:10797	0	VEEV	1173	60	12M	*	0	0	AATACCATGAAA	/A/AAEA/EE/E
NS500249:94:HLCHHAFXX:3:21503:4087:12224	0	VEEV	1221	60	32M	*	0	0	AGGTGGGCAAAGGAATATAAGGAAGATCAAGA	AAA/AEEEAE/EAEAEAEEEEEAAEEEEEAEE
NS500249:94:HLCHHAFXX:1:21203:20060:1768	0	VEEV	1222	60	21M1S	*	0	0	GGTGGGCAAAGGAATATAAGGG	/AAAAEEAEEEE/AEEEE/EEE
NS500249:94:HLCHHAFXX:2:11310:17193:18595	0	VEEV	1225	60	19M	*	0	0	GGGCAAAGGAATATAAGGA	6AAAAEAEEE/EEEEEEEE
NS500249:94:HLCHHAFXX:1:21104:25131:19489	0	VEEV	1226	60	1S18M	*	0	0	TGGCAAAGGAATATAAGGA	/AAA6//EEE/EAEE/EEE
NS500249:94:HLCHHAFXX:1:21101:2340:6650	0	VEEV	1242	60	39M	*	0	0	GAAGATCAAGAAGATGAAAGGCCACTAGGACTACGAGAT	AA6AAEEEEEEAEEEEEEEEEEEEEEEEEEEEEEEEEEE
NS500249:94:HLCHHAFXX:2:21111:19243:3053	0	VEEV	1242	60	39M	*	0	0	GAAGATCAAGAAGATGAAAGGCCACTAGGACTACGAGAT	AAAAAEEEEEEEEEEEEEEEEEE/EAEEAEEEAEEEEEE
NS500249:94:HLCHHAFXX:1:21108:12328:15138	0	VEEV	1247	60	29M	*	0	0	TCAAGAAGATGAAAGGCCACTAGGACTAC	AAAAAEEE/EEEEEEEEEEEEEEEEEEEE
NS500249:94:HLCHHAFXX:2:21312:18651:13018	0	VEEV	1247	60	28M1S	*	0	0	TCAAGAAGATGAAAGGCCACTAGGACTAT	AAAAAEEEEEEE/EEE<EEEEEEEEEEEE
NS500249:94:HLCHHAFXX:3:11404:11918:18943	0	VEEV	1247	60	29M	*	0	0	TCAAGAAGATGAAAGGCCACTAGGACTAC	AAAAAEEE6EEEEEAEEEEEEEEEEEEEE
NS500249:94:HLCHHAFXX:4:11412:6599:6246	0	VEEV	1262	60	25M	*	0	0	GCCACTAGGACTACGAGATAGACAG	AAAAAEEEEAAEEEEEEEEEE6EEE
NS500249:94:HLCHHAFXX:4:21501:13251:10716	0	VEEV	1262	60	26M	*	0	0	GCCACTAGGACTACGAGATAGACAGT	/AAAAEEEEEEEEEEEEEEAEAEE/E
NS500249:94:HLCHHAFXX:2:11108:8403:17198	0	VEEV	1262	60	26M	*	0	0	GCCACTAGGACTACGAGATAGACAGT	AAAAAEEEEEEEEEEEEEEEEEEEEE
NS500249:94:HLCHHAFXX:4:11507:4731:7054	0	VEEV	1274	60	1S11M	*	0	0	AACGAGATAGAC	AAAAAEEEEEEE
NS500249:94:HLCHHAFXX:3:21504:10364:2807	0	VEEV	1298	60	12M	*	0	0	GTGTTGTTGGGC	AAAAAEEEEEEE
NS500249:94:HLCHHAFXX:2:11304:19711:6826	0	VEEV	1302	60	1S11M	*	0	0	ATGTTGGGCTTT	AAAAAEEEEEEE
NS500249:94:HLCHHAFXX:2:11311:20938:9750	0	VEEV	1302	60	1S11M	*	0	0	ATGTTGGGCTTT	AAAAAEEEEEEE
NS500249:94:HLCHHAFXX:3:21603:10469:15523	0	VEEV	1302	60	1S11M	*	0	0	ATGTTGGGCTTT	AAAAAEEEEEEE
NS500249:94:HLCHHAFXX:3:21601:20805:5335	0	VEEV	1403	60	1S11M	*	0	0	ACAGGATAGGCA	AAAA66EEEE/E
NS500249:94:HLCHHAFXX:4:21609:3890:19403	0	VEEV	1416	60	40M	*	0	0	AACACATTGGAGATCGGGCTGAGAACAAGAATCAGGAAAA	AA/AA/EE6E/EAEEEEEAEEE/EEEEEE//EEE/EA/EE
NS500249:94:HLCHHAFXX:3:11506:21759:8184	0	VEEV	1416	60	40M	*	0	0	AACACATTGGAGATCGGGCTGAGAACAAGAATCAGGAAAA	AAAAAEEEAEEEEEEAEEEEEEEEEEE/EEEEAEEEEEEE
NS500249:94:HLCHHAFXX:4:21603:3828:14466	0	VEEV	1418	60	1S35M	*	0	0	GCACATTGGAGATCGGGCTGAGAACAAGAATCAGGA	AAAAAEEEEEEEAEEEEEEEEEEEEEEEEEEEEEEE
NS500249:94:HLCHHAFXX:2:21308:11240:6198	0	VEEV	1420	60	33M	*	0	0	CATTGGAGATCGGGCTGAGAACAAGAATCAGGA	AAAAAEEE/EEEEEEEEEEEAEEEEEEEEEEEE
NS500249:94:HLCHHAFXX:1:11304:24572:8044	0	VEEV	1423	60	20M	*	0	0	TGGAGATCGGGCTGAGAACA	/AAAAEEEEEEEEEEEEEEE
NS500249:94:HLCHHAFXX:4:21604:25436:13633	0	VEEV	1424	60	29M	*	0	0	GGAGATCGGGCTGAGAACAAGAATCAGGA	/A6AAEEEEEEEEEEEEEEEEEEEEEEEE
NS500249:94:HLCHHAFXX:2:21208:4714:3197	0	VEEV	1427	60	26M	*	0	0	GATCGGGCTGAGAACAAGAATCAGGA	AAAAAEEEEEEEEAEEEEEEEEEEEE
NS500249:94:HLCHHAFXX:4:11410:23498:8170	0	VEEV	1430	60	25M	*	0	0	CGGGCTGAGAACAAGAATCAGGAAA	AAAAAEEEE/EEEEEEEEEEEE6EE
NS500249:94:HLCHHAFXX:4:21504:17898:17069	0	VEEV	1430	60	25M	*	0	0	CGGGCTGAGAACAAGAATCAGGAAA	AAAAAEEEEEEEA/AAEEEEEE/EE
NS500249:94:HLCHHAFXX:2:11112:9904:9853	0	VEEV	1430	60	25M	*	0	0	CGGGCTGAGAACAAGAATCAGGAAA	AAAAAEEEEEEEEEEEEEEEEE//E
NS500249:94:HLCHHAFXX:1:11303:7067:11188	0	VEEV	1471	60	11M	*	0	0	AGGAGCCGTCA	AAAAAEEEEEE
NS500249:94:HLCHHAFXX:4:21408:23753:11654	0	VEEV	1489	60	16M	*	0	0	TTACCGCCGAGGACGT	AAAAAEEEEAEEEEEE
NS500249:94:HLCHHAFXX:1:11106:15715:17869	0	VEEV	1489	60	16M	*	0	0	TTACCGCCGAGGACGT	/AAAAEEEEE/EEEEE
NS500249:94:HLCHHAFXX:1:21305:15774:17601	0	VEEV	1489	60	16M	*	0	0	TTACCGCCGAGGACGT	AAAAAEEEEEEEEEEE
NS500249:94:HLCHHAFXX:4:11503:9533:6498	0	VEEV	1607	60	1S11M	*	0	0	ATCTGGAGGCAG	AAAA/EE66EAE
NS500249:94:HLCHHAFXX:3:21507:5407:17356	0	VEEV	1634	60	13M	*	0	0	ACAAGAGGCTGGG	AAAAAEEEEEEEE
NS500249:94:HLCHHAFXX:3:21509:20047:7650	0	VEEV	1638	60	11M	*	0	0	GAGGCTGGGGC	AAAAAEEEEEE
NS500249:94:HLCHHAFXX:2:21212:2624:17793	0	VEEV	1710	60	27M1S	*	0	0	ATCGGCTCTTACGCTGTGCTTTCTCCGT	AAAAAEAAEEEEEAAEEEEEEEEEAEEE
NS500249:94:HLCHHAFXX:1:11109:15595:5148	0	VEEV	1711	60	11M	*	0	0	TCGGCTCTTAC	/AAAAEEEEEE
NS500249:94:HLCHHAFXX:4:21605:24976:15592	0	VEEV	1724	60	38M1S	*	0	0	TGTGCTTTCTCCGCAGGCTGTACTCAAGAGTGAAAAATC	AAAAAEEEEEEEEEEEEEEEEEEEEEEEEEEEEE/EEEE
NS500249:94:HLCHHAFXX:2:11309:19981:15836	0	VEEV	1724	60	57M	*	0	0	TGTGCTTTCTCCGCAGGCTGTACTCAAGAGTGAAAAATTATCTTGCATACACCCTCT	AAAAAEEAEEAAAEAEEEEEE6EEE<EEEEEAEEE//EEEAEEE/EEE/6<EE//AE
NS500249:94:HLCHHAFXX:4:11507:4166:14112	0	VEEV	1734	60	39M1S	*	0	0	CCGCAGGCTGTACTCAAGAGTGAAAAATTATCTTGCATCT	AAAAAEEEEEEEEEEEAEEEEE//EEEEEAEAEEEEEEAE
NS500249:94:HLCHHAFXX:1:11206:9398:20055	0	VEEV	1734	60	39M1S	*	0	0	CCGCAGGCTGTACTCAAGAGTGAAAAATTATCTTGCATCT	AAAAAEE/EEEEEE<EEEEEEEE/AEEEEEE/EEEEE/EE
NS500249:94:HLCHHAFXX:1:21102:8138:2331	0	VEEV	1734	60	40M	*	0	0	CCGCAGGCTGTACTCAAGAGTGAAAAATTATCTTGCATCC	AAAAAEEEEEEEEEEE/EEEEEEAEEEEEEEEEEEEEEEE
NS500249:94:HLCHHAFXX:3:21405:21806:12581	0	VEEV	1734	60	40M	*	0	0	CCGCAGGCTGTACTCAAGAGTGAAAAATTATCTTGCATCC	AA6AAEEEEEEEEEEEEEEEEEE/AEEEEEEEEEEEEEEE
NS500249:94:HLCHHAFXX:4:11608:26518:19091	0	VEEV	1755	60	1S11M	*	0	0	CGAAAAATTATC	A/AAA66/A6EE
NS500249:94:HLCHHAFXX:3:21403:9229:6459	0	VEEV	1773	60	43M1S	*	0	0	CACCCTCTCGCTGAACAAGTCATGGTGATAACACACTCTGGCCA	AAAAAEEEEEEEEEEEEEEEEEEEEEEAEEEEEEEEEEEEEEAE
NS500249:94:HLCHHAFXX:1:21208:17849:5199	0	VEEV	1807	60	33M1S	*	0	0	ACTCTGGCCGAAAAGGGCGTTATGCCGTGGAACT	/AAAAEEEEEEE6EEEEEEEEEEEEEEEEEAEEE
NS500249:94:HLCHHAFXX:1:21305:5407:10090	0	VEEV	1866	60	11M	*	0	0	GAGGGACATGC	AAAAAEE/EEE
NS500249:94:HLCHHAFXX:1:11309:10711:19776	0	VEEV	1878	60	26M	*	0	0	ATACCCGTCCAGGACTTTCAAGCTCT	AAAAAEEEEEEEEAEEEEEEEEEEEE
NS500249:94:HLCHHAFXX:2:11106:13893:10910	0	VEEV	2033	60	11M	*	0	0	CGACGGCGAAT	AAAA/EEE/AE
NS500249:94:HLCHHAFXX:1:11201:12828:4377	0	VEEV	2105	60	65M10S	*	0	0	CACAGGCGAGCTGGTGGATCCTCCCTTCCATGAATTCGCCTACGAGAGTCTGAGAACACGACCAGTAGATCGGAA	AAAAAEEE6EEEEEEEEEEEEEEEEEEEEEEEEEEEEEEEEEAEEEEEEEEEEEEAEEEEEEEEEEEEEEEEE/E
NS500249:94:HLCHHAFXX:3:11412:5102:16788	0	VEEV	2107	60	21M1S	*	0	0	CAGGCGAGCTGGTGGATCCTCT	AAAAAEEEEEEEAEEAEEEEEE
NS500249:94:HLCHHAFXX:4:21608:23572:4561	0	VEEV	2108	60	32M	*	0	0	AGGCGAGCTGGTGGATCCTCCCTTCCATGAAT	A6AAAAAEEEEEEEEEEEEEEEEAEEEEAEEE
NS500249:94:HLCHHAFXX:1:21107:11346:9746	0	VEEV	2108	60	27M5S	*	0	0	AGGCGAGCTGGTGGATCCTCCCTTCCACGAAT	AAAAAEEEEEEEEEEEEEEEEEEEEEEEEEEE
NS500249:94:HLCHHAFXX:3:11505:11132:8601	0	VEEV	2109	60	1S11M	*	0	0	CGGCGAGCTGGT	AAAA/EEEEEEE
NS500249:94:HLCHHAFXX:4:11412:14937:16759	0	VEEV	2119	60	11M	*	0	0	TGGATCCTCCC	A/AAAEEEE/E
NS500249:94:HLCHHAFXX:2:11107:4570:6827	0	VEEV	2121	60	1S11M	*	0	0	CGATCCTCCCTT	AA/AAEEEEAEE
NS500249:94:HLCHHAFXX:4:21410:14879:20082	0	VEEV	2128	60	47M	*	0	0	CCTTCCATGAATTCGCCTACGAGAGTCTGAGAACACGACCAGCCGCT	AAAAAE6EEE/EEEEEEEEEEEEEEEEEEEEE/EEEEAEEEEEE/EE
NS500249:94:HLCHHAFXX:3:21604:9082:8084	0	VEEV	2128	60	47M	*	0	0	CCTTCCATGAATTCGCCTACGAGAGTCTGAGAACACGACCAGCCGCT	AAAAAEEEEE6EEEEEEEEEEEEEEEEEEEEEEEEEEEEEEEAEEEE
NS500249:94:HLCHHAFXX:2:21308:7414:12416	0	VEEV	2134	60	52M	*	0	0	ATGAATTCGCCTACGAGAGTCTGAGAACACGACCAGCCGCTCCTTACCAAGT	AAAAAEEEEEEEEEEEEEEEEEEEEE/E6EE/EEEEEEAEEEAEEEEEEEEE
NS500249:94:HLCHHAFXX:3:11604:15168:8911	0	VEEV	2134	60	51M1S	*	0	0	ATGAATTCGCCTACGAGAGTCTGAGAACACGACCAGCCGCTCCTTACCAAGG	AAAAAEEEEEEEEEEEEEEEEEEEEEEE/EEEEEEEEEEEEE<EEEEEEEEE
NS500249:94:HLCHHAFXX:3:21504:20022:7947	0	VEEV	2185	60	1S11M	*	0	0	ATACCAACCATA	AAAAA//EA/AA
NS500249:94:HLCHHAFXX:4:21409:4163:4151	0	VEEV	2193	60	11M	*	0	0	ATAGGGGTGTA	AA6AAEEEEE6
NS500249:94:HLCHHAFXX:1:11304:15647:12465	0	VEEV	2220	60	1S11M	*	0	0	GGGCAAGTCTGG	AAAA/EEEEEEE
NS500249:94:HLCHHAFXX:1:21104:18278:3448	0	VEEV	2220	60	11M	*	0	0	GGCAAGTCTGG	AAAAAEEEEEE
NS500249:94:HLCHHAFXX:2:21203:3415:11210	0	VEEV	2220	60	11M	*	0	0	GGCAAGTCTGG	AAAAAAAEEEE
NS500249:94:HLCHHAFXX:2:21301:12305:2660	0	VEEV	2220	60	1S11M	*	0	0	GGGCAAGTCTGG	AAAAAEEEEAEE
NS500249:94:HLCHHAFXX:3:11409:21592:18264	0	VEEV	2220	60	1S12M	*	0	0	GGGCAAGTCTGGC	AAAAAAAEEEEEA
NS500249:94:HLCHHAFXX:3:21509:19438:4041	0	VEEV	2220	60	1S12M	*	0	0	TGGCAAGTCTGGC	AA6AA/EAEEEEA
NS500249:94:HLCHHAFXX:3:21603:22101:3139	0	VEEV	2220	60	1S11M	*	0	0	GGGCAAGTCTGG	AAAAAAEEEEEE
NS500249:94:HLCHHAFXX:3:21611:6901:4146	0	VEEV	2220	60	1S11M	*	0	0	GGGCAAGTCTGG	A/AAAAEEEEEA
NS500249:94:HLCHHAFXX:2:11211:2404:4384	0	VEEV	2221	60	11M	*	0	0	GCAAGTCTGGC	AAAAAEEEEEE
NS500249:94:HLCHHAFXX:2:21103:6440:17160	0	VEEV	2286	60	1S12M	*	0	0	TAACTGTGCAGAA	AA/AAA/AEEEEA
NS500249:94:HLCHHAFXX:1:11101:25154:5638	0	VEEV	2298	60	15M	*	0	0	ATTATAAGGGACGTC	6AA/AEEEEEEEEEE
NS500249:94:HLCHHAFXX:1:11108:1064:6415	0	VEEV	2298	60	15M	*	0	0	ATTATAAGGGACGTC	AAA/AEEE6E6EEEE
NS500249:94:HLCHHAFXX:1:11109:26557:6479	0	VEEV	2298	60	15M	*	0	0	ATTATAAGGGACGTC	AAAAAEEEEEEEEEE
NS500249:94:HLCHHAFXX:2:11307:19411:1419	0	VEEV	2323	60	39M	*	0	0	AAGGGCTGGACGTCAATGCCAGAACTGTGGACTCAGTGC	AAAAAEEEEEEEEEEEEEEEEEEEEEEEEEEEEEEEEEE
NS500249:94:HLCHHAFXX:1:21111:19485:2460	0	VEEV	2330	60	23M	*	0	0	GGACGTCAATGCCAGAACTGTGG	AAAAAEEEEEEEEEEEAEEEEEE
NS500249:94:HLCHHAFXX:2:11107:21923:6163	0	VEEV	2330	60	22M1S	*	0	0	GGACGTCAATGCCAGAACTGTGT	/AAAAEEEEEEAEEEEEEEEEEE
NS500249:94:HLCHHAFXX:1:21111:25459:13536	0	VEEV	2331	60	1S22M	*	0	0	AGACGTCAATGCCAGAACTGTGG	AAAAAEEEEEEEAAEEEEEEEEE
NS500249:94:HLCHHAFXX:3:11603:10208:10793	0	VEEV	2332	60	2S21M	*	0	0	GTACGTCAATGCCAGAACTGTGG	A//AAEEA/EEEEAEAEEEEE6E
NS500249:94:HLCHHAFXX:4:11604:25545:17436	0	VEEV	2337	60	47M1S	*	0	0	AATGCCAGAACTGTGGACCCAGTGCTCTTGAATGGATGCAAACACCCT	AAAAAEEE/EEEAAEEAEEEEEEEEEEEEEEEEEEEEEEEEEEAEEEE
NS500249:94:HLCHHAFXX:1:21211:14742:12787	0	VEEV	2337	60	48M	*	0	0	AATGCCAGAACTGTGGACTCAGTGCTCTTGAATGGATGCAAACACCCC	AAAAAEEEEEEEEEEEEEEEEEEEEEEEEEEEEEEEEEEEEAEAEAEE
NS500249:94:HLCHHAFXX:1:11204:18766:2354	0	VEEV	2339	60	45M1S	*	0	0	TGCCAGAACTGTGGACTCAGTGCTCTTGAATGGATGCAAACACCCT	AAAAAEE/EEEEEEAEEEEEEEAEAEEEEEEEEEEEEEEEEE<<EE
NS500249:94:HLCHHAFXX:4:11605:17163:12263	0	VEEV	2343	60	44M	*	0	0	AGAACTGTGGACTCAGTGCTCTTGAATGGATGCAAACACCCCGT	AAAAAEEEEEEEEEEEEEEEEEEEEEEEEEEEEEEEEEEAEEA<
NS500249:94:HLCHHAFXX:1:11206:1459:4522	0	VEEV	2343	60	44M	*	0	0	AGAACTGTGGACTCAGTGCTCTTGAATGGATGCAAACACCCCGT	/AAA6E6EEEEEEAAEEEEEEEEEEEEEEEEEEEE6EEEEEEAE
NS500249:94:HLCHHAFXX:3:11504:6232:4223	0	VEEV	2343	60	44M	*	0	0	AGAACTGTGGGCTCAGTGCTCTTGAATGGATGCAAACACCCCGT	AAAAAEEEEEEEEEEEEEEEEEEEEEEEEEEEEEEEEEEEEEEE
NS500249:94:HLCHHAFXX:3:11605:9075:5695	0	VEEV	2343	60	15M	*	0	0	AGAACTGTGGACTCA	AAAAAEE/AEEE//A
NS500249:94:HLCHHAFXX:3:11504:6240:4230	0	VEEV	2344	60	1S43M	*	0	0	TGAACTGTGGGCTCAGTGCTCTTGAATGGATGCAAACACCCCGT	/A/A/EEEEA/EEEEEEEEEEEEEEEEEEEEEEEEEEAEEEE<A
NS500249:94:HLCHHAFXX:3:11504:25779:15038	0	VEEV	2348	60	27M4S	*	0	0	TGTGGACTCAGTGCTCTTGAATGGATGAAAA	A/AAA/AEE/EEEE/AEEEE/EEE/EE/EEE
NS500249:94:HLCHHAFXX:4:11609:18195:7007	0	VEEV	2349	60	17M	*	0	0	GTGGACTCAGTGCTCTT	AAAAAEEE/EEEAE6EE
NS500249:94:HLCHHAFXX:1:11303:25698:16097	0	VEEV	2349	60	17M	*	0	0	GTGGACTCAGTGCTCTT	AAAAAEEEAEEEEEEEE
NS500249:94:HLCHHAFXX:4:21406:17268:7972	0	VEEV	2350	60	26M	*	0	0	TGGACTCAGTGCTCTTGAATGGATGC	/AAAAEEAEEEEAA/AEEEEEEEEAA
NS500249:94:HLCHHAFXX:4:11501:26493:2760	0	VEEV	2354	60	11M	*	0	0	CTCAGTGCTCT	AAAAAEAEEEE
NS500249:94:HLCHHAFXX:4:11502:1212:2719	0	VEEV	2354	60	11M	*	0	0	CTCAGTGCTCT	AAAA6EEEEEE
NS500249:94:HLCHHAFXX:4:11503:20351:2712	0	VEEV	2354	60	11M	*	0	0	CTCAGTGCTCT	AAAAAEEEEEE
NS500249:94:HLCHHAFXX:4:11506:4746:14790	0	VEEV	2354	60	11M	*	0	0	CTCAGTGCTCT	AAAAAEEEEEE
NS500249:94:HLCHHAFXX:4:11511:3571:19675	0	VEEV	2354	60	11M	*	0	0	CTCAGTGCTCT	AAA6AEAE/EE
NS500249:94:HLCHHAFXX:4:11512:8344:13308	0	VEEV	2354	60	11M	*	0	0	CTCAGTGCTCT	AAAAAEEEEEE
NS500249:94:HLCHHAFXX:1:11104:4465:19393	0	VEEV	2354	60	11M	*	0	0	CTCAGTGCTCT	AAAAAEEEEEE
NS500249:94:HLCHHAFXX:1:11211:22694:11642	0	VEEV	2354	60	11M	*	0	0	CTCAGTGCTCT	AAAAAEAEEEE
NS500249:94:HLCHHAFXX:1:11301:7430:6427	0	VEEV	2354	60	11M	*	0	0	CTCAGTGCTCT	AAAAAEEEEEE
NS500249:94:HLCHHAFXX:1:21109:12124:17871	0	VEEV	2354	60	11M	*	0	0	CTCAGTGCTCT	AAA6AEEEEEE
NS500249:94:HLCHHAFXX:1:21204:17552:1155	0	VEEV	2354	60	11M	*	0	0	CTCAGTGCTCT	AAAAAEEEEEE
NS500249:94:HLCHHAFXX:1:21207:9153:11851	0	VEEV	2354	60	11M	*	0	0	CTCAGTGCTCT	AAAAAEEEEEE
NS500249:94:HLCHHAFXX:2:11104:14416:14762	0	VEEV	2354	60	12M	*	0	0	CTCAGTGCTCTT	AAAAAEEEEAEE
NS500249:94:HLCHHAFXX:2:11201:11319:13312	0	VEEV	2354	60	11M	*	0	0	CTCAGTGCTCT	AAAAAEEAEEE
NS500249:94:HLCHHAFXX:2:11202:3238:13050	0	VEEV	2354	60	11M	*	0	0	CTCAGTGCTCT	AAAAAEAEEEE
NS500249:94:HLCHHAFXX:2:11206:9345:2114	0	VEEV	2354	60	11M	*	0	0	CTCAGTGCTCT	AAAAAEEEEEE
NS500249:94:HLCHHAFXX:2:21309:15047:6222	0	VEEV	2354	60	11M	*	0	0	CTCAGTGCTCT	AAAAAEEEEEE
NS500249:94:HLCHHAFXX:3:11505:6758:6317	0	VEEV	2354	60	11M	*	0	0	CTCAGTGCTCT	AAAAAEEEEEE
NS500249:94:HLCHHAFXX:3:11511:9594:9648	0	VEEV	2354	60	11M	*	0	0	CTCAGTGCTCT	AAAAAEEEEEE
NS500249:94:HLCHHAFXX:3:11603:19457:15036	0	VEEV	2354	60	11M	*	0	0	CTCAGTGCTCT	AAAAAEE/EAE
NS500249:94:HLCHHAFXX:3:21405:10174:2290	0	VEEV	2354	60	11M	*	0	0	CTCAGTGCTCT	AAAAAEEEEEE
NS500249:94:HLCHHAFXX:3:21501:9482:16789	0	VEEV	2354	60	11M	*	0	0	CTCAGTGCTCT	AAAAAEEEEAE
NS500249:94:HLCHHAFXX:3:21612:7271:14130	0	VEEV	2354	60	11M	*	0	0	CTCAGTGCTCT	AAAAAEEEEEE
NS500249:94:HLCHHAFXX:2:21111:23835:7542	0	VEEV	2356	60	20M	*	0	0	CAGTGCTCTTGAATGGATGC	AAAAAAEEEEEEEEEEEEEE
NS500249:94:HLCHHAFXX:1:11307:18771:12424	0	VEEV	2358	60	11M	*	0	0	GTGCTCTTGAA	AAAAAEEEEEE
NS500249:94:HLCHHAFXX:1:21311:16824:14273	0	VEEV	2358	60	11M	*	0	0	GTGCTCTTGAA	AAA/AEEEEEA
NS500249:94:HLCHHAFXX:2:11303:1079:5175	0	VEEV	2358	60	11M	*	0	0	GTGCTCTTGAA	A/AAAEEEEEE
NS500249:94:HLCHHAFXX:3:11612:15709:11980	0	VEEV	2358	60	12M	*	0	0	GTGCTCTTGAAT	AAAAAEEEEE/E
NS500249:94:HLCHHAFXX:3:21509:7172:15646	0	VEEV	2358	60	11M	*	0	0	GTGCTCTTGAA	AAA6AEEEEE6
NS500249:94:HLCHHAFXX:4:11612:7392:14916	0	VEEV	2363	60	17M	*	0	0	CTTGAATGGATGCAAAC	66AAAEEEAEEEA<EEE
NS500249:94:HLCHHAFXX:1:21210:26590:20024	0	VEEV	2363	60	17M	*	0	0	CTTGAATGGATGCAAAC	AAAAAEEEEEAEEEEEE
NS500249:94:HLCHHAFXX:1:21110:2345:11897	0	VEEV	2631	60	29M	*	0	0	AAAATGAGAACGACGAATCCGAAAGAGAC	AAAAAEEE/EEEAEEEEEEAEE6/EEEEE
NS500249:94:HLCHHAFXX:4:21403:15591:16422	0	VEEV	2694	60	11M	*	0	0	CCTAAGCAGGA	AA/AAEEEA/E
NS500249:94:HLCHHAFXX:3:21511:25532:1810	0	VEEV	2698	60	11M	*	0	0	AGCAGGACGAT	A/AAA/EEEEE
NS500249:94:HLCHHAFXX:2:21306:6196:15021	0	VEEV	2699	60	11M	*	0	0	GCAGGACGATC	AAAAAEEE/EE
NS500249:94:HLCHHAFXX:1:21101:23760:12530	0	VEEV	2736	60	46M	*	0	0	GTGAAGCAGTTGCAAATAGATTACAAAGGCAACGAAATAATGACGG	AAAA6EEEEEEEEEEAE/EEAEEEEEEEEEEEEEEEEEEEEEEEEA
NS500249:94:HLCHHAFXX:2:11103:7499:12290	0	VEEV	2772	60	11M	*	0	0	ATAATGACGGC	A6AAA6AEAEE
NS500249:94:HLCHHAFXX:3:11511:15142:5450	0	VEEV	2772	60	11M	*	0	0	ATAATGACGGC	AAAAAEEEEEE
NS500249:94:HLCHHAFXX:4:21612:3131:13925	0	VEEV	2774	60	1S11M	*	0	0	CAATGACGGCAG	AAAAAEAAEE6E
NS500249:94:HLCHHAFXX:4:11406:10501:14441	0	VEEV	2814	60	40M	*	0	0	GTGTATGCCGTTCGGTACAAGGTGAATGAAAATCCTCTGT	AAAAAEEEEEEEEAEEEEEEEEEEE6EEEEEEEEEEEEAE
NS500249:94:HLCHHAFXX:3:21602:23745:8584	0	VEEV	2822	60	11M	*	0	0	CGTTCGGTACA	AAAAAEEEEEE
NS500249:94:HLCHHAFXX:4:21507:6259:14016	0	VEEV	2856	60	27M	*	0	0	GCACCCACCTCAGAACATGTGAACGTC	AAAAAEEEEEEEEEEEEEEEEE/EEEE
NS500249:94:HLCHHAFXX:2:21205:9818:2935	0	VEEV	2856	60	26M1S	*	0	0	GCACCCACCTCAGAACATGTGAACGTT	AA/AAEEEEEEAE/EEEEEEE/EEEEE
NS500249:94:HLCHHAFXX:2:21210:20436:19449	0	VEEV	2859	60	1S12M	*	0	0	TCCCACCTCAGAA	AAA6//EEA/EEE
NS500249:94:HLCHHAFXX:4:11606:14774:10269	0	VEEV	2941	60	40M1S	*	0	0	TAAAAACACTGACTGCCAAGTACCCTGGGAATTTCACTGCT	AAAAAAE/EEEEEEEE/EAEEEEEAEEEEEE/AEEEEEEEE
NS500249:94:HLCHHAFXX:4:21502:3234:16791	0	VEEV	2945	60	11M	*	0	0	AACACTGACTG	AAAAAEAEEEA
NS500249:94:HLCHHAFXX:1:11101:26436:14207	0	VEEV	2967	60	11M	*	0	0	GGGAATTTCAC	AAA/AAAEEEE
NS500249:94:HLCHHAFXX:4:11607:22532:6577	0	VEEV	2976	60	11M	*	0	0	ACTGCCACGAT	/AAAAEEEEEE
NS500249:94:HLCHHAFXX:3:11609:19920:12616	0	VEEV	2976	60	11M	*	0	0	ACTGCCACGAT	AAAAAE6EAEE
NS500249:94:HLCHHAFXX:4:21604:15983:12125	0	VEEV	2987	60	11M	*	0	0	AGAGGAGTGGC	/A/A/AA66/E
NS500249:94:HLCHHAFXX:2:21102:15431:1203	0	VEEV	3042	60	28M1S	*	0	0	GACCCTACCGACGTCTTCCAGAATAAGGT	AAAAAEEEEEEEEEEEEEEEEEAEAEEEE
NS500249:94:HLCHHAFXX:2:21105:15668:3145	0	VEEV	3042	60	28M1S	*	0	0	GACCCTACCGACGTCTTCCAGAATAAGGT	A6AA/EEEEAAEEEEEEEEAEEAEEEAEE
NS500249:94:HLCHHAFXX:2:21308:6199:19592	0	VEEV	3074	60	11M	*	0	0	CGTGTGTTGGG	AAA6AAEEE/A
NS500249:94:HLCHHAFXX:1:11208:3940:3267	0	VEEV	3075	60	1S11M	*	0	0	GGTGTGTTGGGC	A/AAA6EEEEEE
NS500249:94:HLCHHAFXX:2:21310:15238:6634	0	VEEV	3075	60	13M	*	0	0	GTGTGTTGGGCCA	AAAAAEEEAEAEA
NS500249:94:HLCHHAFXX:4:11401:3739:12118	0	VEEV	3100	60	1S11M	*	0	0	TCGGTGCTGAAG	/AAAAEEEE/AE
NS500249:94:HLCHHAFXX:3:21504:9815:8393	0	VEEV	3100	60	1S11M	*	0	0	ACGGTGCTGAAG	66AAA/EEAEE6
NS500249:94:HLCHHAFXX:3:11508:18680:9269	0	VEEV	3140	60	13M	*	0	0	ATGGAACACTGTG	AAAAAEEEEEEEE
NS500249:94:HLCHHAFXX:4:11605:10913:8705	0	VEEV	3153	60	11M	*	0	0	GATTATTTTGA	/A6AAEEEAEE
NS500249:94:HLCHHAFXX:4:11611:3142:5963	0	VEEV	3158	60	11M	*	0	0	TTTTGAAACGG	6AAAAEE6EEE
NS500249:94:HLCHHAFXX:1:11101:15942:2986	0	VEEV	3158	60	11M	*	0	0	TTTTGAAACGG	AAAAAAE/EEE
NS500249:94:HLCHHAFXX:2:21110:13863:1223	0	VEEV	3158	60	12M	*	0	0	TTTTGAAACGGA	AAAAAEEEEEEE
NS500249:94:HLCHHAFXX:2:21203:21179:3864	0	VEEV	3158	60	11M	*	0	0	TTTTGAAACGG	AAAAAEE/EEE
NS500249:94:HLCHHAFXX:2:21304:12655:19626	0	VEEV	3158	60	11M	*	0	0	TTTTGAAACGG	AAAAAEE6EAA
NS500249:94:HLCHHAFXX:3:21503:8423:11081	0	VEEV	3158	60	11M	*	0	0	TTTTGAAACGG	AAAAAEE/EEE
NS500249:94:HLCHHAFXX:1:11201:7673:6759	0	VEEV	3159	60	11M	*	0	0	TTTGAAACGGA	AAAAAEEEEEE
NS500249:94:HLCHHAFXX:2:21101:6262:14336	0	VEEV	3220	60	23M1S	*	0	0	TTGGACTCGATCTGGACTCCGGTT	AAAAAEEEEEEEEAEAEEEEEEEE
NS500249:94:HLCHHAFXX:4:11407:15565:7831	0	VEEV	3286	60	13M	*	0	0	ACTGGGATAACTC	AAAAAEAEEEEEE
NS500249:94:HLCHHAFXX:4:11411:15434:10053	0	VEEV	3286	60	1S13M	*	0	0	GACTGGGATAACTC	/AAAAEEEEEEEEE
NS500249:94:HLCHHAFXX:4:11601:8248:7582	0	VEEV	3286	60	13M	*	0	0	ACTGGGATAACTC	/AAAAEAE6EEEE
NS500249:94:HLCHHAFXX:4:11601:20677:10675	0	VEEV	3286	60	1S11M	*	0	0	GACTGGGATAAC	AAA/AEE/EAEA
NS500249:94:HLCHHAFXX:4:21603:23499:7044	0	VEEV	3286	60	13M	*	0	0	ACTGGGATAACTC	/AAAAEEEEEEEE
NS500249:94:HLCHHAFXX:1:11103:18813:18939	0	VEEV	3286	60	1S13M	*	0	0	GACTGGGATAACTC	AA/AA/EEEE6AEE
NS500249:94:HLCHHAFXX:1:11112:14976:14615	0	VEEV	3286	60	13M	*	0	0	ACTGGGATAACTC	AAAAAAEEEEEEA
NS500249:94:HLCHHAFXX:1:21303:3784:7918	0	VEEV	3286	60	13M	*	0	0	ACTGGGATAACTC	A6AAAEEAAEAEE
NS500249:94:HLCHHAFXX:1:21303:17016:18934	0	VEEV	3286	60	1S14M	*	0	0	GACTGGGATAACTCC	AAAAAEEEEEEEEEE
NS500249:94:HLCHHAFXX:2:11202:15646:4805	0	VEEV	3286	60	1S13M	*	0	0	GACTGGGATAACTC	A/AAAAE/EEEEEE
NS500249:94:HLCHHAFXX:2:21202:7217:17333	0	VEEV	3286	60	14M	*	0	0	ACTGGGATAACTCC	AAAAAEEEAEEE6E
NS500249:94:HLCHHAFXX:3:11509:26062:4439	0	VEEV	3286	60	13M	*	0	0	ACTGGGATAACTC	/AAAA6EEEEAAA
NS500249:94:HLCHHAFXX:3:11510:22334:6216	0	VEEV	3286	60	13M	*	0	0	ACTGGGATAACTC	AAAAAEAEEEEEE
NS500249:94:HLCHHAFXX:3:21408:5067:15043	0	VEEV	3286	60	1S13M	*	0	0	GACTGGGATAACTC	AAAAAEEEEEAEEE
NS500249:94:HLCHHAFXX:4:11509:20109:19698	0	VEEV	3287	60	1S11M	*	0	0	GCTGGGATAACT	/A6AAEEEE//A
NS500249:94:HLCHHAFXX:1:11108:9219:16932	0	VEEV	3287	60	13M	*	0	0	CTGGGATAACTCC	AAAAAEEE/EEEE
NS500249:94:HLCHHAFXX:2:21102:5294:4921	0	VEEV	3287	60	13M	*	0	0	CTGGGATAACTCC	AA6AAEEEEEAEE
NS500249:94:HLCHHAFXX:2:21212:10711:3253	0	VEEV	3287	60	11M	*	0	0	CTGGGATAACT	AAAAAEEAAEE
NS500249:94:HLCHHAFXX:2:21306:16925:1729	0	VEEV	3287	60	11M	*	0	0	CTGGGATAACT	AAAA6EEEEEE
NS500249:94:HLCHHAFXX:3:11504:4321:4493	0	VEEV	3287	60	13M	*	0	0	CTGGGATAACTCC	AAAAAEEAEEEEE
NS500249:94:HLCHHAFXX:4:21608:15489:11412	0	VEEV	3289	60	11M	*	0	0	GGGATAACTCC	AAAAAEEEEEE
NS500249:94:HLCHHAFXX:4:21412:22266:13162	0	VEEV	3297	60	1S11M	*	0	0	ATCCCCGTCGCC	AAAAAEEEEEEE
NS500249:94:HLCHHAFXX:2:21309:12986:6474	0	VEEV	3338	60	1S13M	*	0	0	GCCGTCAGCTCTCT	AAAAAEEEEEEEEE
NS500249:94:HLCHHAFXX:3:21607:9851:14959	0	VEEV	3338	60	1S13M	*	0	0	GCCGTCAGCTCTCT	AAAAAEEEEEEEEE
NS500249:94:HLCHHAFXX:3:21612:24521:13644	0	VEEV	3424	60	37M	*	0	0	ATTATGATCCGCGCATAAACCTAGTACCTGTAAACAG	AAAAAEEEEEEEEEEEEEEEEEEAEEEEEEEEEEEEE
NS500249:94:HLCHHAFXX:3:21607:21561:16804	0	VEEV	3459	60	11M	*	0	0	AGAAGACTGCC	AAAAA/EEAEE
NS500249:94:HLCHHAFXX:4:21406:15763:9386	0	VEEV	3504	60	48M	*	0	0	CAGAGTGACTTTTCTTCATTCGTCAGCAAATTGAAGGGCAGAACTGTC	AAAAAEEEEEEEEEEEEAEEEEEEEEEE/EEEEAEEEEEEEEE6<EEA
NS500249:94:HLCHHAFXX:2:21311:25711:9996	0	VEEV	3504	60	48M	*	0	0	CAGAGTGACTTTTCTTCATTCGTCAGCAAATTGAAGGGCAGAACTGTC	AAAAAEEAEEEEEEEEEEEEEEEEEEEEAEEEEEEEEEEEEEEEEEEE
NS500249:94:HLCHHAFXX:3:11603:19244:1834	0	VEEV	3553	60	11M	*	0	0	TGGTGGTCGGG	AAAAAEEEEEE
NS500249:94:HLCHHAFXX:4:21406:15241:1338	0	VEEV	3554	60	12M	*	0	0	GGTGGTCGGGGA	AAAAAEEEEEEE
NS500249:94:HLCHHAFXX:2:21104:23794:12676	0	VEEV	3583	60	19M	*	0	0	GCAAAATGGTTGACTGGTT	AA/A/EAEE/EEAAE/EEA
NS500249:94:HLCHHAFXX:3:21610:8641:5772	0	VEEV	3583	60	19M	*	0	0	GCAAAATGGTTGACTGGTT	AA6A6EEEEEEEEAEEEEE
NS500249:94:HLCHHAFXX:3:11502:6916:4356	0	VEEV	3591	60	1S11M	*	0	0	TGTTGACTGGTT	/AAAAEEEEEEE
NS500249:94:HLCHHAFXX:3:11612:11413:8775	0	VEEV	3653	60	1S11M	*	0	0	AAGGTGATGTGC	AAAA/AEEE//A
NS500249:94:HLCHHAFXX:4:11410:7667:20255	0	VEEV	3776	60	16M	*	0	0	GCATCTGAATCCCGGC	AA/AAEE/EEEEEAEE
NS500249:94:HLCHHAFXX:1:21310:10536:2793	0	VEEV	3776	60	14M	*	0	0	GCATCTGAATCCCG	AA/AAE6EAAEE/E
NS500249:94:HLCHHAFXX:1:21101:8361:16899	0	VEEV	3780	60	17M	*	0	0	CTGAATCCCGGCGGAAC	AAA/AEEEAEEEEEA/E
NS500249:94:HLCHHAFXX:2:11207:19159:19943	0	VEEV	3780	60	16M	*	0	0	CTGAATCCCGGCGGAA	AAAAAEEEEEEEEE/E
NS500249:94:HLCHHAFXX:3:21607:20593:6535	0	VEEV	3844	60	75M	*	0	0	TCATTGGTGCTATAGCGCGGCAGTTCAAGTTTTCCCGGGTATGCAAACCGAAATCCTCGCTTGAAGAGACGGAAG	AAAAAEEEEEEEEEEEEEEEEEEEEEEEEEEEEEEEEEEEEEAEEEAEEAEEEEEEEAAEEEEEEEAEEEEEEEE
NS500249:94:HLCHHAFXX:3:11607:18565:10273	0	VEEV	3874	60	18M	*	0	0	TTTCCCGGGTATGCAAAC	AAAAAEEEEEAEEEEEEE
NS500249:94:HLCHHAFXX:3:11405:16236:19170	0	VEEV	3904	60	13M	*	0	0	TTGAAGAGACGGA	6A6AAEE6EE6EE
NS500249:94:HLCHHAFXX:2:11303:9545:3846	0	VEEV	3912	60	34M	*	0	0	ACGGAAGTTCTGTTTGTATTCATTGGGTACGATC	AAAAAEEEEEEEEEAAEEEEEEEEEEEEEEEEEE
NS500249:94:HLCHHAFXX:2:11310:6484:18729	0	VEEV	3912	60	34M	*	0	0	ACGGAAGTTCTGTTTGTATTCATCGGGTACGATC	AAAAAEEEEEEEEEEEEEEEEEEEEEEEEEEAEE
NS500249:94:HLCHHAFXX:1:21211:11306:5391	0	VEEV	3915	60	1S12M	*	0	0	AGAAGTTCTGTTT	AAAAAEEEEEEEE
NS500249:94:HLCHHAFXX:3:21409:3128:11510	0	VEEV	3990	60	52M	*	0	0	ACCAACATTTATACAGGTTCCAGACTCCACGAAGCCGGATGTGCACCCTCAT	AAAAAEAAEEEEEEEEEEEEA/E/EEEEEE/A/EEE//EEEAE<AEEEEEEE
NS500249:94:HLCHHAFXX:4:11611:18650:17688	0	VEEV	3996	60	26M	*	0	0	ATTTATACAGGTTCCAGACTCCACGA	AAAAAEEEEEEEEEEEEEEEEEEEEE
NS500249:94:HLCHHAFXX:1:21308:1318:4696	0	VEEV	4005	60	34M	*	0	0	GGTTCCAGACTCCACGAAGCCGGATGTGCACCCT	AAAAAAEEAEEEE/EE6EEEEEEEEEEEEEE/EE
NS500249:94:HLCHHAFXX:1:21309:26813:4763	0	VEEV	4005	60	34M1S	*	0	0	GGTTCCAGACTCCACGAAGCCGGATGTGCACCCTT	AAAAAEAE/EEEEEEEEEEEEEEEAEEAEEEEEEE
NS500249:94:HLCHHAFXX:2:21310:8974:5276	0	VEEV	4048	60	11M	*	0	0	TGGTGCGAGGG	AAAAAEEEEEE
NS500249:94:HLCHHAFXX:2:21311:21242:16542	0	VEEV	4117	60	33M	*	0	0	CTGGCGGAGGGGTGTGCGGAGCGCTGTATAAGA	AAA/AEEEEEEEAEE/EE/EAAE<E/AAE//EA
NS500249:94:HLCHHAFXX:3:21412:18109:16542	0	VEEV	4117	60	33M	*	0	0	CTGGCGGAGGGGTGTGCGGAGCGCTGTATAAGA	AAAAAEEEEEAEEEAEEEEEEEEEEEEAEAAEE
NS500249:94:HLCHHAFXX:2:21107:11293:5499	0	VEEV	4128	60	11M	*	0	0	GTGTGCGGAGC	AAAAAEEE/EE
NS500249:94:HLCHHAFXX:1:11201:17170:7135	0	VEEV	4148	60	38M1S	*	0	0	GAAATTCCCGGAAAGCTTCGATTTACAGCCGATCGAAGC	AAAAAEEEEEEEEEEEEEEEEEEEEEEEEEEEEEEEEEE
NS500249:94:HLCHHAFXX:2:11207:15009:12182	0	VEEV	4148	60	39M	*	0	0	GAAATTCCCGGAAAGCTTCGATTTAAAGCCGATCGAAGT	AA6AAE/E/EEEEEEEEEEAEE/EA/EEEAEEE/EE/EE
NS500249:94:HLCHHAFXX:4:21601:7849:15402	0	VEEV	4186	60	27M1S	*	0	0	TAGGAAAAGCGCGACTGGTCAAAGGTGT	6AAAAEEAEEAEEEEEEEEEEEEEEEEE
NS500249:94:HLCHHAFXX:1:11201:18147:13906	0	VEEV	4259	60	17M	*	0	0	TTCGGAGGTTGAAGGTG	AAAAAEEEEEEEEEEEE
NS500249:94:HLCHHAFXX:4:11402:24742:6028	0	VEEV	4264	60	11M	*	0	0	AGGTTGAAGGT	AAAAAEE6EEE
NS500249:94:HLCHHAFXX:4:11504:11251:17512	0	VEEV	4264	60	1S11M	*	0	0	CAGGTTGAAGGT	AAAAA6EEA/AE
NS500249:94:HLCHHAFXX:4:21607:15679:5734	0	VEEV	4264	60	11M	*	0	0	AGGTTGAAGGT	AAAAAEEAEEE
NS500249:94:HLCHHAFXX:4:21608:18104:8663	0	VEEV	4264	60	1S11M	*	0	0	CAGGTTGAAGGT	AAAAAEEEEEEE
NS500249:94:HLCHHAFXX:1:11203:18440:13629	0	VEEV	4264	60	1S11M	*	0	0	CAGGTTGAAGGT	AAAAAEEEEEEE
NS500249:94:HLCHHAFXX:1:11301:14886:19342	0	VEEV	4264	60	1S12M	*	0	0	CAGGTTGAAGGTG	AAAAAEEEEEEEE
NS500249:94:HLCHHAFXX:1:11303:5075:18786	0	VEEV	4264	60	1S12M	*	0	0	CAGGTTGAAGGTG	AAAAAEEEEEEEE
NS500249:94:HLCHHAFXX:2:11111:23170:10442	0	VEEV	4264	60	1S11M	*	0	0	CAGGTTGAAGGT	AAAAAEE66EEE
NS500249:94:HLCHHAFXX:2:21103:20272:19858	0	VEEV	4264	60	11M	*	0	0	AGGTTGAAGGT	A/AAAEA/EEE
NS500249:94:HLCHHAFXX:2:21311:11313:6050	0	VEEV	4264	60	1S12M	*	0	0	CAGGTTGAAGGTG	AAAAAEEEEEEEE
NS500249:94:HLCHHAFXX:3:21409:19158:16729	0	VEEV	4264	60	1S11M	*	0	0	CAGGTTGAAGGT	AAAAAEAEEEEE
NS500249:94:HLCHHAFXX:3:21609:13536:10135	0	VEEV	4264	60	1S11M	*	0	0	CAGGTTGAAGGT	AAAAAEEEEEEE
NS500249:94:HLCHHAFXX:2:11309:3844:6885	0	VEEV	4298	60	25M	*	0	0	TGAGTCCATCGCTAAGATTGTCAAC	AA/AAEEEEEEEEEEEAEEEEEAEE
NS500249:94:HLCHHAFXX:2:21307:10507:5870	0	VEEV	4298	60	25M	*	0	0	TGAGTCCATCGCTAAGATTGTCAAC	AAAAAEEEEEEEEEEEEEEEEEEEE
NS500249:94:HLCHHAFXX:4:21402:17543:6333	0	VEEV	4339	60	44M	*	0	0	CAGTAGCGATTCCACTGTTGTCCACCGGCATCTTTCCCGGGAAC	AA/AAEEEAEEEEEEEEEEEAEEE/EEEEEEEEAEEEEEEEE6<
NS500249:94:HLCHHAFXX:4:11412:11398:5680	0	VEEV	4346	60	21M1S	*	0	0	GATTCCACTGTTGTCCACCGGT	AAAAAEEAEEAEEEEA/A/EEE
NS500249:94:HLCHHAFXX:3:11507:17971:4258	0	VEEV	4349	60	19M	*	0	0	TCCACTGTTGTCCACCGGC	/AAAAEEEEAEEEEEEEEE
NS500249:94:HLCHHAFXX:1:21205:24118:3174	0	VEEV	4372	60	11M	*	0	0	TTTCCGGGAAC	AAAAAAAEEEE
NS500249:94:HLCHHAFXX:1:21206:22116:1768	0	VEEV	4372	60	11M	*	0	0	TTTCCGGGAAC	AAAAAEEEEEE
NS500249:94:HLCHHAFXX:2:21312:21069:4298	0	VEEV	4460	60	27M1S	*	0	0	CAGGGACAAGAAATGGGAAATGACTCTG	AAAA6EEEAEEEEEAEEEEEEE6EEEEE
NS500249:94:HLCHHAFXX:3:11604:23606:6593	0	VEEV	4464	60	31M1S	*	0	0	GACAAGAAATGGGAAATGACTCTCAAGGAAGA	AAAAAEEEEEEEEEEEEE/EEEEEEEEEEEEE
NS500249:94:HLCHHAFXX:3:21507:15986:7275	0	VEEV	4464	60	31M1S	*	0	0	GACAAGAAATGGGAAATGACTCTCAAGGAAGA	AAAA/AE6EEEEEEE/EEAEEEEEAEEE<EEE
NS500249:94:HLCHHAFXX:4:21601:2378:2818	0	VEEV	4524	60	35M1S	*	0	0	ATATGCATATCCGACGACTCTTCAGTGACAGAACCG	/AAAAEEEEEEEE/EEAEEEEEEEEEEEEEEE/EEE
NS500249:94:HLCHHAFXX:1:11207:14859:5968	0	VEEV	4524	60	36M	*	0	0	ATATGCATATCCGACGACTCTTCAGTGACAGAACCT	AA6AAEEEEEEEEE<EEEEEEEEEEEEEEEEE//EE
NS500249:94:HLCHHAFXX:3:21606:21680:12262	0	VEEV	4524	60	31M5S	*	0	0	ATATGCATATCCGACGACTCTTCAGTGACAGGACCT	AAAAAEEE/EEEE/EEEEEEEEEEEEEEEEEEEEEE
NS500249:94:HLCHHAFXX:4:21512:17069:17289	0	VEEV	4525	60	40M	*	0	0	TATGCATATCCGACGACTCTTCAGTGACAGAACCTGATGC	/AAAAEEEEEEEEEE<EEEEEEEEEE<EEEEEEEEEEEEE
NS500249:94:HLCHHAFXX:4:11605:14012:8724	0	VEEV	4526	60	26M	*	0	0	ATGCATATCCGACGACTCTTCAGTGA	AAAAAEEEEEEEEE/EEEEEEEEEEE
NS500249:94:HLCHHAFXX:4:11408:18728:13435	0	VEEV	4535	60	15M	*	0	0	CGACGACTCTTCAGT	A/AAAAEEEEEEEEE
NS500249:94:HLCHHAFXX:4:11601:26792:14118	0	VEEV	4535	60	15M	*	0	0	CGACGACTCTTCAGT	AA/AA/EEEEEAEEE
NS500249:94:HLCHHAFXX:4:11602:1369:14056	0	VEEV	4535	60	15M	*	0	0	CGACGACTCTTCAGT	AAAAA<EAEAAAEEE
NS500249:94:HLCHHAFXX:2:21102:5579:19399	0	VEEV	4537	60	32M	*	0	0	ACGACTCTTCAGTGACAGAACCTGATGCAGAG	/AAAAEEEEEAEE/EEEEEEEEEEEEEEEEEE
NS500249:94:HLCHHAFXX:3:11510:16651:11578	0	VEEV	4538	60	26M1S	*	0	0	CGACTCTTCAGTGACAGAACCTGATGA	AAAAAEEEEEEEEAEEEEEEEEEEEEE
NS500249:94:HLCHHAFXX:4:11505:21486:18745	0	VEEV	4542	60	22M1S	*	0	0	TCTTCAGTGACAGAACCTGATGA	AAAAAEEEEEEEE/EEEEEEEEE
NS500249:94:HLCHHAFXX:4:21407:17408:11358	0	VEEV	4542	60	23M	*	0	0	TCTTCAGTGACAGAACCTGATGC	AAAAAAEEEEEEEEEEEEEEEEE
NS500249:94:HLCHHAFXX:2:11105:13878:6288	0	VEEV	4542	60	22M1S	*	0	0	TCTTCAGTGACAGAACCTGATGT	AAAAAEEEEEEEEEEEEEEEEEE
NS500249:94:HLCHHAFXX:3:11603:10114:15787	0	VEEV	4542	60	23M	*	0	0	TCTTCAGTGACAGAACCTGATGC	AAAAAEEEEEEEEEEEEEEEEEE
NS500249:94:HLCHHAFXX:2:21103:6862:5874	0	VEEV	4543	60	22M	*	0	0	CTTCAGTGACAGAACCTGATGC	AAAAAAEEEEEEEEEEEEEE<E
NS500249:94:HLCHHAFXX:4:21503:22423:9066	0	VEEV	4547	60	18M	*	0	0	AGTGACAGAACCTGATGC	AAAAAE<E6EEEEEEEEA
NS500249:94:HLCHHAFXX:4:21608:20496:5327	0	VEEV	4547	60	18M	*	0	0	AGTGACAGAACCTGATGC	AAAAAEEE/EEEEEEEEE
NS500249:94:HLCHHAFXX:3:21406:2905:12713	0	VEEV	4547	60	18M	*	0	0	AGTGACAGAACCTGATGC	AAAAAEEE6EEEEE/EEE
NS500249:94:HLCHHAFXX:4:21403:14266:15761	0	VEEV	4548	60	17M	*	0	0	GTGACAGAACCTGATGC	AAAAAEE//EEEEEEEE
NS500249:94:HLCHHAFXX:3:21601:3015:2750	0	VEEV	4548	60	17M	*	0	0	GTGACAGAACCTGATGC	/A/AAEE6AEEAAEAEE
NS500249:94:HLCHHAFXX:4:11406:1409:6108	0	VEEV	4549	60	16M	*	0	0	TGACAGAACCTGATGC	/AAAAEEEEEEEEEEA
NS500249:94:HLCHHAFXX:4:11501:15615:1771	0	VEEV	4549	60	16M	*	0	0	TGACAGAACCTGATGC	6AAAAE//EEEEEEEE
NS500249:94:HLCHHAFXX:4:21602:22478:4504	0	VEEV	4549	60	16M	*	0	0	TGACAGAACCTGATGC	AAAAAEAEEEEE/EEE
NS500249:94:HLCHHAFXX:4:21612:6749:13454	0	VEEV	4549	60	16M	*	0	0	TGACAGAACCTGATGC	AAAAAA//EEEEEEEE
NS500249:94:HLCHHAFXX:3:11508:20162:7242	0	VEEV	4549	60	1S16M	*	0	0	TTGACAGAACCTGATGC	/AAAAEE/AEEAE<EEE
NS500249:94:HLCHHAFXX:1:11211:20714:5928	0	VEEV	4563	60	11M	*	0	0	GCAGAGCTGGT	AAAAAEEEEAE
NS500249:94:HLCHHAFXX:4:11602:3046:4218	0	VEEV	4568	60	33M	*	0	0	GCTGGTGAGGGTGCATCCGAAGAGTTCTTTGGC	AAAAAEE/EEEEEAEEEEEAEEEEEEEEEEEEE
NS500249:94:HLCHHAFXX:1:21212:22779:2259	0	VEEV	4568	60	34M	*	0	0	GCTGGTGAGGGTGCATCCGAAGAGTTCTTTGGCT	AAA/AEEEAEEEEEEEEEEEEEEEEEEEEEEEEE
NS500249:94:HLCHHAFXX:2:21309:11612:10769	0	VEEV	4568	60	34M	*	0	0	GCTGGTGAGGGTGCATCCGAAGAGTTCTTTGGCT	AAAA6EEEEEEEEEEEEEEEAEEEEEEEEEEEEE
NS500249:94:HLCHHAFXX:4:21410:26112:14851	0	VEEV	4569	60	33M	*	0	0	CTGGTGAGGGTGCATCCGAAGAGTTCTTTGGCT	AAAAAEAEEEEEEAEEEEEEEEEEEEEEEEEEE
NS500249:94:HLCHHAFXX:4:21607:5403:16043	0	VEEV	4569	60	7S33M	*	0	0	CGACGATCTGGTGAGGGTGCATCCGAAGAGTTCTTTGGCT	AAAAAEEEEEEEEEEEEEEEEEEEEEEEEEEEEEEEEEEE
NS500249:94:HLCHHAFXX:1:21106:17566:19262	0	VEEV	4569	60	33M	*	0	0	CTGGTGAGGGTGCATCCGAAGAGTTCTTTGGCT	AAAA/EEEEEAEEEEAEEAEAEEEA/EEEEEEE
NS500249:94:HLCHHAFXX:2:21301:23069:11757	0	VEEV	4569	60	33M	*	0	0	CTGGTGAGGGTGCATCCGAAGAGTCCTTTGGCT	AAAAAEEEEEEEEEEEEEEEEEEEEE<AEEEEE
NS500249:94:HLCHHAFXX:3:11502:5024:3327	0	VEEV	4569	60	33M	*	0	0	CTGGTGAGGGTGCATCCGAAGAGTTCTTTGGCT	AAAAAEEEEEEEEEEEEEEEEEEEEEEEEEEEE
NS500249:94:HLCHHAFXX:3:11506:13021:14690	0	VEEV	4569	60	33M	*	0	0	CTGGTGAGGGTGCATCCGAAGAGTTCTTTGGCT	AAAAAEEEEEEEEEEEEEEEEEEEEEEEEEEEE
NS500249:94:HLCHHAFXX:2:11306:3872:5504	0	VEEV	4574	60	43M	*	0	0	GAGGGTGCATCCGAAGAGTTCTTTGGCTGGAAGGAAGGGCTAC	AAAAAEEEAEEEEEEEEEEEEEEEEEEEEEEEEEEEEEEEEEA
NS500249:94:HLCHHAFXX:4:11508:25658:16461	0	VEEV	4575	60	22M	*	0	0	AGGGTGCATCCGAAGAGTTCTT	A6AAAEEEAEEEEEEEEEEEEE
NS500249:94:HLCHHAFXX:2:21112:7052:18631	0	VEEV	4576	60	44M	*	0	0	GGGTGCATCCGAAGAGTTCTTTTGCTGGAAGGAAGGGCTACAGC	AA6AAEEEEEAEEAEEEEEEEEEEEEEEEEEEAEEEEEEEEE/E
NS500249:94:HLCHHAFXX:1:11209:26078:14369	0	VEEV	4577	60	1S43M	*	0	0	TGGTGCATCCGAAGAGTTCTTTTGCTGGAAGGAAGGGCTACAGC	/6A6AAEEEEEEEEEEEEEEAEEEAAEEEEEEEEEEEEEEEEEE
NS500249:94:HLCHHAFXX:2:11203:11227:19729	0	VEEV	4581	60	1S11M	*	0	0	ACATCCGAAGAG	AAAA66E6EE/A
NS500249:94:HLCHHAFXX:3:11608:17266:13738	0	VEEV	4581	60	1S11M	*	0	0	ACATCCGAAGAG	A/AAA/EA6//E
NS500249:94:HLCHHAFXX:4:11512:18011:6561	0	VEEV	4583	60	29M	*	0	0	TCCGAAGAGTTCTTTGGCTGGAAGGAAGG	6AAAAAEA6EEEEEEEEEEEEE/EEEEEE
NS500249:94:HLCHHAFXX:4:11406:7599:19777	0	VEEV	4587	60	15M	*	0	0	AAGAGTTCTTTGGCT	AA6AAEEEEEEEEEE
NS500249:94:HLCHHAFXX:4:11412:12592:15057	0	VEEV	4587	60	15M	*	0	0	AAGAGTTCTTTGGCT	AA/AAEEEEEEEEEE
NS500249:94:HLCHHAFXX:4:11602:9875:17991	0	VEEV	4587	60	15M	*	0	0	AAGAGTTCTTTGGCT	AAAAAEEEEEEEAEE
NS500249:94:HLCHHAFXX:1:11209:5494:5905	0	VEEV	4587	60	15M	*	0	0	AAGAGTTCTTTGGCT	AAAAAEEEEEEEEEE
NS500249:94:HLCHHAFXX:1:11306:19491:9202	0	VEEV	4587	60	15M	*	0	0	AAGAGTTCTTTGGCT	A6AAA/E/AAEEEEE
NS500249:94:HLCHHAFXX:1:11308:21729:18022	0	VEEV	4587	60	15M	*	0	0	AAGAGTTCTTTGGCT	AAAAAEAEEEEEEEE
NS500249:94:HLCHHAFXX:1:11311:7891:11691	0	VEEV	4587	60	15M	*	0	0	AAGAGTTCTTTGGCT	AAAAAEEEEEEEEEE
NS500249:94:HLCHHAFXX:1:21101:4122:2886	0	VEEV	4587	60	15M	*	0	0	AAGAGTTCTTTGGCT	AAA6AEEEEEEEEEE
NS500249:94:HLCHHAFXX:1:21204:16371:16384	0	VEEV	4587	60	15M	*	0	0	AAGAGTTCTTTGGCT	AAAAAEEEEEEEEEE
NS500249:94:HLCHHAFXX:1:21302:16548:13170	0	VEEV	4587	60	15M	*	0	0	AAGAGTTCTTTGGCT	AA6AAEEEEEEEEEE
NS500249:94:HLCHHAFXX:1:21304:11216:2659	0	VEEV	4587	60	15M	*	0	0	AAGAGTTCTTTGGCT	AAAAAEEEEEEEEEE
NS500249:94:HLCHHAFXX:1:21307:6239:15276	0	VEEV	4587	60	15M	*	0	0	AAGAGTTCTTTGGCT	AAAAAEEEEEEEEEE
NS500249:94:HLCHHAFXX:2:11108:13327:10990	0	VEEV	4587	60	14M	*	0	0	AAGAGTTCTTTGGC	AA/AA/EAEE/AEE
NS500249:94:HLCHHAFXX:2:11212:24980:3157	0	VEEV	4587	60	15M	*	0	0	AAGAGTTCTTTGGCT	A/AAAEEAEEEEEEE
NS500249:94:HLCHHAFXX:2:11306:21182:1721	0	VEEV	4587	60	15M	*	0	0	AAGAGTTCTTTGGCT	AAAAAEEEEEEEE/E
NS500249:94:HLCHHAFXX:2:21108:13322:11593	0	VEEV	4587	60	15M	*	0	0	AAGAGTTCTTTGGCT	AAAAAEEEEEEEEEE
NS500249:94:HLCHHAFXX:2:21112:1989:16194	0	VEEV	4587	60	15M	*	0	0	AAGAGTTCTTTGGCT	/AAAAEEEEEEEEEE
NS500249:94:HLCHHAFXX:2:21306:21681:8669	0	VEEV	4587	60	15M	*	0	0	AAGAGTTCTTTGGCT	AAAAAEEEEEEEEEE
NS500249:94:HLCHHAFXX:3:11505:2506:13152	0	VEEV	4587	60	15M	*	0	0	AAGAGTTCTTTGGCT	AAAAAEEEEEEEEEE
NS500249:94:HLCHHAFXX:3:11506:24021:16042	0	VEEV	4587	60	15M	*	0	0	AAGAGTTCTTTGGCT	AAAAAEEEEEEEEAE
NS500249:94:HLCHHAFXX:3:11507:12630:11092	0	VEEV	4587	60	15M	*	0	0	AAGAGTTCTTTGGCT	AAAAAEEEEEEE6EE
NS500249:94:HLCHHAFXX:3:21403:8427:4180	0	VEEV	4587	60	15M	*	0	0	AAGAGTTCTTTGGCT	AAAAAEEEEEEEEEE
NS500249:94:HLCHHAFXX:3:21507:3822:10827	0	VEEV	4587	60	15M	*	0	0	AAGAGTTCTTTGGCT	AAAAAEEEEEEEEEE
NS500249:94:HLCHHAFXX:4:21401:11001:10258	0	VEEV	4588	60	13M	*	0	0	AGAGTTCTTTGGC	AAAAAEEEEEEEE
NS500249:94:HLCHHAFXX:4:21603:17243:6496	0	VEEV	4588	60	14M	*	0	0	AGAGTTCTTTGGCT	AAAAAEEEEEEEEE
NS500249:94:HLCHHAFXX:1:11204:6201:12210	0	VEEV	4588	60	14M	*	0	0	AGAGTTCTTTGGCT	AAAAAEEEEEEEEE
NS500249:94:HLCHHAFXX:1:11212:20662:8129	0	VEEV	4588	60	14M	*	0	0	AGAGTTCTTTGGCT	AAAAAEEEEEEEEE
NS500249:94:HLCHHAFXX:1:11310:7618:11732	0	VEEV	4588	60	14M	*	0	0	AGAGTTCTTTGGCT	AAAAAEEEEAE/AE
NS500249:94:HLCHHAFXX:2:11301:18292:18010	0	VEEV	4588	60	14M	*	0	0	AGAGTTCTTTGGCT	AAAAAEEEEEEEAE
NS500249:94:HLCHHAFXX:2:21106:9368:14387	0	VEEV	4588	60	14M	*	0	0	AGAGTTCTTTGGCT	AA6AAEEEEEEEEE
NS500249:94:HLCHHAFXX:2:21107:22845:6293	0	VEEV	4588	60	14M	*	0	0	AGAGTTCTTTGGCT	AAAAAEA6AEEEEA
NS500249:94:HLCHHAFXX:2:21202:17380:14892	0	VEEV	4588	60	14M	*	0	0	AGAGTTCTTTGGCT	AAAAAEEEEEEAEE
NS500249:94:HLCHHAFXX:2:21310:13071:11742	0	VEEV	4588	60	14M	*	0	0	AGAGTTCTTTGGCT	AAAAAEEEEEEEEE
NS500249:94:HLCHHAFXX:3:11407:4858:10320	0	VEEV	4588	60	14M	*	0	0	AGAGTTCTTTGGCT	AA6<AEEEEEEE/A
NS500249:94:HLCHHAFXX:3:11507:4819:14679	0	VEEV	4588	60	14M	*	0	0	AGAGTTCTTTGGCT	AAAAAEEEEAE6AE
NS500249:94:HLCHHAFXX:3:21602:2891:13591	0	VEEV	4588	60	14M	*	0	0	AGAGTTCTTTGGCT	AAAAAEEEEEEE/E
NS500249:94:HLCHHAFXX:4:11407:8010:16276	0	VEEV	4589	60	13M	*	0	0	GAGTTCTTTGGCT	AAAAAA/EE/EEE
NS500249:94:HLCHHAFXX:2:21108:16383:8939	0	VEEV	4589	60	13M	*	0	0	GAGTTCTTTGGCT	AAAAAEEEEEEEE
NS500249:94:HLCHHAFXX:3:21402:14546:14423	0	VEEV	4589	60	13M	*	0	0	GAGTTCTTTGGCT	AAAAAEEEEEEEE
NS500249:94:HLCHHAFXX:4:11404:22586:12324	0	VEEV	4591	60	11M	*	0	0	GTTCTTTGGCT	6AAAAE/EEAE
NS500249:94:HLCHHAFXX:1:11212:10270:4255	0	VEEV	4591	60	23M	*	0	0	GTTCTTTGGCTGGAAGGAAGGGC	AAAAAEEEEEEEEEEEEEEEEEE
NS500249:94:HLCHHAFXX:1:21203:11169:2115	0	VEEV	4591	60	22M1S	*	0	0	GTTCTTTGGCTGGAAGGAAGGGT	AAAAAEEEEEEEEAEEEEEEEEE
NS500249:94:HLCHHAFXX:3:21401:19948:18322	0	VEEV	4591	60	22M1S	*	0	0	GTTCTTTGGCTGGAAGGAAGGGT	AAAAAEEEEEEEE/AEEEEEEEE
NS500249:94:HLCHHAFXX:3:21403:10742:4868	0	VEEV	4591	60	22M1S	*	0	0	GTTCTTTGGCTGGAAGGAAGGGT	/A</AEEE6EEAE/EE6E6EEAE
NS500249:94:HLCHHAFXX:2:21211:17172:4275	0	VEEV	4595	60	1S11M	*	0	0	GTTTGGCTGGAA	AAAAAEEEEE/A
NS500249:94:HLCHHAFXX:1:11205:21246:5782	0	VEEV	4596	60	30M	*	0	0	TTGGCTGGAAGGAAGGGCTACAGCACAAGC	AAAAAEEEEEEEEEEAEEEEEEEEEEEEEE
NS500249:94:HLCHHAFXX:3:21609:13666:4765	0	VEEV	4596	60	29M1S	*	0	0	TTGGCTGGAAGGAAGGGCTACAGCACAAGT	AAAAAEEEEEEEEEEEEEEEEEEEAEAEEE
NS500249:94:HLCHHAFXX:2:21109:24416:15651	0	VEEV	4667	60	1S11M	*	0	0	CCCAGGCGGCCA	AAAAAEEEEEEE
NS500249:94:HLCHHAFXX:2:21110:19349:14629	0	VEEV	4667	60	11M	*	0	0	CCAGGCGGCCA	AAAA/EEEEEE
NS500249:94:HLCHHAFXX:3:21507:19225:6922	0	VEEV	4667	60	11M	*	0	0	CCAGGCGGCCA	AAAAAEEEEEE
NS500249:94:HLCHHAFXX:4:11611:17173:14526	0	VEEV	4701	60	11M	*	0	0	ATGTGGCCCGT	AAAAAEEEEEE
NS500249:94:HLCHHAFXX:1:21103:18316:2075	0	VEEV	4726	60	11M	*	0	0	ATGAGCAGGTA	AAAAAEEEEE6
NS500249:94:HLCHHAFXX:1:21210:17036:18770	0	VEEV	4739	60	32M	*	0	0	CATGTATATCCTCGGAGAAAGCATGAGCAGTA	/AAAAEE/E/EEE/EEEEEEEEEA/AEE<//E
NS500249:94:HLCHHAFXX:3:21607:7684:11941	0	VEEV	4739	60	33M1S	*	0	0	CATGTATATCCTCGGAGAAAGCATGAGCAGTATC	AAAAA/EEEAEEAEEEEEEEEEEEEEEA6EEEEE
NS500249:94:HLCHHAFXX:1:11209:12220:7450	0	VEEV	4742	60	36M	*	0	0	GTATATCCTCGGAGAAAGCATGAGCAGTATTAGGTC	AAAAAEEEEEEEEEEEEEEEEE6EEEEEEEE/EEEE
NS500249:94:HLCHHAFXX:1:21302:21724:15124	0	VEEV	4746	60	27M	*	0	0	ATCCTCGGAGAAAGCATGAGCAGTATT	AAAAAEAEEEEEEEAEEEAEEAEA/EA
NS500249:94:HLCHHAFXX:2:21103:9394:19997	0	VEEV	4746	60	27M	*	0	0	ATCCTCGGAGAAAGCATGAGCAGTATT	6AAAAE/EEEEEEEEEEEEEAEE/AAA
NS500249:94:HLCHHAFXX:3:11610:16001:4895	0	VEEV	4746	60	27M	*	0	0	ATCCTCGGAGAAAGCATGAGCAGTATT	AAAAAEEEEEEEEEEAEEEEEEEEEEE
NS500249:94:HLCHHAFXX:3:21409:8069:14620	0	VEEV	4746	60	27M	*	0	0	ATCCTCGGAGAAAGCATGAGCAGTATT	AAAAAAEEAEEAEEA/EEEEEEEEEAE
NS500249:94:HLCHHAFXX:4:11506:7748:19729	0	VEEV	4760	60	12M	*	0	0	CATGAGCAGTAT	/A6AAEAEAAEE
NS500249:94:HLCHHAFXX:1:21110:6525:9771	0	VEEV	4760	60	13M	*	0	0	CATGAGCAGTATT	AAAAAEEEEE/EA
NS500249:94:HLCHHAFXX:2:21304:10173:18143	0	VEEV	4760	60	13M	*	0	0	CATGAGCAGTATT	AAAA6EEEEE6EE
NS500249:94:HLCHHAFXX:3:11410:25257:4496	0	VEEV	4760	60	13M	*	0	0	CATGAGCAGTATT	AAAAAEEEEEEEE
NS500249:94:HLCHHAFXX:2:21204:23096:10616	0	VEEV	4775	60	65M9S	*	0	0	GTCGAAATGCCCCGTCGAAGAGTCGGAAGCCTCCACACCACCTAGCACGCTGCCTTGCTTGTGCAGATCGGAAG	AAAAAEEEEEEEEEEEEEEEEEEEEEEAEEEEEA/EEEEEEEEEEEAEEEEEEEEEAEEEEEEEAEEEEAEEEE
NS500249:94:HLCHHAFXX:1:11310:3975:11586	0	VEEV	4787	60	34M	*	0	0	CGTCGAAGAGTCGGAAGCCTCCACACCACCTAGC	AAAAAEEEEEEAEEEAEEEEEE/EAEE/EEEEEA
NS500249:94:HLCHHAFXX:1:21307:2229:9225	0	VEEV	4789	60	29M	*	0	0	TCGAAGAGTCGGAAGCCTCCACACCACCT	AAAAAE6EEEEE66EEEEEE/EAEEEEEE
NS500249:94:HLCHHAFXX:3:11602:14222:3803	0	VEEV	4836	60	58M	*	0	0	TGCATCCATGCCATGACTCCAGAAAGAGTACAGCGCCTAAAAGCCTCACGTCCAGAAC	AAAAAEEEEEEEEEEEEEEEEEEAEEEEEEEEEEEEEEAEEEEEEEEEEEEEEEEEEE
NS500249:94:HLCHHAFXX:4:11405:12589:7944	0	VEEV	4893	60	16M	*	0	0	CAAATTACTGTGTGCT	AA6AAEEEEEEEEE6E
NS500249:94:HLCHHAFXX:1:11103:2341:17071	0	VEEV	4893	60	15M	*	0	0	CAAATTACTGTGTGC	AA/AAEEEEEEEEE6
NS500249:94:HLCHHAFXX:3:11412:17969:14974	0	VEEV	4893	60	16M	*	0	0	CAAATTACTGTGTGCT	AAAAAEEEEEEEEEAE
NS500249:94:HLCHHAFXX:3:21402:15843:17069	0	VEEV	4893	60	16M	*	0	0	CAAATTACTGTGTGCT	AAAAAEEEEEEEEEEE
NS500249:94:HLCHHAFXX:2:11108:19772:9985	0	VEEV	4897	60	11M	*	0	0	TTACTGTGTGC	AAAAAEEEEEE
NS500249:94:HLCHHAFXX:4:11603:5456:17469	0	VEEV	5069	60	26M	*	0	0	CCAATCCACAGAGGGGACACCTGAAC	AAAAAEEEEEEE66AE/EEEAE6AE<
NS500249:94:HLCHHAFXX:1:21208:2963:1649	0	VEEV	5069	60	26M	*	0	0	CCAATCCACAGAGGGGACACCTGAAC	AAAAAEE6EEEEEEEEEEEEEEEEEE
NS500249:94:HLCHHAFXX:3:11510:3206:19551	0	VEEV	5069	60	37M	*	0	0	CCAATCCACAGAGGGGACACCTGAACAACCACCACTT	AAAAAEEEEEEEEEEE/EEAEEEAEE/AEEE66E/EE
NS500249:94:HLCHHAFXX:3:21511:18676:16584	0	VEEV	5071	60	31M	*	0	0	AATCCACAGAGGGGACACCTGGACAACCACC	/AAAAEEEEEEEEEEE/EEEEEAEEEEEEEE
NS500249:94:HLCHHAFXX:2:11202:22391:6469	0	VEEV	5112	60	31M	*	0	0	GAGGATGAGACCAGGACTAGAACGCCTGAGC	AAAAAEE/EEEEEEEEEEAEEEEEEEEEAEE
NS500249:94:HLCHHAFXX:1:21309:22878:3881	0	VEEV	5113	60	1S11M	*	0	0	AAGGATGAGACC	AAAA/EEEEAEE
NS500249:94:HLCHHAFXX:1:21106:18755:5074	0	VEEV	5117	60	11M	*	0	0	TGAGACCAGGA	AAAAAEAAEEE
NS500249:94:HLCHHAFXX:2:11304:17644:9476	0	VEEV	5117	60	11M	*	0	0	TGAGACCAGGA	AAAAAEEEEEE
NS500249:94:HLCHHAFXX:2:21106:14770:14429	0	VEEV	5117	60	1S12M	*	0	0	TTGAGACCAGGAC	6AAAAEEE/EEEE
NS500249:94:HLCHHAFXX:2:21307:6557:12603	0	VEEV	5119	60	17M	*	0	0	AGACCAGGACTAGAACG	AAAAAEEAAEAAEE/EE
NS500249:94:HLCHHAFXX:1:21304:8500:6248	0	VEEV	5122	60	40M	*	0	0	CCAGGACTAGAACGCCTGAGCCGATCATCATCGAAGAGGA	6AAAAEEEEEEEEEEEEEEEEEEEEEEEEEAEEE/EEEEE
NS500249:94:HLCHHAFXX:2:21107:21237:18614	0	VEEV	5122	60	40M	*	0	0	CCAGGACTAGAACGCCTGAGCCGATCATCATCGAAGAGGA	AAAAAAEEEEEEE/EEEEEEEEEEEEEEEEEEEEEEEEEE
NS500249:94:HLCHHAFXX:4:11501:9799:8887	0	VEEV	5124	60	24M	*	0	0	AGGACTAGAACGCCTGAGCCGATC	A/AAAEEE//AEEE<AEEAEE/EA
NS500249:94:HLCHHAFXX:3:21505:7023:18382	0	VEEV	5124	60	24M	*	0	0	AGGACTAGAACGCCTGAGCCGATC	A6AAAE6E/EEEEEEE/EEE/AEE
NS500249:94:HLCHHAFXX:2:11306:23717:15201	0	VEEV	5154	60	18M	*	0	0	GAAGAGGAAGAAGAGGAT	AA6AAEEEEEEEEEEEEE
NS500249:94:HLCHHAFXX:3:11405:19247:9422	0	VEEV	5154	60	18M	*	0	0	GAAGAGGAAGAAGAGGAT	AA6AAAA6EE6EE/AEAE
NS500249:94:HLCHHAFXX:3:11510:7384:5406	0	VEEV	5155	60	1S17M	*	0	0	AAAGAGGAAGAAGAGGAT	AAAA/EEAEEE6EEEEEE
NS500249:94:HLCHHAFXX:3:21506:13580:19756	0	VEEV	5155	60	1S17M	*	0	0	TAAGAGGAAGAAGAGGAT	AA6AAEEEEEEEEEEEEE
NS500249:94:HLCHHAFXX:4:21402:12245:8861	0	VEEV	5158	60	14M	*	0	0	AGGAAGAAGAGGAT	AAAAA6EEAEEEEA
NS500249:94:HLCHHAFXX:3:21408:22378:4045	0	VEEV	5204	60	3S21M	*	0	0	CCGCCAGGTGCTGCAAGTCGAGGC	AAAAAEAEEEEEEEE/EEEEEEEE
NS500249:94:HLCHHAFXX:4:21404:18332:15420	0	VEEV	5212	60	17M	*	0	0	TGCAAGTCGAGGCAGAC	AAAAAEEEEEEEEEEEE
NS500249:94:HLCHHAFXX:4:21407:22233:18027	0	VEEV	5213	60	1S16M	*	0	0	AGCAAGTCGAGGCAGAC	AAAAAAEEEEEEEAEEE
NS500249:94:HLCHHAFXX:4:21511:9262:3815	0	VEEV	5242	60	25M1S	*	0	0	CCTCTGTATCTAGCTCATCCTGGTCT	AAAAAEEEEEEEEEEEEEEEEEEEEE
NS500249:94:HLCHHAFXX:1:11206:6998:12686	0	VEEV	5242	60	26M	*	0	0	CCTCTGTATCTAGCTCATCCTGGTCC	AAAAAAEEEEEEEEEEEEEEEEEE/E
NS500249:94:HLCHHAFXX:1:11112:12506:11848	0	VEEV	5280	60	11M	*	0	0	TCCGACTTTGA	AAAA/EEEAEE
NS500249:94:HLCHHAFXX:3:11508:18945:13941	0	VEEV	5280	60	11M	*	0	0	TCCGACTTTGA	AAAAAEEEEEE
NS500249:94:HLCHHAFXX:3:21512:25648:14687	0	VEEV	5280	60	1S11M	*	0	0	GTCCGACTTTGA	AAAAAEEEEEEE
NS500249:94:HLCHHAFXX:1:11307:9704:7761	0	VEEV	5281	60	23M	*	0	0	CCGACTTTGATGTGGACAGTTTA	AAAAAEEAEEEEAEEEEAEEEEA
NS500249:94:HLCHHAFXX:2:21306:22901:19778	0	VEEV	5281	60	23M	*	0	0	CCGACTTTGATGTGGACAGTTTA	AAAAAEEEEEEEEAAE/EEE/E6
NS500249:94:HLCHHAFXX:2:21207:26483:2059	0	VEEV	5282	60	16M	*	0	0	CGACTTTGATGTGGAC	AAAAAEEE6EEEEEEE
NS500249:94:HLCHHAFXX:1:21310:4652:9238	0	VEEV	5312	60	27M1S	*	0	0	TGACACCCTGGAGGGAGCTAGCGTGACT	AAAAAEEEEEEEEEEEEEEEEEEEEEEE
NS500249:94:HLCHHAFXX:2:21312:17165:15470	0	VEEV	5312	60	27M	*	0	0	TGACACCCTGGAGGGAGCTAGCGTGAC	AAAAAEEEAEEEEEEE6EAEEA6//EE
NS500249:94:HLCHHAFXX:1:11310:12354:2982	0	VEEV	5320	60	1S11M	*	0	0	ATGGAGGGAGCT	AAAAAEEEEEEE
NS500249:94:HLCHHAFXX:1:21110:25661:10879	0	VEEV	5320	60	11M	*	0	0	TGGAGGGAGCT	AAAAAEEAEEE
NS500249:94:HLCHHAFXX:4:11608:6586:17164	0	VEEV	5321	60	1S11M	*	0	0	CGGAGGGAGCTA	A6AAAEE/EEEA
NS500249:94:HLCHHAFXX:3:11610:17541:6654	0	VEEV	5321	60	1S11M	*	0	0	CGGAGGGAGCTA	AAAAAEEEEEEE
NS500249:94:HLCHHAFXX:1:21310:4907:9838	0	VEEV	5323	60	13M	*	0	0	AGGGAGCTAGCGT	AAAAAEEEEEEEE
NS500249:94:HLCHHAFXX:3:21411:19503:8081	0	VEEV	5323	60	13M	*	0	0	AGGGAGCTAGCGT	AAAAAEEEEEEEE
NS500249:94:HLCHHAFXX:4:11611:23595:20337	0	VEEV	5348	60	35M	*	0	0	AACGTCAGCCGAGACTAACTCTTACCTCGCAAAGA	/AAAAEAEEEEEE/EEEAEAE/AEEEEEEEEEEEE
NS500249:94:HLCHHAFXX:4:21504:26548:4337	0	VEEV	5348	60	32M3S	*	0	0	AACGTCAGCCGAGACTAACTCTTACTTCGCAAGGA	AAAAAEEEEEEEEEEEE6EEEEEEEEEEEEEEEEE
NS500249:94:HLCHHAFXX:4:21505:1270:4281	0	VEEV	5348	60	32M3S	*	0	0	AACGTCAGCCGAGACTAACTCTTACTTCGCAAGGA	AAAAAEEEEEAEEEE/EAEEAEEEEEEEEA/EEEE
NS500249:94:HLCHHAFXX:1:21112:16948:17095	0	VEEV	5352	60	12M	*	0	0	TCAGCCGAGACT	6AA//EEEEEAE
NS500249:94:HLCHHAFXX:1:11112:9105:8220	0	VEEV	5357	60	11M	*	0	0	CGAGACTAACT	A<AAAEEAEEE
NS500249:94:HLCHHAFXX:1:11303:3165:6486	0	VEEV	5357	60	11M	*	0	0	CGAGACTAACT	AAAAAEEE/EE
NS500249:94:HLCHHAFXX:1:21102:13502:12913	0	VEEV	5357	60	11M	*	0	0	CGAGACTAACT	AAAAAEEE/EE
NS500249:94:HLCHHAFXX:4:21608:11088:2243	0	VEEV	5405	60	18M	*	0	0	GGTGCCTGCGCCTCGAAC	/AAAAEEEEEEEEEEAEE
NS500249:94:HLCHHAFXX:4:21409:13271:1629	0	VEEV	5406	60	11M	*	0	0	GTGCCTGCGCC	AAAAAE6//EE
NS500249:94:HLCHHAFXX:4:21603:10088:12643	0	VEEV	5415	60	11M	*	0	0	CCTCGAACAGT	AAAAA<EEEEE
NS500249:94:HLCHHAFXX:3:21607:21597:8777	0	VEEV	5415	60	11M	*	0	0	CCTCGAACAGT	AAAAAEEAEEE
NS500249:94:HLCHHAFXX:4:11604:8241:5699	0	VEEV	5429	60	48M4S	*	0	0	CAGGAACCCTCCACATCCCGCTCCGCGCACAAGAACACCGTCACTTGCGCCC	AAAAA/EEEEEE/EEEEEEEEEEEAEEE/EEEEEEEEEEEEA<EEEEEE<<A
NS500249:94:HLCHHAFXX:1:11302:25113:13848	0	VEEV	5495	1	12M	*	0	0	GAGAACCAGCCT	AAAAAEE/EEEE
NS500249:94:HLCHHAFXX:2:21112:7524:15057	0	VEEV	5495	1	12M	*	0	0	GAGAACCAGCCT	AAAAAEEAEEEE
NS500249:94:HLCHHAFXX:3:11605:10461:15412	0	VEEV	5495	1	12M	*	0	0	GAGAACCAGCCT	AAAAAEEEEEEE
NS500249:94:HLCHHAFXX:3:11512:8837:2480	256	VEEV	5496	0	1S11M	*	0	0	AAGAACCAGCCT	AAAAAEEAEEEE
NS500249:94:HLCHHAFXX:3:11501:25296:1352	0	VEEV	5505	60	16M	*	0	0	CTAGTTTCCACCCCGC	AAAAAEEE//EEEEEE
NS500249:94:HLCHHAFXX:1:11302:15860:4287	0	VEEV	5520	60	21M	*	0	0	CCAGGCGTGAATAGGGTGATC	AAAAAEEEEE6EAEEEEEEEE
NS500249:94:HLCHHAFXX:2:11309:5313:19794	0	VEEV	5520	60	21M	*	0	0	CCAGGCGTGAATAGGGTGATC	AAAAAEEEEE/EAEEEEEEEE
NS500249:94:HLCHHAFXX:3:11505:24551:18348	0	VEEV	5583	60	1S11M	*	0	0	CAGCAGGTCGGT	AAAAAEEEEEEE
NS500249:94:HLCHHAFXX:1:11307:15713:14156	0	VEEV	5584	60	19M	*	0	0	GCAGGTCGGTCTCGAGAAC	AAAAAEEEEEEEEEEEEEE
NS500249:94:HLCHHAFXX:4:21612:12253:4468	0	VEEV	5589	60	26M1S	*	0	0	TCGGTCTCGAGAACCAGCCTGGTCTCT	AAAAAEEEEEEEEEEEEEEEEEEEEEE
NS500249:94:HLCHHAFXX:1:11302:25113:13848	256	VEEV	5597	1	12M	*	0	0	GAGAACCAGCCT	AAAAAEE/EEEE
NS500249:94:HLCHHAFXX:2:21112:7524:15057	256	VEEV	5597	1	12M	*	0	0	GAGAACCAGCCT	AAAAAEEAEEEE
NS500249:94:HLCHHAFXX:3:11605:10461:15412	256	VEEV	5597	1	12M	*	0	0	GAGAACCAGCCT	AAAAAEEEEEEE
NS500249:94:HLCHHAFXX:3:11512:8837:2480	0	VEEV	5598	0	1S11M	*	0	0	AAGAACCAGCCT	AAAAAEEAEEEE
NS500249:94:HLCHHAFXX:1:11306:16365:13954	0	VEEV	5645	60	22M	*	0	0	AAGAGAGGAGTTTGAGGCGTTC	AAAAAEEEEEEEEEEEEEEEEE
NS500249:94:HLCHHAFXX:4:11401:4816:1438	0	VEEV	5662	60	38M	*	0	0	CGTTCGTAGCACAACAACAATGACGGTTTGATGCGGGT	AAAAAAEEEA/AA/A<AEEEEEEEEEEEEEEEEEEEEE
NS500249:94:HLCHHAFXX:1:11304:16066:1994	0	VEEV	5662	60	37M1S	*	0	0	CGTTCGTAGCACAACAACAATGACGGTTTGATGCGGGC	AAAAAEEEEE/EEEEEAEEEEEEEEEEEEEEEEEEEEE
NS500249:94:HLCHHAFXX:4:11605:11843:2238	0	VEEV	5679	60	21M	*	0	0	CAATGACGGTTTGATGCGGGT	AA/AA/EE6EEEE/EEE/AEE
NS500249:94:HLCHHAFXX:4:11611:23182:7230	0	VEEV	5777	60	15M	*	0	0	GGTGTTGGAGAGGAC	AAAAAEEEEEEEAEE
NS500249:94:HLCHHAFXX:1:11106:5645:15426	0	VEEV	5777	60	15M	*	0	0	GGTGTTGGAGAGGAC	AAAAAEEEEEEEEEE
NS500249:94:HLCHHAFXX:3:21405:9071:4439	0	VEEV	5777	60	15M	*	0	0	GGTGTTGGAGAGGAC	AAAAAEEEEEEEEEE
NS500249:94:HLCHHAFXX:2:11303:22841:8105	0	VEEV	5783	60	11M	*	0	0	GGAGAGGACCG	6AAAAEEEEEE
NS500249:94:HLCHHAFXX:1:21212:25517:11865	0	VEEV	5786	60	11M	*	0	0	GAGGACCGAAT	AAAAAEEEAEE
NS500249:94:HLCHHAFXX:2:21310:6109:17643	0	VEEV	5786	60	11M	*	0	0	GAGGACCGAAT	AAAAAEEE/EE
NS500249:94:HLCHHAFXX:2:11209:3457:2760	0	VEEV	5815	60	1S12M	*	0	0	GCGCGCCTCGACC	AAAAAEEEEE/EE
NS500249:94:HLCHHAFXX:2:21111:13073:20128	0	VEEV	5889	60	35M1S	*	0	0	AGATACCAGTCCAGGAAGGTGGAGAACATGAAAGCT	AAAAAEEEEEEEEEEEEEEEEEEEEEEEEEEEEEEE
NS500249:94:HLCHHAFXX:3:11409:22228:14539	0	VEEV	5889	60	35M1S	*	0	0	AGATACCAGTCCAGGAAGGTGGAGAACATGAAAGCT	AAAAAEEEEEEEEEEEEEEEEEEEEEE/EEEEEEEE
NS500249:94:HLCHHAFXX:1:21212:12150:17423	0	VEEV	5895	60	28M1S	*	0	0	CAGTCCAGGAAGGTGGAGAACATGAAAGT	AAAAAEEEEEEEEEEEEEEEEEEEEEEEE
NS500249:94:HLCHHAFXX:4:11504:2353:3096	0	VEEV	5901	60	11M	*	0	0	AGGAAGGTGGA	AAAAA6EEEEE
NS500249:94:HLCHHAFXX:4:11510:22625:8161	0	VEEV	5901	60	1S11M	*	0	0	GAGGAAGGTGGA	AAAAA6EEEEEE
NS500249:94:HLCHHAFXX:4:21401:5355:6992	0	VEEV	5901	60	11M	*	0	0	AGGAAGGTGGA	AAAAAEEEEEA
NS500249:94:HLCHHAFXX:4:21512:5372:19076	0	VEEV	5901	60	1S11M	*	0	0	GAGGAAGGTGGA	AAAAAEEEEEEE
NS500249:94:HLCHHAFXX:4:21601:6570:2830	0	VEEV	5901	60	11M	*	0	0	AGGAAGGTGGA	AAAAAEEEEEE
NS500249:94:HLCHHAFXX:1:11210:7661:17541	0	VEEV	5901	60	11M	*	0	0	AGGAAGGTGGA	AAA/AEEEEE6
NS500249:94:HLCHHAFXX:1:11302:22698:5487	0	VEEV	5901	60	1S11M	*	0	0	GAGGAAGGTGGA	AAAAA6EEEEEA
NS500249:94:HLCHHAFXX:1:21105:5962:4165	0	VEEV	5901	60	11M	*	0	0	AGGAAGGTGGA	AAAA6EEEEEE
NS500249:94:HLCHHAFXX:2:11105:5125:17968	0	VEEV	5901	60	11M	*	0	0	AGGAAGGTGGA	AAAAAEEEEEE
NS500249:94:HLCHHAFXX:2:11209:21074:6727	0	VEEV	5901	60	1S11M	*	0	0	GAGGAAGGTGGA	AAAAAEEEEEEE
NS500249:94:HLCHHAFXX:2:11305:5119:6122	0	VEEV	5901	60	1S11M	*	0	0	GAGGAAGGTGGA	AAAAAEEEEEEE
NS500249:94:HLCHHAFXX:2:21110:12115:1598	0	VEEV	5901	60	11M	*	0	0	AGGAAGGTGGA	/6A//EEEEEE
NS500249:94:HLCHHAFXX:2:21207:12315:15650	0	VEEV	5901	60	11M	*	0	0	AGGAAGGTGGA	/A66AEAEEEE
NS500249:94:HLCHHAFXX:2:21304:18349:18560	0	VEEV	5901	60	11M	*	0	0	AGGAAGGTGGA	AAAAAEEEEEE
NS500249:94:HLCHHAFXX:3:11505:18454:7681	0	VEEV	5901	60	11M	*	0	0	AGGAAGGTGGA	AAAAAEEEEEA
NS500249:94:HLCHHAFXX:3:21401:20892:15140	0	VEEV	5901	60	11M	*	0	0	AGGAAGGTGGA	AAAAAEEEEEE
NS500249:94:HLCHHAFXX:3:21402:25431:11641	0	VEEV	5901	60	11M	*	0	0	AGGAAGGTGGA	A/6AA6EEEEA
NS500249:94:HLCHHAFXX:3:21502:14352:18021	0	VEEV	5901	60	11M	*	0	0	AGGAAGGTGGA	AAAAAEEEEEA
NS500249:94:HLCHHAFXX:4:11605:26081:15280	0	VEEV	5919	60	30M	*	0	0	AAAGCCATAACAGCTAGACGTATTCTGCAA	AAAAAE6/EEEEEEEEE/EAAEEEAEEEEE
NS500249:94:HLCHHAFXX:4:21606:15392:19020	0	VEEV	5953	60	52M	*	0	0	TAGGGCATTATTTGAAGGCAGAAGGAAAAGTGGAGTGCTACCGAACCCTGCA	AAA/AEEEE6EEEEE/EEEEEE6EEE/EAEEEEEEEEEEEEE<E/<6EEEEA
NS500249:94:HLCHHAFXX:1:11104:4672:1116	0	VEEV	5963	60	11M	*	0	0	TTTGAAGGCAG	AAA6/EE/E/E
NS500249:94:HLCHHAFXX:4:21602:26158:7856	0	VEEV	6059	60	12M	*	0	0	CGCAGTGGAAGC	AAAAAEEEEEEE
NS500249:94:HLCHHAFXX:3:21607:5412:5779	0	VEEV	6059	60	12M	*	0	0	CGCAGTGGAAGC	AAAAAEEEEEEE
NS500249:94:HLCHHAFXX:1:11109:5863:5262	0	VEEV	6064	60	33M	*	0	0	TGGAAGCCTGTAACGCCATGTTGAAAGAGAACT	/AAAAEEEEEEEEEAEAEEEEEEE/EEEEEEEE
NS500249:94:HLCHHAFXX:3:11410:17885:19713	0	VEEV	6064	60	33M	*	0	0	TGGAAGCCTGTAACGCCATGTTGAAAGAGAACT	/AA/AE/66AEEEEEA/E/E/EEEEEEEEEE/<
NS500249:94:HLCHHAFXX:3:21606:25478:12290	0	VEEV	6064	60	32M1S	*	0	0	TGGAAGCCTGTAACGCCATGTTGAAAGAGAACC	AAAAAEEEEEEEEEEEEEEEEEEEAEEEEEEAE
NS500249:94:HLCHHAFXX:1:11112:4502:15217	0	VEEV	6088	60	24M	*	0	0	AAGAGAACTTTCCGACTGTGGCTT	AAAAAEEEEEEEEEEEEEEEEEEE
NS500249:94:HLCHHAFXX:3:21604:23435:4213	0	VEEV	6088	60	24M	*	0	0	AAGAGAACTTTCCGACTGTGGCTT	AAAAAEEEEEEEEE/EEEEEEEEE
NS500249:94:HLCHHAFXX:4:21511:19343:13757	0	VEEV	6140	60	41M	*	0	0	CTATTTGGACATGGTTGACGGAGCTTCATGCTGCTTAGACA	AA/AAEEEEEEEEEEEAEEEEEEEEEEEEEEEEEEEEEEEE
NS500249:94:HLCHHAFXX:4:21501:12265:13132	0	VEEV	6143	60	11M	*	0	0	TTTGGACATGG	/AAAAAE6EEE
NS500249:94:HLCHHAFXX:4:11411:14251:8192	0	VEEV	6144	60	11M	*	0	0	TTGGACATGGT	AAAAAAEEEEE
NS500249:94:HLCHHAFXX:1:21306:16825:5859	0	VEEV	6144	60	11M	*	0	0	TTGGACATGGT	AAAAAEEEEEE
NS500249:94:HLCHHAFXX:3:11501:26187:2000	0	VEEV	6144	60	1S11M	*	0	0	GTTGGACATGGT	AAAAAEEEEEEE
NS500249:94:HLCHHAFXX:3:11503:12041:13398	0	VEEV	6144	60	11M	*	0	0	TTGGACATGGT	AAAAAEEEEEA
NS500249:94:HLCHHAFXX:3:21408:24677:19136	0	VEEV	6144	60	11M	*	0	0	TTGGACATGGT	AAAA6E/EEEE
NS500249:94:HLCHHAFXX:3:21410:23669:16003	0	VEEV	6144	60	11M	*	0	0	TTGGACATGGT	AAAAAE6EE6E
NS500249:94:HLCHHAFXX:4:21612:21230:1996	0	VEEV	6149	60	49M	*	0	0	CATGGTTGACGGAGCTTCATGCTGCTTAGACACTGCCAGTTTTTGCCCT	AAAAAEEEAEEE6EEEEEEEEEEEEEEAEEEEEE<EEEEEEE/EE/<<E
NS500249:94:HLCHHAFXX:3:21401:15145:9710	0	VEEV	6149	60	49M	*	0	0	CATGGTTGACGGAGCTTCATGCTGCTTAGACACTGCCAGTTTTTGCCCT	AAAAAEEEEEEEEEEEEEEEEEEEEEEEEEEEEEEEEEEEEEEEEEEEE
NS500249:94:HLCHHAFXX:3:21508:7868:5688	0	VEEV	6149	60	48M1S	*	0	0	CATGGTTGACGGAGCTTCATGCTGCTTAGACACTGCCAGTTTTTGCCCC	AAAAAEE/EEEEEEEEEEEEEEEEEEEEE<EEEAEEEEEEEEEEEEEEE
NS500249:94:HLCHHAFXX:1:11303:16238:11081	0	VEEV	6165	60	44M1S	*	0	0	TCATGCTGCTTAGACACTGCCAGTTTTTGCCCTGCAAAGCTGCGT	AAAAAEEEEEEEEEEEEEEEEEEEEEEAEEEEEEEEEEEEEE<EE
NS500249:94:HLCHHAFXX:2:21206:4717:14684	0	VEEV	6165	60	44M1S	*	0	0	TCATGCTGCTTAGACACTGCCAGTTTTTGCCCTGCAAAGCTGCGT	AAAAAEEEEEE6EEEEEEEEEEEEEEEAEEEEEEEEEEEEEE6AE
NS500249:94:HLCHHAFXX:4:11610:12038:18792	0	VEEV	6241	60	25M	*	0	0	CCACAATACGATCGGCAGTGCCTTC	AAAAAAEEEEEEE6EEEEEEEEEEE
NS500249:94:HLCHHAFXX:3:11401:24154:9153	0	VEEV	6260	60	1S11M	*	0	0	CGCCTTCAGCGA	AAA6AEEEEEEE
NS500249:94:HLCHHAFXX:4:11608:15076:8451	0	VEEV	6286	60	3S20M	*	0	0	TCTAGAACGTCCTGGCAGCTGCC	AAAAA/EEEEEEEEEEEEEEEEE
NS500249:94:HLCHHAFXX:2:21201:23243:1365	0	VEEV	6340	60	1S11M	*	0	0	TAATTGCCCGTA	6AAAAEEEEEE6
NS500249:94:HLCHHAFXX:4:11503:19127:19021	0	VEEV	6356	60	1S11M	*	0	0	CTTCGGCGGCCT	AAAAAEAEEEEE
NS500249:94:HLCHHAFXX:4:11611:15493:19732	0	VEEV	6356	60	1S11M	*	0	0	CTTCGGCGGCCT	AAAAAEEEEEEE
NS500249:94:HLCHHAFXX:1:21205:17699:7352	0	VEEV	6356	60	1S11M	*	0	0	CTTCGGCGGCCT	AAAAAEEEEEEE
NS500249:94:HLCHHAFXX:2:21305:7778:8760	0	VEEV	6356	60	1S11M	*	0	0	CTTCGGCGGCCT	AAAAAEEEEEEE
NS500249:94:HLCHHAFXX:3:11602:8825:5709	0	VEEV	6356	60	1S11M	*	0	0	CTTCGGCGGCCT	AAAAAEEEAEEE
NS500249:94:HLCHHAFXX:3:11611:6816:14815	0	VEEV	6356	60	1S11M	*	0	0	CTTCGGCGGCCT	AAAAAE/EEEAE
NS500249:94:HLCHHAFXX:3:21405:21210:14371	0	VEEV	6356	60	1S11M	*	0	0	CTTCGGCGGCCT	AAAAAAEEEEEE
NS500249:94:HLCHHAFXX:3:21407:17887:16796	0	VEEV	6356	60	1S11M	*	0	0	CTTCGGCGGCCT	AAAAAEEAEAEE
NS500249:94:HLCHHAFXX:3:21501:14024:8777	0	VEEV	6356	60	1S11M	*	0	0	CTTCGGCGGCCT	AAAAAEEEEEEE
NS500249:94:HLCHHAFXX:2:21310:26315:15612	0	VEEV	6410	60	11M	*	0	0	TTGGGAAACGT	6AAAAEE/EEE
NS500249:94:HLCHHAFXX:2:11110:21521:2716	0	VEEV	6447	60	11M	*	0	0	GAAGAAAACGT	AAAA/AAEEEA
NS500249:94:HLCHHAFXX:4:21501:10450:18661	0	VEEV	6481	60	33M1S	*	0	0	AAGGACCAAAAGCTGCTGCTCTTTTTGCGAAGAT	AA6AAEEEEEEEEAE6AE<EAEEEEE/E/EEEEE
NS500249:94:HLCHHAFXX:1:11308:14749:19586	0	VEEV	6481	60	34M	*	0	0	AAGGACCAAAAGCTGCTGCTCTTTTTGCGAAGAC	AAAAAEEEEEAEEEEEEEEEEEEEEEEEEEAEEE
NS500249:94:HLCHHAFXX:2:21210:18446:13412	0	VEEV	6481	60	33M1S	*	0	0	AAGGACCAAAAGCTGCTGCTCTTTTTGCGAAGAT	AAAAAEEEEEEEEEEEAEEEEEEEEEEAEEEEEE
NS500249:94:HLCHHAFXX:3:21409:4121:9702	0	VEEV	6515	60	69M6S	*	0	0	ACATAATTTGAATATGTTGCAGGACATACCAATGGACAGGTTTGTAATGGACTTAAAGAGAGACGTGAAGATCGG	AAAA//EEEEEEE/EEEEEEEEE//EEEE<EEEEEEEEEEEEAEEEEEEEE/EEAEEAE/<AEE<EEEAE/AEEE
NS500249:94:HLCHHAFXX:1:21307:9279:16433	0	VEEV	6530	60	1S11M	*	0	0	AGTTGCAGGACA	AAAAAE6EEEEE
NS500249:94:HLCHHAFXX:3:21601:6122:2927	0	VEEV	6530	60	1S11M	*	0	0	AGTTGCAGGACA	AAAAAEAEEEEE
NS500249:94:HLCHHAFXX:4:21602:22275:13254	0	VEEV	6531	60	11M	*	0	0	TTGCAGGACAT	6AAAAEEEEEE
NS500249:94:HLCHHAFXX:1:11109:11271:2337	0	VEEV	6531	60	1S11M	*	0	0	ATTGCAGGACAT	AAAAAEEEEEAE
NS500249:94:HLCHHAFXX:1:11310:4205:17609	0	VEEV	6531	60	11M	*	0	0	TTGCAGGACAT	/AAAAEE6EEE
NS500249:94:HLCHHAFXX:1:21211:7835:16195	0	VEEV	6531	60	1S11M	*	0	0	ATTGCAGGACAT	AAAAA6EE6EEE
NS500249:94:HLCHHAFXX:2:11305:23394:1662	0	VEEV	6531	60	11M	*	0	0	TTGCAGGACAT	AAAAAEEAEEE
NS500249:94:HLCHHAFXX:2:21208:10072:17997	0	VEEV	6531	60	11M	*	0	0	TTGCAGGACAT	AAAAAEE/EEE
NS500249:94:HLCHHAFXX:3:11503:12330:14993	0	VEEV	6531	60	11M	*	0	0	TTGCAGGACAT	AAAAAEEEEEE
NS500249:94:HLCHHAFXX:3:11512:13538:2226	0	VEEV	6531	60	11M	*	0	0	TTGCAGGACAT	AAAAAEEEEEE
NS500249:94:HLCHHAFXX:3:21609:16818:19617	0	VEEV	6531	60	1S11M	*	0	0	ATTGCAGGACAT	AAAAAEEE6E/E
NS500249:94:HLCHHAFXX:2:11201:9610:4046	0	VEEV	6539	60	28M	*	0	0	CATACCAATGGACAGGTTTGTAATGGAC	AA6AAEEEAEEEEEEEAEEEEEEEEEAE
NS500249:94:HLCHHAFXX:2:11201:25289:14365	0	VEEV	6558	60	34M1S	*	0	0	GTAATGGACTTAAAGAGAGACGTGAAAGTGACTCT	AA/AAEEEEEEEEEEEEEEEEEEEEEEEEEEEEEE
NS500249:94:HLCHHAFXX:4:11502:1539:12474	0	VEEV	6568	60	30M1S	*	0	0	TAAAGAGAGACGTGAAAGTGACTCCAGGAAT	AAAAAEEEEAEEEEEAEEEE<<EEA<E/AEE
NS500249:94:HLCHHAFXX:1:11102:14808:2244	0	VEEV	6568	60	30M1S	*	0	0	TAAAGAGAGACGTGAAAGTGACTCCAGGAAA	AAAAAEEAEEEEEEEAEEEEEEEEEEEEE/E
NS500249:94:HLCHHAFXX:2:11101:19940:15574	0	VEEV	6568	60	31M	*	0	0	TAAAGAGAGACGTGAAAGTGACTCCAGGAAC	AAAAAEEAEAEEEEEEEEAEEEEEEAE/EEE
NS500249:94:HLCHHAFXX:3:11505:8060:14802	0	VEEV	6568	60	30M1S	*	0	0	TAAAGAGAGACGTGAAAGTGACTCCAGGAAT	6A6AAAEEEEEEEEEEEEEEEEEAEEEEEEE
NS500249:94:HLCHHAFXX:4:11506:3346:6867	0	VEEV	6569	60	42M	*	0	0	AAAGAGAGACGTGAAAGTGACTCCGGGAACAAAACATACTGA	AAAAAEEE/EAEEEEEEEEEEEEEEEEEEEEEEEEEEEEEEE
NS500249:94:HLCHHAFXX:4:21602:20268:2549	0	VEEV	6569	60	42M	*	0	0	AAAGAGAGACGTGAAAGTGACTCCAGGAACAAAACATACTGA	AA/AAEEEAEEEEEEEEEEEAEE/EEEEEEEEEEEEEEEEEE
NS500249:94:HLCHHAFXX:2:21110:14116:17749	0	VEEV	6570	60	28M1S	*	0	0	AAGAGAGACGTGAAAGTGACTCCAGGAAT	AAAAAEEAEEEEEEEEEEEEEEEEEEEEE
NS500249:94:HLCHHAFXX:2:21203:26183:13166	0	VEEV	6573	60	26M	*	0	0	AGAGACGTGAAAGTGACTCCAGGAAC	AAAAAEEEEE/EEEEEEEEEEEEEEE
NS500249:94:HLCHHAFXX:2:21310:18619:15168	0	VEEV	6578	60	21M	*	0	0	CGTGAAAGTGACTCCAGGAAC	AAAAAEEEEE/EEEAEEEEEE
NS500249:94:HLCHHAFXX:1:11312:12669:15121	0	VEEV	6597	60	29M	*	0	0	ACAAAACATACTGAAGAACGGCCCAAGGT	AAAAAEEEEEEEEEEEEEEEEEEAEEEEE
NS500249:94:HLCHHAFXX:4:21609:7654:7671	0	VEEV	6626	60	40M	*	0	0	ACAGGTGATCCAGGCTGCCGATCCGCTAGCAACAGCGTAT	AAAAAEE6EEEEEEEEEEEEEEEEEEEEEEEEEEEEEEAE
NS500249:94:HLCHHAFXX:2:11202:16723:6553	0	VEEV	6628	60	1S31M	*	0	0	AAGGTGATCCAGGCTGCCGATCCGCTAGCAAC	AAAAAEEEEEEEEEEEEEE/EEEEEEEEE<EE
NS500249:94:HLCHHAFXX:3:21503:8872:16548	0	VEEV	6628	60	1S31M	*	0	0	AAGGTGATCCAGGCTGCCGATCCGCTAGCAAC	AAAAAEEEEEEEEEEEEEEEEEEEEEEEEEEE
NS500249:94:HLCHHAFXX:4:11403:12479:14110	0	VEEV	6629	60	22M1S	*	0	0	GGTGATCCAGGCTGCCGATCCGT	AAAAAEEE/EEEEEEEEEE/EEE
NS500249:94:HLCHHAFXX:2:21107:10544:12058	0	VEEV	6629	60	15M	*	0	0	GGTGATCCAGGCTGC	/AAA/AEE/EEE//E
NS500249:94:HLCHHAFXX:2:21205:10324:14560	0	VEEV	6636	60	17M	*	0	0	CAGGCTGCCGATCCGCT	AAAAAEEEEAEEEEEAE
NS500249:94:HLCHHAFXX:2:21201:22555:4502	0	VEEV	6649	60	41M3S	*	0	0	CGCTAGCAACAGCGTATCTGTGCGGAATCCACCGAGAGCTGATT	AAAAAEEEEEEEE/EAEEEEEEEEEEEAEAAE/EEEEEEEEEEE
NS500249:94:HLCHHAFXX:4:21602:3512:11178	0	VEEV	6682	60	15M	*	0	0	GAGAGCTGGTTAGGA	AAAAAEEEEEE/EEE
NS500249:94:HLCHHAFXX:1:21308:15391:11258	0	VEEV	6682	60	15M	*	0	0	GAGAGCTGGTTAGGA	AAAAAEEEEEEAEEE
NS500249:94:HLCHHAFXX:1:11306:8739:16903	0	VEEV	6696	60	27M	*	0	0	AGATTAAATGCGGTCCTGCTTCCGAAC	AA/A/A/EEEEAEEAEEEEEAEAEEEE
NS500249:94:HLCHHAFXX:3:11508:7928:13769	0	VEEV	6696	60	27M	*	0	0	AGATTAAATGCGGTCCTGCTTCCGAAC	AAAAAEEEEEEEEEEEEEAEEEEE/AA
NS500249:94:HLCHHAFXX:3:21604:23403:6686	0	VEEV	6696	60	26M1S	*	0	0	AGATTAAATGCGGTCCTGCTTCCGAAT	66AAA/EAEEEEEEEEEEEEEE/EEEE
NS500249:94:HLCHHAFXX:2:21204:23755:4019	0	VEEV	6707	60	29M	*	0	0	GGTCCTGCTTCCGAACATTCATACACTGT	AAAAAEEEEEEEEEEEEEEEEEEEEEEEE
NS500249:94:HLCHHAFXX:3:11412:10672:2953	0	VEEV	6711	60	16M	*	0	0	CTGCTTCCGAACATTC	6AAAAEEEEEEEEEEE
NS500249:94:HLCHHAFXX:2:11210:2921:17908	0	VEEV	6785	60	15M	*	0	0	GCCTGGGGATTGTGT	AAA6AEE//EEEEEE
NS500249:94:HLCHHAFXX:3:11408:15840:14660	0	VEEV	6785	60	15M	*	0	0	GCCTGGGGATTGTGT	AAAAAEEEEEEEEEE
NS500249:94:HLCHHAFXX:4:11409:5937:5633	0	VEEV	6789	60	11M	*	0	0	GGGGATTGTGT	6AAA6EEEEEE
NS500249:94:HLCHHAFXX:4:11402:24077:16681	0	VEEV	6794	60	30M	*	0	0	TTGTGTTCTGGAAACTGACATCGCGTCGTT	AAAAAEEEEEE6EEEAEEEEEEEEEEEEEE
NS500249:94:HLCHHAFXX:4:21601:23159:4584	0	VEEV	6794	60	30M	*	0	0	TTGTGTTCTGGAAACTGACATCGCGTCGTT	AAAA6EEEEEEEEEEEEEEEEEEEEEEEEE
NS500249:94:HLCHHAFXX:2:21312:6999:9185	0	VEEV	6794	60	30M	*	0	0	TTGTGTTCTGGAAACTGACATCGCGTCGTT	AAAAAEEEEEEE6/EEEEEEEEEEEEAEEE
NS500249:94:HLCHHAFXX:3:11604:6631:5085	0	VEEV	6794	60	30M	*	0	0	TTGTGTTCTGGAAACTGACATCGCGTCGTT	AAAAAEEEEEEEEEEAEEEEEEEEEEEEEE
NS500249:94:HLCHHAFXX:4:11411:2495:15875	0	VEEV	6831	60	54M	*	0	0	AGTGAGGACGACGCCATGGCTCTGACCGCGTTAATGATTCTGGAAGACTTAGGT	AAAA6EEEEEEEEEEEEE/EEEEE/AEEEEE/6EEEEEEEEEEEEEEEEEEEEE
NS500249:94:HLCHHAFXX:1:11212:22348:12765	0	VEEV	6832	60	13M	*	0	0	GTGAGGACGACGC	AA/AAEEEE/EEE
NS500249:94:HLCHHAFXX:2:21209:12329:13780	0	VEEV	6832	60	13M	*	0	0	GTGAGGACGACGC	AAAAAEEEEEEEE
NS500249:94:HLCHHAFXX:3:21404:24543:7778	0	VEEV	6832	60	13M	*	0	0	GTGAGGACGACGC	AA6A6E/EEAEEA
NS500249:94:HLCHHAFXX:1:11112:2121:3807	0	VEEV	6833	60	11M	*	0	0	TGAGGACGACG	AAAAAEAE6AE
NS500249:94:HLCHHAFXX:1:21102:8159:16642	0	VEEV	6833	60	31M	*	0	0	TGAGGACGACGCCATGGCTCTGACCGCGTTA	AAAAA6EE6EEEEEEEEEEEEE/EEEEEEEE
NS500249:94:HLCHHAFXX:1:21308:23637:10007	0	VEEV	6834	60	24M1S	*	0	0	GAGGACGACGCCATGGCTCTGACCT	AAAAAEEAEEEEEEEEEEEEEEEEE
NS500249:94:HLCHHAFXX:4:21502:10692:16658	0	VEEV	6835	60	1S12M	*	0	0	TAGGACGACGCCA	AAAAAEE/EEEEE
NS500249:94:HLCHHAFXX:1:11211:3497:2291	0	VEEV	6846	60	11M	*	0	0	ATGGCTCTGAC	AAAA/EEEEEE
NS500249:94:HLCHHAFXX:2:11107:10664:9742	0	VEEV	6846	60	11M	*	0	0	ATGGCTCTGAC	AAAAAEEEA/E
NS500249:94:HLCHHAFXX:2:11201:14655:12758	0	VEEV	6851	60	17M	*	0	0	TCTGACCGCGTTAATGA	/AAAAEEAEEEEEEEEE
NS500249:94:HLCHHAFXX:3:11510:18024:10459	0	VEEV	6851	60	13M	*	0	0	TCTGACCGCGTTA	/A/AAEAE/6E6A
NS500249:94:HLCHHAFXX:2:11212:23433:6488	0	VEEV	6852	60	11M	*	0	0	CTGACCGCGTT	AAAAAEEEEEE
NS500249:94:HLCHHAFXX:1:21203:24347:4106	0	VEEV	6861	60	27M	*	0	0	TTAATGATTCTGGAAGACTTAGGTGTG	/A/AAEEEEAEEEEEEEA6EEEEEAEE
NS500249:94:HLCHHAFXX:4:21502:11543:20162	0	VEEV	6869	60	22M	*	0	0	TCTGGAAGACTTAGGTGTGGAC	AAAAAEEEEEEEEEEEEEEEEE
NS500249:94:HLCHHAFXX:3:21502:3099:8994	0	VEEV	6869	60	21M1S	*	0	0	TCTGGAAGACTTAGGTGTGGAT	/AAAAEEE/EEEEEEEEEEEEE
NS500249:94:HLCHHAFXX:2:21108:21647:6251	0	VEEV	6874	60	36M	*	0	0	AAGACTTAGGTGTGGACGCAGAGCTGTTGACGCTGA	AAAAAEEAEEEEEEE/EEEEEEEEEEEEEEEEEEEE
NS500249:94:HLCHHAFXX:2:21108:21643:6262	0	VEEV	6874	60	36M	*	0	0	AAGACTTAGGTGTGGACGCAGAGCTGTTGACGCTGA	AAAA/EE/EEE/AAAEEEEEEEEEEAEEAEEEAEEE
NS500249:94:HLCHHAFXX:4:21411:22377:16689	0	VEEV	6896	60	1S11M	*	0	0	TGCTGTTGACGC	AAAAAEEE6EEE
NS500249:94:HLCHHAFXX:3:21506:6190:11511	0	VEEV	6896	60	1S11M	*	0	0	TGCTGTTGACGC	/AAAAEEE/EEE
NS500249:94:HLCHHAFXX:1:21110:7549:7161	0	VEEV	6900	60	1S11M	*	0	0	ATTGACGCTGAT	AAAAAEEEEE/E
NS500249:94:HLCHHAFXX:3:11608:9841:14371	0	VEEV	6900	60	1S11M	*	0	0	ATTGACGCTGAT	AAAAAE/AEAAE
NS500249:94:HLCHHAFXX:4:21604:14325:11088	0	VEEV	6913	60	14M	*	0	0	AGGCGGCTTTCGGC	AAAAAEEEEEEEEA
NS500249:94:HLCHHAFXX:2:21309:25163:19755	0	VEEV	6913	60	14M	*	0	0	AGGCGGCTTTCGGC	AAAAAEEEEEEEEE
NS500249:94:HLCHHAFXX:1:21108:1196:4548	0	VEEV	6943	60	1S12M	*	0	0	AATTTGCCCACTA	AAAAAEEEE/EAA
NS500249:94:HLCHHAFXX:1:11108:4311:6890	0	VEEV	6964	60	52M1S	*	0	0	TTAAATTCGGAGCCATGATGAAATCTGGAATGTTCCTCACACTGTTTGTGAAT	/AAAAEEEEEEEEEEEEEEEEEAEEEEEEEEEEEEEEEEEEEEEEEEEEEEEE
NS500249:94:HLCHHAFXX:2:11303:20625:19648	0	VEEV	6968	60	11M	*	0	0	ATTCGGAGCCA	AAAAAEEAEEE
NS500249:94:HLCHHAFXX:3:21601:5292:3815	0	VEEV	6968	60	11M	*	0	0	ATTCGGAGCCA	AAAAAEEEEEA
NS500249:94:HLCHHAFXX:2:21206:14012:12557	0	VEEV	6973	60	44M	*	0	0	GAGCCATGATGAAATCTGGAATGTTCCTCACACTGTTTGTGAAC	AAAA/AEEEEEEEEEEEAEEEEEEEE/EEEEEEEA/EEEEEE/E
NS500249:94:HLCHHAFXX:3:21404:9357:13156	0	VEEV	6973	60	44M	*	0	0	GAGCCATGATGAAATCTGGAATGTTCTTCACACTGTTTGTGAAC	AAAAA/EEEEEEEEEEEEEEEEEEEEEEEEEEEEEEEEEEEEEE
NS500249:94:HLCHHAFXX:1:11206:20785:19822	0	VEEV	7061	60	1S11M	*	0	0	TGCTAACCGGAT	AA/A6EEA/E6E
NS500249:94:HLCHHAFXX:1:11111:14875:20042	0	VEEV	7066	60	1S11M	*	0	0	TCCGGATCACCA	AAAAAEEE6EEE
NS500249:94:HLCHHAFXX:4:21406:11950:8658	0	VEEV	7087	60	43M	*	0	0	TCATTGGAGATGACAATATCGTGAAAGGAGTCAAATCGGACAA	AAAAAEEEEEEEEEEEEEEEEEEEEEEEEEEEEEEEEEEEEEE
NS500249:94:HLCHHAFXX:4:21505:12437:15270	0	VEEV	7087	60	43M	*	0	0	TCATTGGAGATGACAATATCGTGAAAGGAGTCAAATCGGACAA	AAAAAEEEE6EEEEEEEEEEEEE6E6EEAEEEAAEEEAEEEEE
NS500249:94:HLCHHAFXX:4:11411:15237:6926	0	VEEV	7124	60	35M1S	*	0	0	GGACAAATTAATGGCAGACAGGTGCGCCACCTGGTC	AA6AAEEEEEAEEEEEEEEEEEEEEEEEEEEEEEEE
NS500249:94:HLCHHAFXX:3:21402:19842:15855	0	VEEV	7176	60	30M	*	0	0	ATTATAGATGCTGTGGTGGGCGAGAAAGCG	AAAAAEE6E6AEE/EEAAEEE//AEE/EEE
NS500249:94:HLCHHAFXX:3:21608:2403:6666	0	VEEV	7176	60	34M	*	0	0	ATTATAGATGCTGTGGTGGGCGAGAAAGCGCCTT	AAAAA6AAEEEEEEEEEEEEEE/EEEEEEEEEEE
NS500249:94:HLCHHAFXX:4:11510:2472:14811	0	VEEV	7177	60	13M	*	0	0	TTATAGATGCTGT	6A6AAEEEEEEEE
NS500249:94:HLCHHAFXX:4:21410:21040:7465	0	VEEV	7177	60	13M	*	0	0	TTATAGATGCTGT	AA6AAEAEEEEEE
NS500249:94:HLCHHAFXX:4:21507:1874:17146	0	VEEV	7177	60	13M	*	0	0	TTATAGATGCTGT	AAAAAEEEEAEAE
NS500249:94:HLCHHAFXX:2:21112:18135:6406	0	VEEV	7177	60	13M	*	0	0	TTATAGATGCTGT	AAAAAEEEAEEEE
NS500249:94:HLCHHAFXX:2:21201:6893:3324	0	VEEV	7177	60	12M	*	0	0	TTATAGATGCTG	AA6AAEEEEEEE
NS500249:94:HLCHHAFXX:2:21307:2451:9682	0	VEEV	7177	60	13M	*	0	0	TTATAGATGCTGT	AA/AAEEEEEEEE
NS500249:94:HLCHHAFXX:3:21504:26298:17730	0	VEEV	7177	60	13M	*	0	0	TTATAGATGCTGT	AAAA6//EEEEEE
NS500249:94:HLCHHAFXX:1:21103:22423:12413	0	VEEV	7182	60	23M	*	0	0	GATGCTGTGGTGGGCGAGAAAGC	AAAAAEEEEEEAEEEEAEEEEEE
NS500249:94:HLCHHAFXX:3:21603:15664:4156	0	VEEV	7182	60	23M	*	0	0	GATGCTGTGGTGGGCGAGAAAGC	AAAAAEEEEEEAEEEA6EEEEEE
NS500249:94:HLCHHAFXX:1:11210:9634:15058	0	VEEV	7194	60	1S11M	*	0	0	TGGCGAGAAAGC	6AA<AEEAA//E
NS500249:94:HLCHHAFXX:3:21411:5246:4088	0	VEEV	7206	60	46M	*	0	0	CCTTATTTCTGTGGAGGGTTTATTTTGTGTGACTCCGTGACCGGCA	AAAA/EEEEE6EAEEEEEEEEEEEEEEEEEEEEEEEEEEEEE<EEE
NS500249:94:HLCHHAFXX:2:11312:15510:6451	0	VEEV	7224	60	26M1S	*	0	0	TTTATTTTGTGTGACTCCGTGACCGGT	AAA/AEEE6E6EA/AEAEEEAA/AEEE
NS500249:94:HLCHHAFXX:2:21208:8517:12137	0	VEEV	7224	60	34M	*	0	0	TTTATTTTGTGTGACTCCGTGACCGGCACAGCGT	AAAAAEAEAEEEE/EEEEEEEEEEEEEAEEE/EE
NS500249:94:HLCHHAFXX:1:21201:9081:11999	0	VEEV	7226	60	18M	*	0	0	TATTTTGTGTGACTCCGT	AAAAAEEEEEEEEEEEEE
NS500249:94:HLCHHAFXX:2:11311:13908:19612	0	VEEV	7226	60	18M	*	0	0	TATTTTGTGTGACTCCGT	AAAAAEEEEEEAEEEEEE
NS500249:94:HLCHHAFXX:2:21205:5906:8847	0	VEEV	7226	60	18M	*	0	0	TATTTTGTGTGACTCCGT	AAAAAEEEEEEEEEEEEE
NS500249:94:HLCHHAFXX:4:21611:18800:7031	0	VEEV	7227	60	41M	*	0	0	ATTTTGTGTGACTCCGTGACCGGCACAGCGTGCCGTGTGGC	AAAAAEEEEE6EEAEEEEEEEEEEEEEEEEEEAEEEEEAEA
NS500249:94:HLCHHAFXX:2:21102:1442:17516	0	VEEV	7230	60	17M	*	0	0	TTGTGTGACTCCGTGAC	/AAAAEEAEEEEEEE<E
NS500249:94:HLCHHAFXX:3:11501:19778:7349	0	VEEV	7230	60	17M	*	0	0	TTGTGTGACTCCGTGAC	AAAAAEEEEEEEEEEEE
NS500249:94:HLCHHAFXX:2:11210:23648:6472	0	VEEV	7232	60	15M	*	0	0	GTGTGACTCCGTGAC	AAAAAEEEEEEEEEE
NS500249:94:HLCHHAFXX:2:21110:17189:11701	0	VEEV	7235	60	28M	*	0	0	TGACTCCGTGACCGGCACAGCGTGCCGT	AAAAAEEEEEEEEEEE/EEEEEEEEEEE
NS500249:94:HLCHHAFXX:2:21204:18016:13545	0	VEEV	7289	60	30M	*	0	0	TAAGCTTGGCAAACCTCTGGCAGCAGACGA	/AAAAEEEEEEEAAEAEEAE<AAEAE/EEE
NS500249:94:HLCHHAFXX:3:21602:17219:8810	0	VEEV	7289	60	35M	*	0	0	TAAGCTTGGCAAACCTCTGGCAGCAGACGATGAAC	AAAAAEEEEEEEEEEEEEEEEEEEEEEEEEEEEEE
NS500249:94:HLCHHAFXX:1:11104:17781:9265	0	VEEV	7293	60	4S26M	*	0	0	TAATCTTGGCAAACCTCTGGCAGCAGACGA	AAAAAEEEAEEEEEAE6EEEEEEEEEAEEE
NS500249:94:HLCHHAFXX:2:21302:16436:11726	0	VEEV	7299	60	37M	*	0	0	AAACCTCTGGCAGCAGACGATGAACATGATGATGACA	AAAAAEEEEEEEEEEEEEEEEEEEEEEEEEEEEEEEE
NS500249:94:HLCHHAFXX:4:11412:19822:6444	0	VEEV	7307	60	28M	*	0	0	GGCAGCAGACGATGAACATGATGATGAC	AAAAAEEEAEEEEEE6EEEEEEEEEEEA
NS500249:94:HLCHHAFXX:4:21607:15988:9278	0	VEEV	7308	60	27M	*	0	0	GCAGCAGACGATGAACATGATGATGAC	AA//AEEEEEEEEEEEEEEEEEEEEEE
NS500249:94:HLCHHAFXX:1:11103:17956:15136	0	VEEV	7308	60	27M	*	0	0	GCAGCAGACGATGAACATGATGATGAC	AAAAAAEAEEEEEEEEEEEEEEEEEEE
NS500249:94:HLCHHAFXX:1:11209:17346:6823	0	VEEV	7308	60	25M	*	0	0	GCAGCAGACGATGAACATGATGATG	AAAAAEE/EEEEEEEEEEEEEEEEE
NS500249:94:HLCHHAFXX:3:11502:5713:7294	0	VEEV	7309	60	15M	*	0	0	CAGCAGACGATGAAC	AAAAAEEEEEEEEEE
NS500249:94:HLCHHAFXX:2:11308:5537:9023	0	VEEV	7311	60	24M	*	0	0	GCAGACGATGAACATGATGATGAC	AAAAAEEEEEEEEEEEEEEEEEEE
NS500249:94:HLCHHAFXX:3:11511:23489:10819	0	VEEV	7352	60	23M	*	0	0	TGAAGAGTCAACACGCTGGAACC	AAAAAEEEE/AEEEEEEEEEEEE
NS500249:94:HLCHHAFXX:1:11202:23052:1372	0	VEEV	7360	60	24M	*	0	0	CAACACGCTGGAACCGAGTGGGTA	AAAAAEEEEEEEAEEEEEEEEEEE
NS500249:94:HLCHHAFXX:4:21611:6223:12760	0	VEEV	7378	60	22M1S	*	0	0	TGGGTATTCTTTCAGAGCTGTGT	AAAAAEEEEEEEEEEEEE/EAEE
NS500249:94:HLCHHAFXX:1:21112:26162:8362	0	VEEV	7378	60	32M	*	0	0	TGGGTATTCTTTCAGAGCTGTGCAAGGCAGTA	AAAAAEEE/EEEEEEAEEEEEEAAA6EEEEEE
NS500249:94:HLCHHAFXX:2:11301:23003:6254	0	VEEV	7378	60	22M	*	0	0	TGGGTATTCTTTCAGAGCTGTG	/AAA/EEEEAAEAEE/EEEEEE
NS500249:94:HLCHHAFXX:4:11601:7240:17642	0	VEEV	7401	60	35M1S	*	0	0	AAGGCAGTAGAATCAAGGTATGAAACCGTAGGAACA	AAAAAAEEEEEEEEEEEEEEEEEEAEEEEEEEEEEE
NS500249:94:HLCHHAFXX:2:21103:9565:7153	0	VEEV	7401	60	36M	*	0	0	AAGGCAGTAGAATCAAGGTATGAAACCGTAGGAACT	AAAAAAEEEEEEEEEEEEEEEEEEEEEEEEEEEEEE
NS500249:94:HLCHHAFXX:3:11606:19546:16857	0	VEEV	7401	60	34M2S	*	0	0	AAGGCAGTAGAATCAAGGTATGAAACCGTAGGAATT	AAA/A/EEEEEEEEEEEEEEEEEEEEEEEEEEAAEE
NS500249:94:HLCHHAFXX:3:21409:19892:16810	0	VEEV	7401	60	36M	*	0	0	AAGGCAGTAGAATCAAGGTATGAAACCGTAGGAACT	AAAAA/EEEEEEE/EEEEEEEEEA6EEEEEEAEEEE
NS500249:94:HLCHHAFXX:3:11604:16374:12846	0	VEEV	7422	60	32M1S	*	0	0	GAAACCGTAGGAACTTCCATCATAGTTATGGCT	AAAAAEEEEEEEEEEEEEEEEEE/EEEEEEEAE
NS500249:94:HLCHHAFXX:4:11406:25147:16428	0	VEEV	7453	60	19M	*	0	0	CCATGACTACTCTAGCTAG	AAAAAEEEEEAEEEEEEEE
NS500249:94:HLCHHAFXX:2:21108:8631:7013	0	VEEV	7495	60	11M	*	0	0	TGAGAGGGGCC	AAAAAEEEEEE
NS500249:94:HLCHHAFXX:4:11502:7528:3168	0	VEEV	7504	1	21M	*	0	0	CCCCTATAACTCTCTACGGCT	AAAAAEE/AEEEEEEEEEE/E
NS500249:94:HLCHHAFXX:1:11109:24440:7651	0	VEEV	7504	1	21M	*	0	0	CCCCTATAACTCTCTACGGCT	AAAAAAEA/EEEEEEAEEEEE
NS500249:94:HLCHHAFXX:3:21410:23428:8678	256	VEEV	7504	1	22M	*	0	0	CCCCTATAACTCTCTACGGCTA	AAAAAAEA/EEEEEEEEEEEEE
NS500249:94:HLCHHAFXX:3:21603:7478:5043	256	VEEV	7504	1	21M	*	0	0	CCCCTATAACTCTCTACGGCT	AAAAA/EE/EEEEEE<EEEAE
NS500249:94:HLCHHAFXX:3:21508:14892:8140	256	VEEV	7514	0	23M2S	*	0	0	TCTCTACGGCTAACCTGAATGGATT	/AAAAEEEEEEEEEEEEEEEEEAEE
NS500249:94:HLCHHAFXX:3:21508:14899:8131	256	VEEV	7514	0	23M2S	*	0	0	TCTCTACGGCTAACCTGAATGGATT	AAAAAEEEEEEEEEEEEE6EEEEEE
NS500249:94:HLCHHAFXX:2:21208:16585:14866	256	VEEV	7516	1	11M	*	0	0	TCTACGGCTAA	AAAAAEEEEEE
NS500249:94:HLCHHAFXX:1:11212:18953:5387	0	VEEV	7532	1	14M	*	0	0	ATGGACTACGACAT	AAAAAEEEEEEEEE
NS500249:94:HLCHHAFXX:1:11311:25013:19521	0	VEEV	7532	1	14M	*	0	0	ATGGACTACGACAT	AAAAAEEEEEAEEE
NS500249:94:HLCHHAFXX:2:21208:13827:16737	0	VEEV	7581	60	27M	*	0	0	ATGGTGAGCAAGGGCGAGGAGCTGTTC	AA6/A/6EEEEAEEEE6EEEEEEEEAE
NS500249:94:HLCHHAFXX:2:11109:20998:17485	0	VEEV	7589	60	55M	*	0	0	CAAGGGCGAGGAGCTGTTCACCGGGGTGGTGCCCATCCTGGTCGAGCTGGACGGC	AAAAAAEEEEEEEEEEEEEEEEEEEEEEEEEEE/EEEEEEEEEAEAEAAEAAAAE
NS500249:94:HLCHHAFXX:2:21310:25769:5930	0	VEEV	7590	60	1S54M	*	0	0	TAAGGGCGAGGAGCTGTTCACCGGGGTGGTGCCCATCCTGGTCGAGCTGGACGGC	AAAAAAEE6EEEEEEEEEAAEEEEEEEAEEEEE/EEEEEEEEEEEEEAEEAEEEE
NS500249:94:HLCHHAFXX:2:21108:17321:12254	0	VEEV	7591	60	41M	*	0	0	AGGGCGAGGAGCTGTTCACCGGGGTGGTGCCCATCCTGGTC	/AAAAEEEEEEEEEEEEEEEEEEEEEE<EEEEEEEEEEEEE
NS500249:94:HLCHHAFXX:3:11507:17100:1241	0	VEEV	7591	60	40M1S	*	0	0	AGGGCGAGGAGCTGTTCACCGGGGTGGTGCCCATCCTGGTT	/AAAAEEEEEEEEEEEEEEEEEEEEEEEEEEEEEEEEEEEE
NS500249:94:HLCHHAFXX:1:11108:11794:19430	0	VEEV	7592	60	1S51M1S	*	0	0	TGGGCGAGGAGCTGTTCACCGGGGTGGTGCCCATCCTGGTCGAGCTGGACGGT	AAAAAEEEEEEEEEEE/EEAEEEEEEEEEEE/EE<EEEEEEE<EEEEEEEE<E
NS500249:94:HLCHHAFXX:2:11302:24039:10576	0	VEEV	7593	60	27M1S	*	0	0	GGCGAGGAGCTGTTCACCGGGGTGGTGT	AAAAAEEEEEEEEEA<<EEEEEEAEEEE
NS500249:94:HLCHHAFXX:3:21604:19243:1709	0	VEEV	7593	60	28M	*	0	0	GGCGAGGAGCTGTTCACCGGGGTGGTGC	AAAAAEE6EEEEEEEEEEEEEEEEEAEE
NS500249:94:HLCHHAFXX:2:21311:7511:20039	0	VEEV	7616	60	33M	*	0	0	GGTGCCCATCCTGGTCGAGCTGGACGGCGACGT	AA6AAEEEEEAEEEEA<EEEEEEEEAEEE/AAA
NS500249:94:HLCHHAFXX:3:21407:15640:9149	0	VEEV	7617	60	1S31M1S	*	0	0	AGTGCCCATCCTGGTCGAGCTGGACGGCGACGC	AAAAAEEEEEEEEEEEEEEEEEEEEEEEEEEEE
NS500249:94:HLCHHAFXX:4:11407:23279:2346	0	VEEV	7621	60	22M1S	*	0	0	CCATCCTGGTCGAGCTGGACGGA	AAAAAEEEEEEEEEEEEEEEEEE
NS500249:94:HLCHHAFXX:4:21608:1603:11269	0	VEEV	7621	60	27M1S	*	0	0	CCATCCTGGTCGAGCTGGACGGCGACGC	AAAAAEEEEEEEEEEAEEEEEEEEEEEE
NS500249:94:HLCHHAFXX:3:21407:19661:11170	0	VEEV	7621	60	15M	*	0	0	CCATCCTGGTCGAGC	6AAAAAAEEEA/E/A
NS500249:94:HLCHHAFXX:3:21407:20037:11041	0	VEEV	7621	60	22M1S	*	0	0	CCATCCTGGTCGAGCTGGACGGT	AAAAAEEEEEEEEEEEEEEEEEE
NS500249:94:HLCHHAFXX:3:21412:7255:9960	0	VEEV	7622	60	21M1S	*	0	0	CATCCTGGTCGAGCTGGACGGT	AAAAAEAAEEEEEEEEEEEEEE
NS500249:94:HLCHHAFXX:1:11206:12531:5925	0	VEEV	7623	60	21M	*	0	0	ATCCTGGTCGAGCTGGACGGC	AAAAAEEEEEEEEEEEEEEEE
NS500249:94:HLCHHAFXX:4:11406:2659:18549	0	VEEV	7625	60	21M1S	*	0	0	CCTGGTCGAGCTGGACGGCGAT	AAAAAEEE/EEEEAEEA<AEEE
NS500249:94:HLCHHAFXX:1:21109:16665:18501	0	VEEV	7625	60	22M	*	0	0	CCTGGTCGAGCTGGACGGCGAC	AAA66EEAEEAEAEEAEE/EEA
NS500249:94:HLCHHAFXX:2:11211:10803:9428	0	VEEV	7625	60	21M1S	*	0	0	CCTGGTCGAGCTGGACGGCGAT	AAAAAEEEAEEEEE6EEEEEEE
NS500249:94:HLCHHAFXX:2:21104:6884:7800	0	VEEV	7625	60	22M	*	0	0	CCTGGTCGAGCTGGACGGCGAC	AAA6AEEE/EEEAEEEEEEEAE
NS500249:94:HLCHHAFXX:3:21410:13948:16163	0	VEEV	7625	60	21M1S	*	0	0	CCTGGTCGAGCTGGACGGCGAT	AAAAAEEE/EEEEE6EEEEEEE
NS500249:94:HLCHHAFXX:3:21412:26280:17079	0	VEEV	7625	60	21M1S	*	0	0	CCTGGTCGAGCTGGACGGCGAT	AAAAAEE6EEEAEEEEEEEEEE
NS500249:94:HLCHHAFXX:3:21611:15743:16260	0	VEEV	7632	60	12M	*	0	0	GAGCTGGACGGC	AAAAAEE/EEEE
NS500249:94:HLCHHAFXX:4:21506:21613:16502	0	VEEV	7633	60	1S11M	*	0	0	CAGCTGGACGGC	AAAAAEA/EEEE
NS500249:94:HLCHHAFXX:4:11410:5206:2031	0	VEEV	7636	60	13M	*	0	0	TGGACGGCGACGT	AA/AAAEEEEEEE
NS500249:94:HLCHHAFXX:2:21205:21863:3629	0	VEEV	7636	60	13M	*	0	0	TGGACGGCGACGT	AAAAAEEEEEEEE
NS500249:94:HLCHHAFXX:3:11411:3474:7989	0	VEEV	7636	60	1S14M	*	0	0	TTGGACGGCGACGTA	AAAAAEEEEEAEEEE
NS500249:94:HLCHHAFXX:3:11412:22911:9510	0	VEEV	7636	60	1S14M	*	0	0	TTGGACGGCGACGTA	/AA6AEEEEEEEEEE
NS500249:94:HLCHHAFXX:3:21403:18332:10565	0	VEEV	7636	60	1S14M	*	0	0	TTGGACGGCGACGTA	AAAAAEEEEE6EEEE
NS500249:94:HLCHHAFXX:3:21506:11196:10935	0	VEEV	7636	60	13M	*	0	0	TGGACGGCGACGT	6AAAAAEEEAEEE
NS500249:94:HLCHHAFXX:3:21511:26401:13454	0	VEEV	7636	60	1S14M	*	0	0	TTGGACGGCGACGTA	AAAAAAEE/E6EEEE
NS500249:94:HLCHHAFXX:3:21512:1062:13396	0	VEEV	7636	60	1S14M	*	0	0	TTGGACGGCGACGTA	AAAA/EE/EEAAEEE
NS500249:94:HLCHHAFXX:3:21605:26120:15367	0	VEEV	7636	60	13M	*	0	0	TGGACGGCGACGT	AAA6AEEEEEEEE
NS500249:94:HLCHHAFXX:1:11310:15826:17412	0	VEEV	7672	60	25M	*	0	0	CCGGCGAGGGCGAGGGCGATGCCAC	AA/AAEE/EEEEAEEEEEEEEEEEE
NS500249:94:HLCHHAFXX:3:21604:11434:3327	0	VEEV	7672	60	24M1S	*	0	0	CCGGCGAGGGCGAGGGCGATGCCAT	AAAAAEEEEEEEEEEEEEEEEEAAE
NS500249:94:HLCHHAFXX:1:11104:14737:18244	0	VEEV	7674	60	18M	*	0	0	GGCGAGGGCGAGGGCGAT	/AAAAEAEEAEEEEEE6E
NS500249:94:HLCHHAFXX:1:21102:18255:12584	0	VEEV	7674	60	18M	*	0	0	GGCGAGGGCGAGGGCGAT	AAAAAEEEEAEAAAEEEE
NS500249:94:HLCHHAFXX:3:11505:3224:1679	0	VEEV	7674	60	18M	*	0	0	GGCGAGGGCGAGGGCGAT	A/A6AEEEEAEEEEE/EE
NS500249:94:HLCHHAFXX:2:11311:25323:10356	0	VEEV	7688	60	32M1S	*	0	0	CGATGCCACCTACGGCAAGCTGACCCTGAAGTA	AAAAAEE/EEEEEEEEEEEEEEEEEEEEEEEEE
NS500249:94:HLCHHAFXX:4:11509:23500:5450	0	VEEV	7695	60	32M1S	*	0	0	ACCTACGGCAAGCTGACCCTGAAGTTCATCTGT	AAAAAEEEEEEEEEEEEEEEEEAEEEEEEEEEE
NS500249:94:HLCHHAFXX:1:21112:12087:16729	0	VEEV	7695	60	33M	*	0	0	ACCTACGGCAAGCTGACCCTGAAGTTCATCTGC	AAAAAEEEEEEEEEEEEEEEEEEEEEEEEEEEE
NS500249:94:HLCHHAFXX:1:21301:6013:5462	0	VEEV	7696	60	17M	*	0	0	CCTACGGCAAGCTGACC	AAAAAEEEAAEEEEEEE
NS500249:94:HLCHHAFXX:3:21502:17815:20228	0	VEEV	7696	60	16M	*	0	0	CCTACGGCAAGCTGAC	AAAAAEE//EEEEEAE
NS500249:94:HLCHHAFXX:2:11201:18485:17739	0	VEEV	7698	60	2S16M	*	0	0	CTTACGGCAAGCTGACCC	6AAAAEEEEEEEEA/E/E
NS500249:94:HLCHHAFXX:1:11107:13379:12124	0	VEEV	7710	60	34M	*	0	0	ACCCTGAAGTTCATCTGCACCACCGGCGAGCTGC	6AAAAEEEEEE/AEEEE/E/EEAEEA/AEEAA/A
NS500249:94:HLCHHAFXX:1:21106:10068:13485	0	VEEV	7710	60	47M1S	*	0	0	ACCCTGAAGTTCATCTGCACCACCGGCAAGCTGCCCGTGCCCTGGCCT	/AAAAEEEEEEEEEEEEEAEEEEAEEEEEEEEEEEEEEEEEEEEEEEE
NS500249:94:HLCHHAFXX:3:11605:7931:6370	0	VEEV	7711	60	17M	*	0	0	CCCTGAAGTTCATCTGC	AAAAA/EEEEEEEEEEE
NS500249:94:HLCHHAFXX:1:11306:5992:10791	0	VEEV	7716	60	33M1S	*	0	0	AAGTTCATCTGCACCACCGGCAAGCTGCCCGTGT	AAAAAEEEEEEEEEE/EEEEEEEEEEEEEEEEEE
NS500249:94:HLCHHAFXX:1:21110:25876:5262	0	VEEV	7716	60	30M	*	0	0	AAGTTCATCTGCACCACCGGCAAGCTGCCC	AA/AAEEEEE6EE/E/EEAE/EEEEEEE/E
NS500249:94:HLCHHAFXX:1:21303:3908:19278	0	VEEV	7716	60	34M	*	0	0	AAGTTCATCTGCACCACCGGCAAGCTGCCCGTGC	AAAAAEEEEEEEEE/E/EEEEEEE/EEE/EEEEE
NS500249:94:HLCHHAFXX:2:21205:22303:5030	0	VEEV	7716	60	34M	*	0	0	AAGTTCATCTGCACCACCGGCAAGCTGCCCGTGC	AAAAAEEEEEEE/EE/EEEEEA/EEEEEEEEEEE
NS500249:94:HLCHHAFXX:4:11610:3397:7101	0	VEEV	7718	60	2S31M1S	*	0	0	AGGTTCATCTGCACCACCGGCAAGCTGCCCGTGT	AAAAAEEEEAEEEE/EEEEEEEAEEEEEEEEEEE
NS500249:94:HLCHHAFXX:2:21307:22774:15585	0	VEEV	7720	60	27M	*	0	0	TCATCTGCACCACCGGCAAGCTGCCCG	/AAAAEEE/EEAEEEEEE<EEEEEEEE
NS500249:94:HLCHHAFXX:1:11106:23080:4661	0	VEEV	7725	60	11M	*	0	0	TGCACCACCGG	AAAAAEEEEEE
NS500249:94:HLCHHAFXX:1:21208:25908:18605	0	VEEV	7726	60	1S11M	*	0	0	CGCACCACCGGC	AAAAAE/EEEEE
NS500249:94:HLCHHAFXX:4:11403:14944:16680	0	VEEV	7727	60	11M	*	0	0	CACCACCGGCA	AAAAAEEEEEA
NS500249:94:HLCHHAFXX:1:11312:18593:4821	0	VEEV	7727	60	11M	*	0	0	CACCACCGGCA	AAAAAEEAEEE
NS500249:94:HLCHHAFXX:3:11411:11314:6402	0	VEEV	7727	60	11M	*	0	0	CACCACCGGCA	AAAA/EEA/EA
NS500249:94:HLCHHAFXX:3:11506:7069:7817	0	VEEV	7727	60	11M	*	0	0	CACCACCGGCA	AAAAAEEEEEE
NS500249:94:HLCHHAFXX:4:21607:15902:16269	0	VEEV	7735	60	29M	*	0	0	GCAAGCTGCCCGTGCCCTGGCCCACCCTC	AAAAAEEEEEEEEEAEEEEEEEE/EEEEE
NS500249:94:HLCHHAFXX:2:11109:9841:9946	0	VEEV	7739	60	39M	*	0	0	GCTGCCCGTGCCCTGGCCCACCCTCGTGACCACCCTGAC	AAAAAEEEEEEEEAEEEEEEEEAAEEEEAA//AEEEAEE
NS500249:94:HLCHHAFXX:3:11612:5866:1108	0	VEEV	7739	60	39M	*	0	0	GCTGCCCGTGCCCTGGCCCACCCTCGTGACCACCCTGAC	AAAAAEEEEEEEEEEEEEE/EEEEEEEEAEEEEEEEE/E
NS500249:94:HLCHHAFXX:1:11206:26078:9348	0	VEEV	7743	60	29M1S	*	0	0	CCCGTGCCCTGGCCCACCCTCGTGACCACT	AAAAAEEEEEEEEEA/EAEEEEEE/AEEEE
NS500249:94:HLCHHAFXX:3:21603:9339:12326	0	VEEV	7743	60	29M1S	*	0	0	CCCGTGCCCTGGCCCACCCTCGTGACCACT	AAAAAEEEEEEEEEE/EEEEEEEEEEAEEE
NS500249:94:HLCHHAFXX:3:21604:12873:9503	0	VEEV	7743	60	30M	*	0	0	CCCGTGCCCTGGCCCACCCTCGTGACCACC	AAAAAEEEEEEEEEE/EEEEEEEE/EEEEE
NS500249:94:HLCHHAFXX:4:21404:20135:19610	0	VEEV	7757	60	22M	*	0	0	CACCCTCGTGACCACCCTGACC	AAAAAEEAEEEEAA<EEEEEEA
NS500249:94:HLCHHAFXX:2:11310:1032:16071	0	VEEV	7757	60	21M1S	*	0	0	CACCCTCGTGACCACCCTGACT	/AAAAEEEEEAEEE//EEEEAE
NS500249:94:HLCHHAFXX:2:11311:26501:16082	0	VEEV	7757	60	21M1S	*	0	0	CACCCTCGTGACCACCCTGACT	AAAAAEEEEE/EAEAEEEEEEE
NS500249:94:HLCHHAFXX:3:21601:23508:15023	0	VEEV	7757	60	22M	*	0	0	CACCCTCGTGACCACCCTGACC	AAAAAEEEEEEEEEEEEEEEEE
NS500249:94:HLCHHAFXX:4:11411:15349:11002	0	VEEV	7762	60	25M	*	0	0	TCGTGACCACCCTGACCTACGGCGT	AAAAAEEE/EEEEE<EEEAEEEEEE
NS500249:94:HLCHHAFXX:2:11301:4177:18439	0	VEEV	7762	60	25M	*	0	0	TCGTGACCACCCTGACCTACGGCGT	/AAAAEEE/EEEEE/E<EAEEEEAE
NS500249:94:HLCHHAFXX:4:11503:9279:18303	0	VEEV	7764	60	32M	*	0	0	GTGACCACCCTGACCTACGGCGTGCAGTGCTT	AAAAAEAEEEEE/EAEEEEEEEEEAEEEEEEA
NS500249:94:HLCHHAFXX:3:11511:13663:11792	0	VEEV	7764	60	32M	*	0	0	GTGACCACCCTGACCTACGGCGTGCAGTGCTT	//AAAAEEEEEEA<AEEAE//EEAEAEAA/EE
NS500249:94:HLCHHAFXX:2:21108:20793:14919	0	VEEV	7765	60	35M1S	*	0	0	TGACCACCCTGACCTACGGCGTGCAGTGCTTCAGCT	AAAAAAEEEEEEEEEEEEEEEEEEEEEAEEEEAEEE
NS500249:94:HLCHHAFXX:4:21603:22354:15109	0	VEEV	7778	60	26M	*	0	0	CTACGGCGTGCAGTGCTTCAGCCGCT	AA6AAEEEEEEEEEEEEEEEEEEEEE
NS500249:94:HLCHHAFXX:1:21103:5466:14369	0	VEEV	7778	60	26M	*	0	0	CTACGGCGTGCAGTGCTTCAGCCGCT	AA/AAEEEEEEEEEEEEEEEEEEE6E
NS500249:94:HLCHHAFXX:2:21205:14151:4839	0	VEEV	7778	60	24M2S	*	0	0	CTACGGCGTGCAGTGCTTCAGCCGAT	AA6AAEEEEEEEEEEEEEEEEEEEEE
NS500249:94:HLCHHAFXX:3:21604:6190:3857	0	VEEV	7829	60	55M	*	0	0	CTTCTTCAAGTCCGCCATGCCCGAAGGCTACGTCCAGGAGCGCACCATCTTCTTC	AAAAAEEEAEEEEEEEEEEEEEEEEEEEEEEEEEEEEEEEEEEEEEEEEEEEEEE
NS500249:94:HLCHHAFXX:2:11108:14084:13988	0	VEEV	7867	60	22M1S	*	0	0	AGCGCACCATCTTCTTCAAGGAT	AAAAAEEE/EE/AEEEAEEEEEE
NS500249:94:HLCHHAFXX:4:11402:14828:14760	0	VEEV	7880	60	1S12M	*	0	0	GCTTCAAGGACGA	AAAAAEEEEEEEE
NS500249:94:HLCHHAFXX:3:11609:23361:12942	0	VEEV	7886	60	11M	*	0	0	GGACGACGGCA	AA6AAEEEEEE
NS500249:94:HLCHHAFXX:3:11506:17032:9672	0	VEEV	7939	60	44M	*	0	0	TGGTGAACCGCATCGAGCTGAAGGGCATCGACTTCAAGGAGGAC	AAAAAEEEEAEEEEEEEEEEEEEEEEEEEEEE6AEEEEEEAE<6
NS500249:94:HLCHHAFXX:4:11608:23152:16740	0	VEEV	7946	60	27M	*	0	0	CCGCATCGAGCTGAAGGGCATCGACTT	AAAAAEEEEEEEEAE/EEEEEEEEEEE
NS500249:94:HLCHHAFXX:3:21402:23812:5117	0	VEEV	7946	60	24M	*	0	0	CCGCATCGAGCTGAAGGGCATCGA	AA/AAE/AAEEEE//EEEE/EEE6
NS500249:94:HLCHHAFXX:1:11104:13687:12276	0	VEEV	7962	60	36M1S	*	0	0	GGCATCGACTTCAAGGAGGACGGCAACATCCTGGGGT	AAAAAEE/EEEEEEEEEEEEEEEEEEEEEEEEEEEEE
NS500249:94:HLCHHAFXX:4:11402:21070:7982	0	VEEV	7969	60	17M	*	0	0	ACTTCAAGGAGGACGGC	AAAAAEEEEEEEEEE/E
NS500249:94:HLCHHAFXX:1:11109:21817:10223	0	VEEV	7973	60	1S11M	*	0	0	GCAAGGAGGACG	AA/AAEEEEEEE
NS500249:94:HLCHHAFXX:1:11306:17832:8710	0	VEEV	7973	60	1S11M	*	0	0	GCAAGGAGGACG	AA/AAEEEEEEE
NS500249:94:HLCHHAFXX:3:21508:17195:4676	0	VEEV	7973	60	11M	*	0	0	CAAGGAGGACG	AAAA/EEAE/E
NS500249:94:HLCHHAFXX:2:21307:10500:19496	0	VEEV	7976	60	13M	*	0	0	GGAGGACGGCAAC	AAAAAEEEEE/EE
NS500249:94:HLCHHAFXX:2:11311:10561:2634	0	VEEV	7979	60	32M	*	0	0	GGACGGCAACATCCTGGGGCACAAGCTGGAGT	AAAAAAEEEEEEEEEEEEEEEEEAEEEEEEEE
NS500249:94:HLCHHAFXX:2:21104:17204:5693	0	VEEV	7979	60	32M	*	0	0	GGACGGCAACATCCTGGGGCACAAGCTGGAGT	/AAAAEEEEEEEEEEEEEEEEEEEEEEEEEEE
NS500249:94:HLCHHAFXX:1:11206:9428:17075	0	VEEV	7983	60	30M	*	0	0	GGCAACATCCTGGGGCACAAGCTGGAGTAC	AAAAAEEEEEEEEEEEEEEEEEEEEEEE/E
NS500249:94:HLCHHAFXX:3:11401:14093:6170	0	VEEV	7986	60	13M	*	0	0	AACATCCTGGGGC	AAAAAEEEEEEEE
NS500249:94:HLCHHAFXX:4:11512:5671:19724	0	VEEV	7987	60	1S13M	*	0	0	CACATCCTGGGGCA	AAAAAEAEEAEAEE
NS500249:94:HLCHHAFXX:4:11611:11736:6021	0	VEEV	7987	60	1S11M	*	0	0	CACATCCTGGGG	AAAAAEEEEEEE
NS500249:94:HLCHHAFXX:2:11301:17415:6013	0	VEEV	7987	60	1S11M	*	0	0	CACATCCTGGGG	AAAAAEEEEEEE
NS500249:94:HLCHHAFXX:2:11312:4119:13969	0	VEEV	7987	60	1S13M	*	0	0	CACATCCTGGGGCA	AAAAAAEE6E6AE6
NS500249:94:HLCHHAFXX:3:11404:2119:13879	0	VEEV	7987	60	13M	*	0	0	ACATCCTGGGGCA	AAAAAEEEEEEEE
NS500249:94:HLCHHAFXX:3:11501:25542:11240	0	VEEV	7987	60	1S13M	*	0	0	CACATCCTGGGGCA	AAAAAEEEEEEEEA
NS500249:94:HLCHHAFXX:3:11510:13550:7963	0	VEEV	7987	60	1S11M	*	0	0	CACATCCTGGGG	AAAAAEEEEEEE
NS500249:94:HLCHHAFXX:3:21410:15272:14801	0	VEEV	7987	60	13M	*	0	0	ACATCCTGGGGCA	/AAAAAE6EEE6E
NS500249:94:HLCHHAFXX:3:21604:14637:20110	0	VEEV	7987	60	13M	*	0	0	ACATCCTGGGGCA	AAAAAEEEEEEEE
NS500249:94:HLCHHAFXX:4:11409:7489:3664	0	VEEV	7988	60	12M	*	0	0	CATCCTGGGGCA	AAAAAEEEEEEA
NS500249:94:HLCHHAFXX:4:11409:9103:19257	0	VEEV	7988	60	11M	*	0	0	CATCCTGGGGC	AAAAAEEEEAE
NS500249:94:HLCHHAFXX:4:11510:24708:17653	0	VEEV	7988	60	11M	*	0	0	CATCCTGGGGC	AAAA/EAEEAE
NS500249:94:HLCHHAFXX:4:11611:21310:9554	0	VEEV	7988	60	1S12M	*	0	0	TCATCCTGGGGCA	AAAAAEEEEEEEE
NS500249:94:HLCHHAFXX:4:21510:2077:16695	0	VEEV	7988	60	11M	*	0	0	CATCCTGGGGC	AAAAAEEEEEE
NS500249:94:HLCHHAFXX:1:11301:23413:6914	0	VEEV	7988	60	1S12M	*	0	0	TCATCCTGGGGCA	AAAAAEEEEEEEE
NS500249:94:HLCHHAFXX:1:21107:6238:5275	0	VEEV	7988	60	12M	*	0	0	CATCCTGGGGCA	AAAAAEEEEEEE
NS500249:94:HLCHHAFXX:1:21205:25547:7016	0	VEEV	7988	60	12M	*	0	0	CATCCTGGGGCA	AAAAAEEEEEEE
NS500249:94:HLCHHAFXX:1:21208:2314:18336	0	VEEV	7988	60	12M	*	0	0	CATCCTGGGGCA	AAAAAEEEEEEE
NS500249:94:HLCHHAFXX:2:11109:14213:6120	0	VEEV	7988	60	12M	*	0	0	CATCCTGGGGCA	AAAAAEAE6EEE
NS500249:94:HLCHHAFXX:2:11207:7702:17008	0	VEEV	7988	60	12M	*	0	0	CATCCTGGGGCA	6AAAAEEEEEEE
NS500249:94:HLCHHAFXX:2:11210:23413:12764	0	VEEV	7988	60	1S11M	*	0	0	TCATCCTGGGGC	AAAAAEEEEEEE
NS500249:94:HLCHHAFXX:2:21102:14874:14509	0	VEEV	7988	60	12M	*	0	0	CATCCTGGGGCA	AAAAAEEEEEEA
NS500249:94:HLCHHAFXX:2:21106:11145:3288	0	VEEV	7988	60	11M	*	0	0	CATCCTGGGGC	AAAAAEEEEEE
NS500249:94:HLCHHAFXX:2:21208:9492:19240	0	VEEV	7988	60	11M	*	0	0	CATCCTGGGGC	AAAAAEEEEAA
NS500249:94:HLCHHAFXX:2:21210:20375:12703	0	VEEV	7988	60	12M	*	0	0	CATCCTGGGGCA	AAAA/AEEE6EE
NS500249:94:HLCHHAFXX:2:21308:18877:4353	0	VEEV	7988	60	12M	*	0	0	CATCCTGGGGCA	AAAAAEEEAAEA
NS500249:94:HLCHHAFXX:3:11507:4007:20125	0	VEEV	7988	60	1S11M	*	0	0	TCATCCTGGGGC	AAAAAEEEEEAE
NS500249:94:HLCHHAFXX:3:11603:24132:6941	0	VEEV	7988	60	12M	*	0	0	CATCCTGGGGCA	A6//AEEEEAEE
NS500249:94:HLCHHAFXX:3:11608:11037:10731	0	VEEV	7988	60	12M	*	0	0	CATCCTGGGGCA	AAAAAEEEEEEE
NS500249:94:HLCHHAFXX:3:21603:8915:14144	0	VEEV	7988	60	11M	*	0	0	CATCCTGGGGC	AAAAAAEEEAE
NS500249:94:HLCHHAFXX:4:21401:11141:12091	0	VEEV	7989	60	11M	*	0	0	ATCCTGGGGCA	/AAAAEEEEEA
NS500249:94:HLCHHAFXX:1:11304:5476:14144	0	VEEV	7989	60	11M	*	0	0	ATCCTGGGGCA	AAAAA/A/AEA
NS500249:94:HLCHHAFXX:1:21111:20206:19203	0	VEEV	7989	60	11M	*	0	0	ATCCTGGGGCA	AAAAAEEEEEE
NS500249:94:HLCHHAFXX:2:21206:7878:18286	0	VEEV	7989	60	11M	*	0	0	ATCCTGGGGCA	AAAAA/EEEE6
NS500249:94:HLCHHAFXX:3:11609:3395:10928	0	VEEV	7989	60	11M	*	0	0	ATCCTGGGGCA	AAAAA//AEE6
NS500249:94:HLCHHAFXX:1:11212:4611:5183	0	VEEV	8003	60	11M	*	0	0	GCTGGAGTACA	/AAAAEEEEEE
NS500249:94:HLCHHAFXX:1:21110:16361:14844	0	VEEV	8003	60	11M	*	0	0	GCTGGAGTACA	AAAAAEEEEEE
NS500249:94:HLCHHAFXX:1:21307:16929:14632	0	VEEV	8003	60	11M	*	0	0	GCTGGAGTACA	AAAAAEEEEEA
NS500249:94:HLCHHAFXX:4:11508:21047:8480	0	VEEV	8004	60	13M	*	0	0	CTGGAGTACAACT	AAAAAEEEEEEEE
NS500249:94:HLCHHAFXX:4:21501:5128:13572	0	VEEV	8004	60	13M	*	0	0	CTGGAGTACAACT	AAAAAEE/EEEEE
NS500249:94:HLCHHAFXX:2:11306:18059:11158	0	VEEV	8004	60	13M	*	0	0	CTGGAGTACAACT	AAA6AEEEEEAEE
NS500249:94:HLCHHAFXX:4:21606:20820:16439	0	VEEV	8018	60	24M	*	0	0	CAACAGCCACAACGTCTATATCAT	AAAAAEEEEEEEEEEEEEEEEEAE
NS500249:94:HLCHHAFXX:3:21509:2115:1854	0	VEEV	8018	60	24M	*	0	0	CAACAGCCACAACGTCTATATCAT	AAAAAAEE/EEEEEEEE/EEEEAE
NS500249:94:HLCHHAFXX:1:21106:20639:4026	0	VEEV	8066	60	14M	*	0	0	CAAGGTGAACTTCA	AA/AAEE6E/EA/A
NS500249:94:HLCHHAFXX:2:11209:6074:2785	0	VEEV	8066	60	14M	*	0	0	CAAGGTGAACTTCA	AAAAAEEEEEEEEE
NS500249:94:HLCHHAFXX:2:21302:7931:6683	0	VEEV	8081	60	32M	*	0	0	GATCCGCCACAACATCGAGGACGGCAGCGTGC	AAAAAEEEAEAEEEEEEEEEAEEEEEEEEEEE
NS500249:94:HLCHHAFXX:3:21504:25748:15953	0	VEEV	8089	60	25M2S	*	0	0	ACAACATCGAGGACGGCAGCGTGCAAC	AAAAA/EEAE6EEE/EE/AEEE/AE/E
NS500249:94:HLCHHAFXX:3:21612:10452:13003	0	VEEV	8090	60	16M	*	0	0	CAACATCGAGGACGGC	AAAA/EE/AEEEEE/E
NS500249:94:HLCHHAFXX:3:11607:22987:6650	0	VEEV	8091	60	22M	*	0	0	AACATCGAGGACGGCAGCGTGC	AAAAAEEEEEEEEEEEEEEEEE
NS500249:94:HLCHHAFXX:4:21412:10444:7269	0	VEEV	8093	60	11M	*	0	0	CATCGAGGACG	AA/AAAA//6A
NS500249:94:HLCHHAFXX:1:11111:5176:2972	0	VEEV	8109	60	15M	*	0	0	GTGCAGCTCGCCGAC	AAAAAEEEEEEEEEE
NS500249:94:HLCHHAFXX:4:21609:17849:2158	0	VEEV	8113	60	33M1S	*	0	0	AGCTCGCCGACCACTACCAGCAGAACACCCCCAA	A6AAAEEEE/EEEEEEEAEE<EEEEEEEEEEEEE
NS500249:94:HLCHHAFXX:2:11311:14588:8764	0	VEEV	8113	60	34M	*	0	0	AGCTCGCCGGCCACTACCAGCAGAACACCCCCAT	AAAAAEEEEEEEEEEEEEEEEEEAEAAEEEEEEE
NS500249:94:HLCHHAFXX:2:21305:16058:8136	0	VEEV	8113	60	34M	*	0	0	AGCTCGCCGACCACTACCAGCAGAACACCCCCAT	AAAAAEEEE/EEAEEEEEEEEEEEEEEEEEEEEE
NS500249:94:HLCHHAFXX:3:11602:25514:16859	0	VEEV	8113	60	34M	*	0	0	AGCTCGCCGACCACTACCAGCAGAACACCCCCAT	AAAAAEEE6AEEEEEAAEEEEEEEEE/EEEEEEE
NS500249:94:HLCHHAFXX:4:21510:6343:5713	0	VEEV	8115	60	30M	*	0	0	CTCGCCGACCACTACCAGCAGAACACCCCC	AAAAAEE/EEAEAA/EEEEEE<EE<EEEEE
NS500249:94:HLCHHAFXX:1:11208:23531:7181	0	VEEV	8157	60	15M	*	0	0	CCCGTGCTGCTGCCC	AAAAAEEEEEEEEAA
NS500249:94:HLCHHAFXX:1:11306:26189:2364	0	VEEV	8157	60	12M	*	0	0	CCCGTGCTGCTG	AAAAAEEEEEEE
NS500249:94:HLCHHAFXX:1:21306:18545:16652	0	VEEV	8157	60	15M	*	0	0	CCCGTGCTGCTGCCC	AAAAAEEEEEEEEEA
NS500249:94:HLCHHAFXX:2:11308:18971:8752	0	VEEV	8157	60	12M	*	0	0	CCCGTGCTGCTG	AAAAAEEEEEEE
NS500249:94:HLCHHAFXX:3:21609:8421:8115	0	VEEV	8157	60	15M	*	0	0	CCCGTGCTGCTGCCC	AAAAAEEEEEEEEEE
NS500249:94:HLCHHAFXX:4:21411:13244:14069	0	VEEV	8158	60	40M	*	0	0	CCGTGCTGCTGCCCGACAACCACTACCTGAGCACCCAGTC	AAAAAEEEEEEEEEEEEE6EEEEEEEEEEEEEEEEEEEEE
NS500249:94:HLCHHAFXX:3:11502:12805:11210	0	VEEV	8160	60	15M	*	0	0	GTGCTGCTGCCCGAC	/AAAAEEEEAEEEAE
NS500249:94:HLCHHAFXX:3:21601:22958:3236	0	VEEV	8163	60	46M1S	*	0	0	CTGCTGCCCGACAACCACTACCTGAGCACCCAGTCCGCCCTGAGCAT	AAAAAEEEEE/EE/EEEEEEEEEEEEEEEEEEEEEEEEEEEEEEEEE
NS500249:94:HLCHHAFXX:3:21409:9024:8527	0	VEEV	8166	60	48M	*	0	0	CTGCCCGACAACCAATACCTGAGCACCCAGTCCGCCCTGAGCAAAGAC	AA<AAEA/EAEEEEAEEEEEEEEEEEEEEEEEEEEEEE6AEEEEEEEE
NS500249:94:HLCHHAFXX:4:21402:17510:18734	0	VEEV	8169	60	1S21M	*	0	0	ACCCGACAACCACTACCTGAGC	AAAAAEEEAEEEEEEEEEEEEE
NS500249:94:HLCHHAFXX:3:11603:12007:12421	0	VEEV	8169	60	35M1S	*	0	0	CCCGACAACCACTACCTGAGCACCCAGTCCGCCCTA	AAAAAEEEEEEEEEEEEEAEEEEEEEEEEEEEEEEE
NS500249:94:HLCHHAFXX:3:21601:22798:4715	0	VEEV	8169	60	35M1S	*	0	0	CCCGACAACCACTACCTGAGCACCCAGTCCGCCCTA	AAAAAEA/EE/EEEEEEEEEEEEEEEEEEEEEAAEE
NS500249:94:HLCHHAFXX:1:21203:23793:9419	0	VEEV	8170	60	23M	*	0	0	CCGACAACCACTACCTGAGCACC	AAAAAE/EE/EEAEEEE/EE/EE
NS500249:94:HLCHHAFXX:4:11609:23058:18151	0	VEEV	8178	60	29M1S	*	0	0	CACTACCTGAGCACCCAGTCCGCCCTGAGT	AAAAAEEEE/EEAEEEEEEEAEEEEEEEEE
NS500249:94:HLCHHAFXX:3:11603:3611:15216	0	VEEV	8184	60	24M	*	0	0	CTGAGCACCCAGTCCGCCCTGAGC	AAAAAEEEEEAEEEEEEEEEEEEE
NS500249:94:HLCHHAFXX:2:11308:4674:15283	0	VEEV	8187	60	25M	*	0	0	AGCACCCAGTCCGCCCTGAGCAAAG	/AAAAEE/EEEEEEEEEEEEEA//E
NS500249:94:HLCHHAFXX:3:21605:23088:4475	0	VEEV	8194	60	14M	*	0	0	AGTCCGCCCTGAGC	6AAAAAEEEEEEEE
NS500249:94:HLCHHAFXX:1:11102:26231:2428	0	VEEV	8195	60	30M	*	0	0	GTCCGCCCTGAGCAAAGACCCCAACGAGAA	AAAAAEEEEE/EEA6EE/EAEEEEEEEEEE
NS500249:94:HLCHHAFXX:3:11407:19332:5737	0	VEEV	8227	60	73M2S	*	0	0	GCGATCACATGGTCCTGCTGGAGTTCGTGACCGCCGCCGGGATCACTCTCGGCATGGACGAGCTGTACAAGTAGA	AA//AEEE/EEEEEEEEEEEEEEEEEEEE/EEEEEEEEEEEEEEEEEEEEEEEEEAEEEAEAEAAE/EEAAEE66
NS500249:94:HLCHHAFXX:1:21306:10170:17213	0	VEEV	8243	60	21M1S	*	0	0	GCTGGAGTTCGTGACCGCCGCT	AAAAAEEEEEEEE6EEEEEEEE
NS500249:94:HLCHHAFXX:2:21310:9451:15798	0	VEEV	8248	60	13M	*	0	0	AGTTCGTGACCGC	AAAAAEEE/EEEA
NS500249:94:HLCHHAFXX:2:11301:9758:3839	0	VEEV	8274	60	1S13M	*	0	0	CCTCGGCATGGACG	AAAAAEEAE6AEAE
NS500249:94:HLCHHAFXX:2:21108:16116:12048	0	VEEV	8274	60	1S13M	*	0	0	CCTCGGCATGGACG	AAAAAEEEEEEEEE
NS500249:94:HLCHHAFXX:2:11307:16215:5319	0	VEEV	8280	60	19M	*	0	0	ATGGACGAGCTGTACAAGT	AAAAAEEEEEEEEEEEEEE
NS500249:94:HLCHHAFXX:4:11512:4992:12718	0	VEEV	8311	60	42M	*	0	0	TGATCCGACCAGCAAAACTCGATGTACTTCCGAGGAACTGAT	/AAAAEE/EEAEEEEE/EEEAEEAEEEEEEEAAEEEEEEEAE
NS500249:94:HLCHHAFXX:1:21306:8363:17677	0	VEEV	8333	60	21M	*	0	0	TGTACTTCCGAGGAACTGATG	AAAAAEEEEEEE/EEEEEEEE
NS500249:94:HLCHHAFXX:2:21206:21513:2823	0	VEEV	8333	60	21M	*	0	0	TGTACTTCCGAGGAACTGATG	/AAAAEEEEEEEEEEEEEEEE
NS500249:94:HLCHHAFXX:3:11403:18290:3411	0	VEEV	8336	60	14M	*	0	0	ACTTCCGAGGAACT	AAAAAEEEAEEEEE
NS500249:94:HLCHHAFXX:1:11310:23589:9838	0	VEEV	8341	60	45M	*	0	0	CGAGGAACTGATGTGCATAAGCCCCTATAACTCTCTACGGCTAAC	AAAAAEEEEEEEEAEEEEEEEEAEEEEEEEEEAEEAEEEE<A<EE
NS500249:94:HLCHHAFXX:3:21512:10834:7883	0	VEEV	8342	60	37M1S	*	0	0	GAGGAACTGATGTGCATAAGCCCCTATAACTCTCTACA	AAAAAEEEEEEEEEEEEEEEEEAEEEEE/EEEEEAEEE
NS500249:94:HLCHHAFXX:1:21103:2867:9397	0	VEEV	8356	60	26M	*	0	0	CATAAGCCCCTATAACTCTCTACGGC	AAAAAEEEEEEEEEEEEEEEEEEEEE
NS500249:94:HLCHHAFXX:2:11204:13224:9471	0	VEEV	8356	60	25M1S	*	0	0	CATAAGCCCCTATAACTCTCTACGGT	AAAAAEEEEEEAEEEEEEEEEEEEEE
NS500249:94:HLCHHAFXX:4:21412:4111:4531	0	VEEV	8360	60	44M	*	0	0	AGCCCCTATAACTCTCTACGGCTAACCTGAATGGACTACGACAT	AAAAAEEAE/AEEEEEEEEEEEEEEEEEEEEEEEEEEEEEEEEE
NS500249:94:HLCHHAFXX:4:11502:7528:3168	256	VEEV	8362	1	21M	*	0	0	CCCCTATAACTCTCTACGGCT	AAAAAEE/AEEEEEEEEEE/E
NS500249:94:HLCHHAFXX:1:11109:24440:7651	256	VEEV	8362	1	21M	*	0	0	CCCCTATAACTCTCTACGGCT	AAAAAAEA/EEEEEEAEEEEE
NS500249:94:HLCHHAFXX:3:21410:23428:8678	0	VEEV	8362	1	22M	*	0	0	CCCCTATAACTCTCTACGGCTA	AAAAAAEA/EEEEEEEEEEEEE
NS500249:94:HLCHHAFXX:3:21603:7478:5043	0	VEEV	8362	1	21M	*	0	0	CCCCTATAACTCTCTACGGCT	AAAAA/EE/EEEEEE<EEEAE
NS500249:94:HLCHHAFXX:1:21203:14857:16063	0	VEEV	8364	60	75M	*	0	0	CCTATAACTCTCTACGGCTAACCTGAATGGACTACGACATAGTCTAGTCCGCCAAGATGTTCCCGGTCCAGCCAA	AAA6A/EEEAEEEE/EE/AEEEEEAEAEE/E/E/EE/AEEEEEEEEEE</</EEEEEE//EEAEE/EEE//EEEA
NS500249:94:HLCHHAFXX:3:21508:14892:8140	0	VEEV	8372	0	23M2S	*	0	0	TCTCTACGGCTAACCTGAATGGATT	/AAAAEEEEEEEEEEEEEEEEEAEE
NS500249:94:HLCHHAFXX:3:21508:14899:8131	0	VEEV	8372	0	23M2S	*	0	0	TCTCTACGGCTAACCTGAATGGATT	AAAAAEEEEEEEEEEEEE6EEEEEE
NS500249:94:HLCHHAFXX:2:21208:16585:14866	0	VEEV	8374	1	11M	*	0	0	TCTACGGCTAA	AAAAAEEEEEE
NS500249:94:HLCHHAFXX:4:21511:23054:9543	0	VEEV	8387	60	49M1S	*	0	0	TGAATGGACTACGACATAGTCTAGTCCGCCAAGATGTTCCCGTTCCAGCT	AAAAAEEEEEEEE<AEEEEEEEAEEEEEEEEEEEEEEEEEEEEE/E<EEE
NS500249:94:HLCHHAFXX:1:11212:18953:5387	256	VEEV	8390	1	14M	*	0	0	ATGGACTACGACAT	AAAAAEEEEEEEEE
NS500249:94:HLCHHAFXX:1:11311:25013:19521	256	VEEV	8390	1	14M	*	0	0	ATGGACTACGACAT	AAAAAEEEEEAEEE
NS500249:94:HLCHHAFXX:4:11405:26173:19468	0	VEEV	8407	60	46M1S	*	0	0	CTAGTCCGCCAAGATGTTCCCGTTCCAGCCAATGTATCCGATGCAGT	AAAAAEEEEEEEEAEEEEEEEE/EEEAEEEEEEEEEEEEEEEEEEEE
NS500249:94:HLCHHAFXX:4:21501:19080:2859	0	VEEV	8424	60	38M1S	*	0	0	TCCCGTTCCAGCCAATGTATCCGATGCAGCCAATGCCCA	AAAAAEEEE/EEEAEEEEEEEEEEEEEAEEE<6EEEEEE
NS500249:94:HLCHHAFXX:2:11306:13433:13322	0	VEEV	8424	60	38M1S	*	0	0	TCCCGTTCCAGCCAATGTATCCGATGCAGCCAATGCCCG	AAAAA/EEEEEAAEAEAEEEAEEAEAAAEEEEAE/EEEA
NS500249:94:HLCHHAFXX:1:21311:23425:4549	0	VEEV	8483	60	41M	*	0	0	CCGCGCAGGCCCTGGTTCCCCAGAACCGACCCTTTTCTGGC	AAAAAEAEEEEEEEEEEEEAEEE66EEE6EEAEEEEEEEEE
NS500249:94:HLCHHAFXX:3:11604:22956:19628	0	VEEV	8499	60	22M	*	0	0	TCCCCAGAACCGACCCTTTTCT	AAAAAEE//EEE6EEEEEEEEE
NS500249:94:HLCHHAFXX:3:21408:24145:13430	0	VEEV	8506	60	18M	*	0	0	AACCGACCCTTTTCTGGC	AAAAA/EAEEEEEEEEEE
NS500249:94:HLCHHAFXX:4:11604:25524:7647	0	VEEV	8508	60	16M	*	0	0	CCGACCCTTTTCTGGC	AA/AAEEEEEEEEEEE
NS500249:94:HLCHHAFXX:3:21601:16929:2941	0	VEEV	8517	60	18M	*	0	0	TTCTGGCGATGCAGGTGC	AAAAAEEEEEEEEEEAAE
NS500249:94:HLCHHAFXX:4:21605:9727:9666	0	VEEV	8528	60	11M	*	0	0	CAGGTGCAGGA	AAAAAEEEEEE
NS500249:94:HLCHHAFXX:2:21108:8392:16814	0	VEEV	8540	60	29M1S	*	0	0	TTAACCCGCTCGATGGCTAACCTGACGTTT	AAAAAEEEEEEEEEEEEEEAEEEEEAEEEE
NS500249:94:HLCHHAFXX:3:11601:14423:7893	0	VEEV	8540	60	29M1S	*	0	0	TTAACCCGCTCGATGGCTAACCTGACGTTT	AA/AAAEEEAEAAEEEEEEAEEEEEE<EEA
NS500249:94:HLCHHAFXX:2:11310:22751:18981	0	VEEV	8544	60	25M1S	*	0	0	CCCGCTCGATGGCTAACCTGACGTTT	AAAAAEEEEEEEAEEEAEEEEEEEEE
NS500249:94:HLCHHAFXX:2:11305:19588:1018	0	VEEV	8551	60	1S20M	*	0	0	NGATGGCTAACCTGACGTTCA	#AAAA6EEEEEEEEEE/EE/A
NS500249:94:HLCHHAFXX:3:21507:24301:8365	0	VEEV	8573	60	31M1S	*	0	0	CAACGCCGGGACGCGCCACCTGAGGGGCCATT	AAAAAEEEEEEEEAEEEEEEAEEEEEEAEEAE
NS500249:94:HLCHHAFXX:3:11404:9923:18259	0	VEEV	8578	60	21M1S	*	0	0	CCGGGACGCGCCACCTGAGGGA	AAAAAAEEEEEEAE<EEEEEEE
NS500249:94:HLCHHAFXX:2:11211:6497:11681	0	VEEV	8607	60	33M	*	0	0	CTAAGAAACCGAAGAAGGAGGCCTCGCAAAAAC	AA6AAAEAEEEEEEEEEEEEEEEEEEEEEE/<E
NS500249:94:HLCHHAFXX:3:21505:23802:2844	0	VEEV	8607	60	33M	*	0	0	CTAAGAAACCGAAGAAGGAGGCCTCGCAAAAAC	AA6AAEA/EEEEEEE/EEEEEEEEEEEEEEEEE
NS500249:94:HLCHHAFXX:3:11603:20000:6396	0	VEEV	8620	60	14M1D40M	*	0	0	GAAGGAGGCCTCGCAAAACAGAAAGGGGGAGGCCAAGGGAAGAAGAAGAAGAAC	AAA/AAEEEEEEEEEEEEEEEEEEEEEEEEEEEEEEEEEEAEEEEEEEEEEAEA
NS500249:94:HLCHHAFXX:4:11409:20300:11396	0	VEEV	8621	60	19M	*	0	0	AAGGAGGCCTCGCAAAAAC	AAAAAEEEEEEEEAEAEEE
NS500249:94:HLCHHAFXX:1:11111:13797:13061	0	VEEV	8621	60	18M	*	0	0	AAGGAGGCCTCGCAAAAA	AAAA/EEAEAAEEEEE/6
NS500249:94:HLCHHAFXX:3:21603:4635:16035	0	VEEV	8621	60	19M	*	0	0	AAGGAGGCCTCGCAAAAAC	AA6AAEEEEEAEEEEEE6E
NS500249:94:HLCHHAFXX:2:21209:20412:7476	0	VEEV	8629	60	39M	*	0	0	CTCGCAAAAACAGAAAGGGGGAGGCCAAGGGAAGAAGAA	AAAAA/EEE6E6EE6EEEEEEEEAE/EEEEEE/EE/EAE
NS500249:94:HLCHHAFXX:3:21505:18022:11492	0	VEEV	8639	60	33M	*	0	0	CAGAAAGGGGGAGGCTAAGGGAAGAAGAAGAAG	A6AAAEEEEEEEAEEEEEEEEE/EE6EE/EEEE
NS500249:94:HLCHHAFXX:4:11405:22440:10730	0	VEEV	8640	60	35M	*	0	0	AGAAAGGGGGAGGCCAAGGGAAGAAGAAGAAGAAC	AAAAAAEEEE6EEEEEEEEEA/EEAEEEE/EEEEE
NS500249:94:HLCHHAFXX:4:11602:25047:4935	0	VEEV	8640	60	14M	*	0	0	AGAAAGGGGGAGGC	AAAAAEEA66EEEE
NS500249:94:HLCHHAFXX:4:11602:25051:4924	0	VEEV	8640	60	15M	*	0	0	AGAAAGGGGGAGGCC	/A6AAEEA/E6E6/A
NS500249:94:HLCHHAFXX:1:21306:20861:18293	0	VEEV	8640	60	35M	*	0	0	AGAAAGGGGGAGGCCAAGGGAAGAAGAAGAAGAAC	AA/AAEEAEE6EEEAEEAAEE6EEEEEEEEEEEEE
NS500249:94:HLCHHAFXX:1:21204:12080:6066	0	VEEV	8641	60	50M1S	*	0	0	GAAAGGGGGAGGTCAAGGGAAGAAGAAGAAGAACCAAGGGAAGAAGAAGGT	AAAAAE6//EE6EEEEEE6EEEEEEEEEEEEEEE<EEEEE//EE/EEEEEE
NS500249:94:HLCHHAFXX:4:11608:13951:8227	0	VEEV	8642	60	51M	*	0	0	AAAGGGGGAGGCCAAGGGAAGAAGAAGAAGAACCAAGGGAAGAAGAAGGCT	AAAAAEEEEEEEEEEEEEEEEE6EEEEEEEEEEAEEEEEEEEAAEEEEEEE
NS500249:94:HLCHHAFXX:4:11410:22826:19257	0	VEEV	8643	60	32M	*	0	0	AAGGGGGAGGCCAAGGGAAGAAGAAGAAGAAC	AAAAAEEEEEEEEAEEEEEEEEEEAEEEE/AE
NS500249:94:HLCHHAFXX:4:11410:22831:19266	0	VEEV	8643	60	32M	*	0	0	AAGGGGGAGGCCAAGGGAAGAAGAAGAAGAAC	AAA/AEE/EEAE/EAEEEAEEEEEEEEEEEEE
NS500249:94:HLCHHAFXX:3:11406:1917:12990	0	VEEV	8643	60	39M	*	0	0	AAGGGGGAGGCCAAGGGAAGAAGAAGAAGAACCAAGGGA	AAAAA6E6EEAAEE6/AEEEEEEEEEEEEAE//AEE6/E
NS500249:94:HLCHHAFXX:3:11605:9240:12396	0	VEEV	8643	60	49M	*	0	0	AAGGGGGAGGCCAAGGGAAGAAGAAGAAGAACCAAGGAAAGAAGAAGGC	AAAAAEEEEEEEA6EEEEEEEEEEEEEEEEEEEEEEEEEEEEEEEEEEE
NS500249:94:HLCHHAFXX:3:21510:12047:14249	0	VEEV	8644	60	31M	*	0	0	AGGGGGAGGCCAAGGGAAGAAGAGGAAGAAC	//AAAEAE6E/EEEEEEAEAEEEEEEEE6EE
NS500249:94:HLCHHAFXX:4:11504:6704:12687	0	VEEV	8646	60	29M	*	0	0	GGGGAGGCCAAGGGAAGAAGAAGAAGAAC	AAA/A6EEEE/AEEAEEAEEAEEEEEEEE
NS500249:94:HLCHHAFXX:1:11103:5597:6737	0	VEEV	8647	60	45M1S	*	0	0	GGGAGGCCAAGGGAAGAAGAAGAAGAACCAAGGGAAGAAGAAGGCC	AAAAAEEEEEEEE/AEEEEEEEEEEE6EEEEEEEEEEEAEEEAEEA
NS500249:94:HLCHHAFXX:1:11204:25719:3354	0	VEEV	8647	60	46M	*	0	0	GGGAGGCCAAGGGAAGAAGAAGAAGAACCAAGGGAAGAAGAAGGCT	AAAA/EEEEAEEEEEEEEEEEEEEAE/EE//AEE/AEE/AEAEEEA
NS500249:94:HLCHHAFXX:2:11205:10480:12548	0	VEEV	8647	60	14M	*	0	0	GGGAGGCCAAGGGA	AAAAAEEEEEEEEE
NS500249:94:HLCHHAFXX:2:11310:25087:13925	0	VEEV	8647	60	46M	*	0	0	GGGAGGCCAAGGGAAGAAGAAGAAAAACCAAGGGAAGAAGAAGGCT	AAAAAEEAAEEEEEEAEEE66AEEEAEEEEEEA/EEEEEEEE/EEE
NS500249:94:HLCHHAFXX:4:11505:12286:20004	0	VEEV	8649	60	30M	*	0	0	GAGGCCAAGGGAAGAAGGAGAAGAACCAAG	A/AAAEEEEEEEEEEEEEEEEEEEEEEAEE
NS500249:94:HLCHHAFXX:1:11204:4816:3119	0	VEEV	8649	60	29M1S	*	0	0	GAGGCCAAGGGAAGAAGAAGAAGAACCAAA	AAAAAEE6EEEEEEEEEEEEAEEEEEEEEE
NS500249:94:HLCHHAFXX:2:21208:7631:19542	0	VEEV	8650	60	50M	*	0	0	AGGCCAAGGGAAGAAGAAGAAGAACCAAGGGAAGAAGAAGGCTAAGACAG	AAAAA6EEEE/EEEEEAAEEEEEEEEEAEEEAAEEEEEEEEEEEEAEEAE
NS500249:94:HLCHHAFXX:2:21210:12033:17142	0	VEEV	8650	60	25M	*	0	0	AGGCCAAGGGAAGAAGAAGAAGAAC	AAAAAA//AE//EEEEEAE//EEEE
NS500249:94:HLCHHAFXX:2:11212:26297:6138	0	VEEV	8654	60	28M	*	0	0	CAAGGGAAGAAGAAGAAGAACCAAGGGA	AA6A<EEEEEAEEEEAEEEEEEEEEEEE
NS500249:94:HLCHHAFXX:3:11506:22282:15391	0	VEEV	8654	60	48M	*	0	0	CAAGGGAAGAAGAAGAATAACCAAGGGAAGAAGAAGGCTAAGACAGGG	AAAAAEEEEE/EAAEEEEEEEEEEEEEEEEEEEAEEEEEEEEAEEEEE
NS500249:94:HLCHHAFXX:4:11407:22861:20119	0	VEEV	8655	60	37M1S	*	0	0	AAGGGAAGAAGAAGAAGAACCAAGGGAAGAAGAAGGCA	AAAAA6/A/AEEEE6EEEE/EEEEEEAEEEEE/AE/EE
NS500249:94:HLCHHAFXX:4:21411:15338:12270	0	VEEV	8655	60	20M2S	*	0	0	AAGGGAAGAAGAAGAAGAACGA	AAAAA66E/EEEEEE/EEEE6E
NS500249:94:HLCHHAFXX:4:21504:17811:15763	0	VEEV	8655	60	22M	*	0	0	AAGGGAAGAAGAAGAAGAACCA	AAAAAE6E6EEEEEEEEE/EEE
NS500249:94:HLCHHAFXX:1:11107:2841:15146	0	VEEV	8655	60	37M1S	*	0	0	AAGGGAAGAAGAAGAAGAACCAAGGGAAGAAGAAGGCC	AAAAAEEE/EEEEEEAEAEEEEAEEEEEEEEEEEEEEE
NS500249:94:HLCHHAFXX:1:11210:24679:6055	0	VEEV	8655	60	37M1S	*	0	0	AAGGGAAGAAGAAGAAGAACCAAGGGAAGAAGAAGGCC	AAAAAE/EEE/EEEEEEEAE/EEEEEEEEEEE/EAEE<
NS500249:94:HLCHHAFXX:1:21312:23820:16362	0	VEEV	8655	60	49M1S	*	0	0	AAGGGAAGGAGAAGAAGAACCAAGGGAAGAAGAAGGCTAAGACAGGGCCT	AAAAAA/E6EEEAE66EEEAEA/EEEEEEEEEEEEEEE/AEEEEEEEEAE
NS500249:94:HLCHHAFXX:2:11209:10903:14443	0	VEEV	8655	60	54M12S	*	0	0	AAGGGAAGAAGAAGAAGAACCAAGGGAAGAAGAAGGCTAAGACAGGGCCGCCTAGATCGGATGAGC	/AAAAE6EAEEEEEE6EE/AEE/EEEEAEEEEE/EEEEE/EAE//EAAAA6EEEEEEEE/E/E/<E
NS500249:94:HLCHHAFXX:3:11510:18724:4251	0	VEEV	8655	60	37M	*	0	0	AAGGGAAGAAGAAGAAGAACCAAGGGAAGAAGAAGGC	AAAAAE6EEEEEEEE/EEEEEEAEEEEEEEEEEEEEE
NS500249:94:HLCHHAFXX:3:11611:25701:6760	0	VEEV	8655	60	38M	*	0	0	AAGGGAAGAAGAAGAAGAACCAAGGGAAGAAGAAGGCT	AAAAAEEEEEEEEEEEEEAEEEEEEEEEEEEEEEEEEE
NS500249:94:HLCHHAFXX:3:21404:26031:1178	0	VEEV	8655	60	38M	*	0	0	AAGGGAAGAAGAAGAAGAACCAAGGGAAGAAGAAGGCT	AAAAA//E6EEE6EE6EEEAEEEEEEAEEEEEE/EEEE
NS500249:94:HLCHHAFXX:3:21408:2777:8154	0	VEEV	8655	60	53M	*	0	0	AAGGGAAGGAGAAGAAGAACCAAGGGAAGAAGAAGGCTAAGACAGGGCCGCCT	AA/AAE/A6AEEEE66E//<EE6EEEE/EEEEEEEEEEAEEE/EEEEEEEE/E
NS500249:94:HLCHHAFXX:1:11311:25636:14374	0	VEEV	8656	60	26M	*	0	0	AGGGAAGAAGAAGAAGAACCAAGGGA	AAAA/AEEEEEAEEEA/AEEEEEEEE
NS500249:94:HLCHHAFXX:1:21208:3781:14132	0	VEEV	8656	60	25M1S	*	0	0	AGGGAAGAAGAAGAAGAACCAAGGGT	AAAAAEE6EEEEEEEEEEE/EEEEEE
NS500249:94:HLCHHAFXX:2:11209:10905:14430	0	VEEV	8656	60	1S52M	*	0	0	TAGGGAAGAAGAAGAAGAACCAAGGGAAGAAGAAGGCTAAGACAGGGCCGCCT	/AAAAEEE/EEEAEEEEEEEEEEEEEEEEEEEEEEEEEEEEE/AEEEEEEEEE
NS500249:94:HLCHHAFXX:2:21212:8729:7259	0	VEEV	8656	1	12M	*	0	0	AGGGAAGAAGAA	A6//A6/6A//E
NS500249:94:HLCHHAFXX:4:21408:16240:2631	0	VEEV	8657	60	25M	*	0	0	GGGAAGAAGAAGAAGAACCAAGGGA	AAA6AEE/EE/EEAE6EEEEEEEEE
NS500249:94:HLCHHAFXX:4:11504:15678:9983	0	VEEV	8658	60	34M1S	*	0	0	GGAAGAAGAAGAAGAACCAAGGGAAGAAGAAGGCC	AAAAAEEEEEEEEEEEEEEEEEEEEEEEEEEEAAE
NS500249:94:HLCHHAFXX:4:21506:23780:1299	0	VEEV	8658	60	15M	*	0	0	GGAAGAAGAAGAAGA	AA66AE6EE6EEEEE
NS500249:94:HLCHHAFXX:4:21608:8639:14004	0	VEEV	8658	60	19M	*	0	0	GGAAGAAGAAGAAGAACCA	AA6AAEEEAEEEEEE/EEE
NS500249:94:HLCHHAFXX:4:11407:20005:1581	0	VEEV	8659	60	1S34M	*	0	0	AGAAGAAGAAGAAGAACCAAGGGAAGAAGAAGGCT	AAAAAEEEEEEEEE6EAEE6EEEEAEEEA/EEEEE
NS500249:94:HLCHHAFXX:1:21308:3881:7479	0	VEEV	8659	60	1S18M	*	0	0	TGAAGAAGAAGAAGAACCA	AA6//EEAEEE6EE/EEEE
NS500249:94:HLCHHAFXX:3:11604:10730:11780	0	VEEV	8659	60	1S34M	*	0	0	AGAAGAAGAAGAAGAACCAAGGGAAGAAGAAGGCT	AAAAAA6E/EEEEEE6EEEEEEEEEEEEE6AEEAA
NS500249:94:HLCHHAFXX:4:11601:23923:8279	0	VEEV	8660	60	22M	*	0	0	AAGAAGAAGAAGAACCAAGGGA	AAAAAEA/6EEEEEEEEEEEEE
NS500249:94:HLCHHAFXX:1:21309:8206:1413	0	VEEV	8660	60	17M	*	0	0	AAGAAGAAGAAGAACCA	AA6AAEAEEE/A/A/EE
NS500249:94:HLCHHAFXX:4:21504:8218:9141	0	VEEV	8661	60	18M	*	0	0	AGAAGAAGAAGAACCAAG	AAAAAEEEEEEE/E/EEE
NS500249:94:HLCHHAFXX:2:11102:14591:4777	0	VEEV	8661	60	18M	*	0	0	AGAAGAAGAAGAACCAAG	AAAAAEEEEEEEAEEEEE
NS500249:94:HLCHHAFXX:2:11104:13490:1230	0	VEEV	8662	60	13M	*	0	0	GAAGAAGAAGAAC	AAA6AAE6EE/EE
NS500249:94:HLCHHAFXX:3:11509:9268:14359	0	VEEV	8662	60	20M	*	0	0	GAAGAAGAAGAACCAAGGGA	AA/AAAEE6EEEEEEAEEEE
NS500249:94:HLCHHAFXX:2:11301:22170:20301	0	VEEV	8663	60	42M1S	*	0	0	AAGAAGAAGAACCAAGGGAAGAAGAAGGCTAAGACAGGGCCGT	AA6AA6EEE/EEEEEEEEEEEAAEAEEEEEE/E/EEEEEEEEE
NS500249:94:HLCHHAFXX:4:21409:25919:10050	0	VEEV	8667	60	15M	*	0	0	AGAAGAACCAAGGGA	AAAAAEEEEEEEEEE
NS500249:94:HLCHHAFXX:1:11212:25775:5808	0	VEEV	8667	60	39M	*	0	0	AGAAGAACCAAGGGAAGAAGAAGGCTAAGACAGGGCCGC	AAAAAEEEEE6EEEEEEEEEEEEEEEEEEEEEEEEEEEE
NS500249:94:HLCHHAFXX:2:11108:25590:17711	0	VEEV	8667	60	15M	*	0	0	AGAAGAACCAAGGGA	AAAAAEEAE/EAEEE
NS500249:94:HLCHHAFXX:3:11601:21497:6150	0	VEEV	8667	60	38M1S	*	0	0	AGAAGAACCAAGGGAAGAAGAAGGCTAAGACAGGGCCGT	AAAAAEEEEE/EEEE6EEEEEEEEEEEEEEEEEEEEEEE
NS500249:94:HLCHHAFXX:1:11106:10381:5573	0	VEEV	8668	60	24M1S	*	0	0	GAAGAACCAAGGGAAGAAGAAGGCC	AA/AAEEEEEEEEEEEEEEEEEEEE
NS500249:94:HLCHHAFXX:2:11102:16803:12261	0	VEEV	8668	60	26M	*	0	0	GAAGAACCAAGGGAAGAAGAAGGCTA	AAAAAEEEEEEEEEEEEEEEEEEEEA
NS500249:94:HLCHHAFXX:3:11402:9123:1391	0	VEEV	8668	60	26M	*	0	0	GAAGAACCAAGGGAAGAAGAAGGCTA	AAAAAEEEEE/EEEEEEEEA6EEEEE
NS500249:94:HLCHHAFXX:3:11602:16461:14189	0	VEEV	8668	60	26M	*	0	0	GAAGAACCAAGGGAAGAAGAAGGCTA	AAA/AEEEEEEEEEAEEAEEEEEEEE
NS500249:94:HLCHHAFXX:4:11506:11786:15957	0	VEEV	8669	60	24M	*	0	0	AAGAACCAAGGGAAGAAGAAGGCT	AAAAAEEEEEEEEEEEAEEEEEEE
NS500249:94:HLCHHAFXX:4:21408:10177:8315	0	VEEV	8669	60	23M	*	0	0	AAGAACCAAGGGAAGAAGAAGGC	AAAAAEEEEEEEE/EEEEEEEEE
NS500249:94:HLCHHAFXX:4:21601:3837:2119	0	VEEV	8669	60	23M1S	*	0	0	AAGAACCAAGGGAAGAAGAAGGCC	AAAAAEEEEEEEEEE6AEEEEEEE
NS500249:94:HLCHHAFXX:1:21106:11562:5589	0	VEEV	8669	60	22M2S	*	0	0	AAGAACCAAGGGAAGAAGAAGGTT	AAAAAEEEEEEEE6EEEEEEEEEE
NS500249:94:HLCHHAFXX:2:21305:12304:11514	0	VEEV	8669	60	24M	*	0	0	AAGAACCAAGGGAAGAAGAAGGCT	AAAA6EEEAEEEEEAEEEEEEEEE
NS500249:94:HLCHHAFXX:3:11411:1404:2807	0	VEEV	8670	60	21M	*	0	0	AGAACCAAGGGAAGAAGAAGG	/A66AAEAE//EE6EE6EE/A
NS500249:94:HLCHHAFXX:4:11410:6143:5320	0	VEEV	8671	60	2S22M	*	0	0	AGGAACCAAGGGAAGAAGAAGGCT	AAAAAEEAEEEEEEAEEEEEEEEE
NS500249:94:HLCHHAFXX:4:21501:4025:17024	0	VEEV	8673	60	20M	*	0	0	ACCAAGGGAAGAAGAAGGCT	AAAAAEEEEAEEEE/EEE/E
NS500249:94:HLCHHAFXX:4:11611:6853:12622	0	VEEV	8674	60	19M	*	0	0	CCAAGGGAAGAAGAAGGCT	AA6A6EEEAEA/EEEEEEE
NS500249:94:HLCHHAFXX:2:21107:13741:8431	0	VEEV	8674	60	19M	*	0	0	CCAAGGGAAGAAGAAGGCT	AA/AAEEEEEEEEEEEEEE
NS500249:94:HLCHHAFXX:4:11605:25693:9536	0	VEEV	8675	60	57M	*	0	0	CAAGGGAAGAAGAAGGCTAAGACAGGGCCGCCTAATCCGAAGGCACAGAATGGAAAC	AA/AAEEEEE/EEEEEAEEEEEEEEEEEEEEEEEEEEEEEEEEEAEEEAEEEAE/EE
NS500249:94:HLCHHAFXX:4:11409:10366:10282	0	VEEV	8676	60	15M	*	0	0	AAGGGAAGAAGAAGG	AAAAAEEEEEEEEEE
NS500249:94:HLCHHAFXX:3:11404:18942:13958	0	VEEV	8676	60	27M	*	0	0	AAGGGAAGAAGAAGGCTAAGACAGGGC	AAAAAEEEEEEEEEEAEEAEEEEEEEE
NS500249:94:HLCHHAFXX:3:21603:11345:6135	0	VEEV	8676	60	27M	*	0	0	AAGGGAAGAAGAAGGCTAAGACAGGGC	AAAAAA6EEAEEEEEEAAEEEEEEEEA
NS500249:94:HLCHHAFXX:2:21212:8729:7259	256	VEEV	8677	1	12M	*	0	0	AGGGAAGAAGAA	A6//A6/6A//E
NS500249:94:HLCHHAFXX:3:11408:16167:11546	0	VEEV	8677	60	21M	*	0	0	AGGGAAGAAGAAGGCTAAGAC	AAAA66E//EEEEEEEEEEEE
NS500249:94:HLCHHAFXX:4:21508:13911:2245	0	VEEV	8678	60	20M	*	0	0	GGGAAGAAGAAGGCTAAGAC	AAAAAEE6EE/EEEEEEEEE
NS500249:94:HLCHHAFXX:1:21311:25322:14777	0	VEEV	8679	60	1S19M	*	0	0	AGGAAGAAGAAGGCTAAGAC	AAAAAEEEEEEEEAEEEEEE
NS500249:94:HLCHHAFXX:4:21512:16260:5782	0	VEEV	8684	60	48M	*	0	0	AAGAAGGCTAAGACAGGGCCGCCTAATCCGAAGGCACAGAATGGAAAC	AAAAAEEEEEEEEEEEEEEEEEEEEEEEEEEEEEEEEEEEEEEAAAAE
NS500249:94:HLCHHAFXX:3:21609:11430:11480	0	VEEV	8685	60	13M	*	0	0	AGAAGGCTAAGAC	AAAAAEEEEEEEE
NS500249:94:HLCHHAFXX:1:21101:22635:16813	0	VEEV	8687	60	11M	*	0	0	AAGGCTAAGAC	AAAAAE6EEEA
NS500249:94:HLCHHAFXX:2:11310:14690:17333	0	VEEV	8687	60	11M	*	0	0	AAGGCTAAGAC	AAAAAEEEEEE
NS500249:94:HLCHHAFXX:4:11409:5493:2690	0	VEEV	8697	60	35M	*	0	0	CAGGGCCGCCTAATCCGAAGGCACAGAATGGAAAC	AAAAAEEEEEEAEEEEEEEEEEEEEEEEEEEE/EE
NS500249:94:HLCHHAFXX:1:11201:12088:9284	0	VEEV	8712	60	31M	*	0	0	CGAAGGCACAGAATGGAAACAAGAAGAAGAC	AAAAAEEEEEEEEEEEEEEEEEEEEEEEEEE
NS500249:94:HLCHHAFXX:1:11308:14733:19356	0	VEEV	8713	60	29M	*	0	0	GAAGGCACAGAATGGAAACAAGAAGAAGA	AAAAAEEEEEEEEEEEEEEEEEEAEEEEE
NS500249:94:HLCHHAFXX:2:11204:17602:3753	0	VEEV	8714	60	25M	*	0	0	AAGGCACAGAATGGAAACAAGAAGA	/AAA/EEEEEAEEEEEEEEEEEEEE
NS500249:94:HLCHHAFXX:3:11605:1899:8854	0	VEEV	8739	60	31M1S	*	0	0	AGACCAACAAGAAACCAGGCAAGAGACAGCGT	AAAAAAEEEEEEEAEEEEEEEEEEEEEEEEEE
NS500249:94:HLCHHAFXX:3:11610:14438:9908	0	VEEV	8739	60	32M	*	0	0	AGACCAACAAGAAACCAGGCAAGAGACAGCGC	AAAAAEEEEEEEEAEEEEEEEEEEEEEEEEEE
NS500249:94:HLCHHAFXX:3:11502:16532:8476	0	VEEV	8748	60	54M1S	*	0	0	AGAAACCAGGCAAGAGACAGCGCATGGTCATGAAATTGGAATCTGACAAGACGTC	AAAA/EE/EEEEAAEEEEEEEAE<EEEEEEEEEEEEEEE/EA6AEEEEEEEAEE<
NS500249:94:HLCHHAFXX:1:21104:22193:16608	0	VEEV	8764	60	27M1S	*	0	0	ACAGCGCATGGTCATGAAATTGGAATCC	AAAAAEEEEEEEE/EEA6EEEEEEEEEA
NS500249:94:HLCHHAFXX:1:11201:7264:4792	0	VEEV	8766	60	2S26M	*	0	0	AGAGCGCATGGTCATGAAATTGGAATCT	AAA/A6AEE6EEEEAE/EEEEEAEAAEE
NS500249:94:HLCHHAFXX:2:11201:18769:15349	0	VEEV	8767	60	28M	*	0	0	GCGCATGGTCATGAAATTGGAATCTGAC	AAAAAEEEEE/EEEE/EEEEEEEEEEAE
NS500249:94:HLCHHAFXX:1:11205:11885:9360	0	VEEV	8768	60	22M1S	*	0	0	CGCATGGTCATGAAATTGGAATT	AAAAAEEEEEEEEAEEEEEEEEE
NS500249:94:HLCHHAFXX:1:21204:16063:18083	0	VEEV	8769	60	34M	*	0	0	GCATGGTCATGAAATTGGAATCTGACAAGACGTT	AAAA/EEEEEEEEEEEEEEEEEEEEEEEEEEEEE
NS500249:94:HLCHHAFXX:2:11202:2210:4010	0	VEEV	8769	60	34M	*	0	0	GCATGGTCATGAAATTGGGATCTGACAAGACGTT	AAAAAEAAAEEEEEEEEEEEEAEE6EEAEAEEAE
NS500249:94:HLCHHAFXX:3:21410:25967:7639	0	VEEV	8769	60	34M	*	0	0	GCATGGTCATGAAATTGGATTCTGACAAGACGTT	AA/AAEEEEEEEE6EAEEE/EEEE6EEEA<EEEE
NS500249:94:HLCHHAFXX:2:21306:11325:7463	0	VEEV	8771	60	31M	*	0	0	ATGGTCATGAAATTGGAATCTGACAAGACGT	AAAAAEEEEEA6EEEEEEEEEEEEEEEEEEE
NS500249:94:HLCHHAFXX:2:11307:15756:12409	0	VEEV	8781	60	14M	*	0	0	AATTGGAATCTGAC	AAAAA/EEEEAEEE
NS500249:94:HLCHHAFXX:3:11612:20755:1377	0	VEEV	8781	60	14M	*	0	0	AATTGGAATCTGAC	AA/A/A/E/AAAEE
NS500249:94:HLCHHAFXX:3:21612:23505:2750	0	VEEV	8781	60	14M	*	0	0	AATTGGAATCTGAC	AAAAAEAEEEEEEE
NS500249:94:HLCHHAFXX:1:11305:17272:13131	0	VEEV	8782	60	18M	*	0	0	ATTGGAATCTGACAAGAC	AAAAAEEEEEEEEEEEEE
NS500249:94:HLCHHAFXX:3:11605:8387:5261	0	VEEV	8782	60	18M	*	0	0	ATTGGAATCTGACAAGAC	AAAAAEEEEEEEEEEEEE
NS500249:94:HLCHHAFXX:3:21503:2442:8085	0	VEEV	8782	60	20M	*	0	0	ATTGGAATCTGACAAGACGT	AAAAAEEEEEEEEEAEEEEE
NS500249:94:HLCHHAFXX:3:21510:3383:11548	0	VEEV	8782	60	20M	*	0	0	ATTGGAATCTGACAAGACGT	AAAAAAAEEEEEAEEEEEEE
NS500249:94:HLCHHAFXX:1:11112:17043:8454	0	VEEV	8810	60	32M1S	*	0	0	ATGTTGGAAGGGAAGATAAACGGCTACGCTTGC	AAAAAEEEEEEEEEEEEEEEEEEEEEEEEEEEE
NS500249:94:HLCHHAFXX:1:21105:19791:13169	0	VEEV	8810	60	33M	*	0	0	ATGTTGGAAGGGAAGATAAACGGCTACGCTTGT	AAAAAEEEEEEEE6EAEEEAEEEEEEEEEEEEE
NS500249:94:HLCHHAFXX:1:11108:20873:3771	0	VEEV	8840	60	16M	*	0	0	TGTGTGGTCGGAGGGA	/A/AAEEEAEE/AEEE
NS500249:94:HLCHHAFXX:2:11106:15935:3074	0	VEEV	8840	60	16M	*	0	0	TGTGTGGTCGGAGGGA	AAAAA/AEAEEEEEEE
NS500249:94:HLCHHAFXX:2:11108:12681:13848	0	VEEV	8840	60	16M	*	0	0	TGTGTGGTCGGAGGGA	A/AAA//EEEEAEEEE
NS500249:94:HLCHHAFXX:4:11606:7282:10884	0	VEEV	8841	60	16M	*	0	0	GTGTGGTCGGAGGGAA	A/A/AAEEEEAEEEAE
NS500249:94:HLCHHAFXX:4:21411:6367:12254	0	VEEV	8841	60	16M	*	0	0	GTGTGGTCGGAGGGAA	/AAAAEEEEE6EEEEA
NS500249:94:HLCHHAFXX:4:21508:21271:13322	0	VEEV	8841	60	18M	*	0	0	GTGTGGTCGGAGGGAAGT	AAAA6EEEEE6EEE6EEE
NS500249:94:HLCHHAFXX:2:21207:14121:5612	0	VEEV	8843	60	16M	*	0	0	GTGGTCGGAGGGAAGT	AAAAAEEEEEEEE/EE
NS500249:94:HLCHHAFXX:1:11301:25319:19993	0	VEEV	8865	60	1S11M	*	0	0	CGGCCGATGCAT	AAAAAAEEEE/E
NS500249:94:HLCHHAFXX:2:21107:9927:7340	0	VEEV	8865	60	1S11M	*	0	0	CGGCCGATGCAT	AAAAAEEEEE/E
NS500249:94:HLCHHAFXX:1:11207:10634:9077	0	VEEV	8881	60	27M	*	0	0	AGGCAAGATAGACAACGACGTTCTGGC	AAAAAEE/EEEEE/AEEAEEEEEEEEA
NS500249:94:HLCHHAFXX:2:21308:12130:4464	0	VEEV	8883	60	45M1S	*	0	0	GCAAGATAGACAACGGCGTTCTGGCCGCGCTTAAGACGAAGAAAGT	AAAAAEEEE/EA/EE/EAAEEEEEEEEEEEEA/AEEEE/AEA/AEE
NS500249:94:HLCHHAFXX:1:21112:6570:20248	0	VEEV	8894	60	26M	*	0	0	AACGACGTTCTGGCCGCGCTTAAGAC	/AAA/EEEEEEEEEEEEEEEEEEE/E
NS500249:94:HLCHHAFXX:1:21302:24526:10446	0	VEEV	8895	60	12M	*	0	0	ACGACGTTCTGG	AAAAAEEEEEEE
NS500249:94:HLCHHAFXX:2:21204:25060:2680	0	VEEV	8895	60	12M	*	0	0	ACGACGTTCTGG	AAAAAEEEEEEE
NS500249:94:HLCHHAFXX:4:21510:2520:6100	0	VEEV	8908	60	16M	*	0	0	CGCGCTTAAGACGAAG	AAAAA//EAE/EE//E
NS500249:94:HLCHHAFXX:1:21207:5790:12538	0	VEEV	8908	60	56M	*	0	0	CGCGCTTAAGACGAAGAAAGCATCCAAATACGATCTTGAGTATGCAGATGTGCCAC	AAA6AEEEEEEEEEAEEEEEEEEEEEAEEEEEEEEEEEEEEE/EEEEEEEEEE<EA
NS500249:94:HLCHHAFXX:2:21212:21237:5219	0	VEEV	8908	60	29M	*	0	0	CGCGCTTAAGACGAAGAAAGCATCCAAAT	AAAAA6EEEE/EEEAEEEEEEEEEEEEEE
NS500249:94:HLCHHAFXX:2:21311:4321:9223	0	VEEV	8912	60	17M	*	0	0	CTTAAGACGAAGAAAGC	AAAAAEEEA6/EEEEEE
NS500249:94:HLCHHAFXX:3:21407:26145:18186	0	VEEV	8912	60	17M	*	0	0	CTTAAGACGAAGAAAGC	AAAAAEEEAE/EE/EEE
NS500249:94:HLCHHAFXX:4:11512:17849:6898	0	VEEV	8936	60	1S13M	*	0	0	GTACGATCTTGAGT	AAAAAEEEEEEEEE
NS500249:94:HLCHHAFXX:2:11205:7472:10691	0	VEEV	8969	60	1S11M	*	0	0	AATGCGGGCCGA	AAAAAEEEEEEE
NS500249:94:HLCHHAFXX:3:11607:4071:1901	0	VEEV	8969	60	17M	*	0	0	ATGCGGGCCGATACATT	AAAAAEEEEEEEE/AAE
NS500249:94:HLCHHAFXX:1:21111:10097:17054	0	VEEV	8970	60	1S16M	*	0	0	TTGCGGGCCGATACATT	/AAAAEEEEEAEEEAEE
NS500249:94:HLCHHAFXX:1:21201:16599:3358	0	VEEV	8991	60	32M	*	0	0	ACACCCATGAGAAACCCCAAGGCTATTACAGC	/AAAAE6EEEEEEEEEEEEAEEEEEEEEEEEE
NS500249:94:HLCHHAFXX:2:21110:15933:19243	0	VEEV	9030	60	11M	*	0	0	ATGGAGCAGTC	AAAAAEEEEEE
NS500249:94:HLCHHAFXX:3:11411:2334:12948	0	VEEV	9044	60	38M	*	0	0	TATGAAAATGGGCGTTTCACGGTGCCGAAAGGAGTTGG	AAAAA6/EEEEEAEEEEEEEEEEEEEEEEAEEAEEEEE
NS500249:94:HLCHHAFXX:4:21511:2958:12886	0	VEEV	9068	60	28M	*	0	0	CCGAAAGGAGTTGGGGCCAAGGGAGACA	AAAAAAEE/EAE6EEEEEEEEEEEEEEE
NS500249:94:HLCHHAFXX:4:21506:9398:19843	0	VEEV	9072	60	26M5S	*	0	0	AAGGAGTTGGGGCCAAGGGAGACAGCTGACA	/A6AAEEEEEAEAAEEEEEEEEEAEA/EAEE
NS500249:94:HLCHHAFXX:1:11107:17276:7484	0	VEEV	9072	60	30M1S	*	0	0	AAGGAGTTGGGGCCAAGGGAGACAGCGGACA	AAAAAEEEEEEEEEEEEEEEEAEEEEEEAEE
NS500249:94:HLCHHAFXX:1:11106:24592:3445	0	VEEV	9080	60	15M	*	0	0	GGGGCCAAGGGAGAC	AAAAAAE/EAA/E/E
NS500249:94:HLCHHAFXX:4:21612:6823:4780	0	VEEV	9088	60	17M	*	0	0	GGGAGACAGCGGACGAC	AAAAA/E6EEEEEEEEE
NS500249:94:HLCHHAFXX:1:11307:20190:3066	0	VEEV	9090	60	12M	*	0	0	GAGACAGCGGAC	AAAAAEEEAE/E
NS500249:94:HLCHHAFXX:2:21110:14283:4983	0	VEEV	9090	60	29M1S	*	0	0	GAGACAGCGGACGACCCATTCTGGATAACT	AAAAAEEEEE/EEAEEEEEEEEEEAEAEEE
NS500249:94:HLCHHAFXX:4:11511:19152:6957	0	VEEV	9091	60	14M	*	0	0	AGACAGCGGACGAC	AAAAAEEEEEEEEE
NS500249:94:HLCHHAFXX:2:21205:24079:12806	0	VEEV	9091	60	14M	*	0	0	AGACAGCGGACGAC	AAAAAAEEEEEE/E
NS500249:94:HLCHHAFXX:4:11509:21967:9561	0	VEEV	9092	60	24M	*	0	0	GACAGCGGACGACCCATTCTGGAT	AAAAAEEEEEEEEEEEEEEEEEAE
NS500249:94:HLCHHAFXX:2:21205:9373:19574	0	VEEV	9092	60	24M	*	0	0	GACAGCGGACGACCCATTCTGGAT	/66AAEEEEEA/EEEEEE6EAEE<
NS500249:94:HLCHHAFXX:3:11607:10624:2059	0	VEEV	9092	60	22M2S	*	0	0	GACAGCGGACGACCCATTCTGGGA	AAAAAEEEAEEEEEEEEEEEEEEE
NS500249:94:HLCHHAFXX:2:21203:1692:13168	0	VEEV	9094	60	19M3S	*	0	0	CAGCGGACGACCCATTCTGAAT	AAAAAEEEA/EEAEEEEEEEEE
NS500249:94:HLCHHAFXX:3:21403:12499:13323	0	VEEV	9094	60	22M	*	0	0	CAGCGGACGACCCATTCTGGAT	AAAAAAAEEAEEEEEEEEEEEE
NS500249:94:HLCHHAFXX:4:21507:4797:10489	0	VEEV	9096	60	1S11M	*	0	0	CGCGGACGACCC	AAAAAEEE/EEE
NS500249:94:HLCHHAFXX:3:11603:23516:6416	0	VEEV	9096	60	1S11M	*	0	0	CGCGGACGACCC	AAAAAAEE/EEE
NS500249:94:HLCHHAFXX:3:21602:7555:2708	0	VEEV	9105	60	32M	*	0	0	CCATTCTGGATAACCAGGGACGGGTGGTCGCT	AA/AAEEAEEEEEEEEE66EEAEA6EEEEEEE
NS500249:94:HLCHHAFXX:3:21605:8657:7917	0	VEEV	9105	60	32M	*	0	0	CCATTCTGGATAACCAGGGACGGGTGGTCGCT	AA/AAEEEEEEEEEEEEEEEEEEEEEEEEEEE
NS500249:94:HLCHHAFXX:4:11605:2951:7516	0	VEEV	9111	60	19M	*	0	0	TGGATAACCAGGGACGGGT	AAAAAEEEEEEEEEEEEEE
NS500249:94:HLCHHAFXX:4:11608:21383:13192	0	VEEV	9111	60	19M	*	0	0	TGGATAACCAGGGACGGGT	AAAAAEEEEEEEE/EEEEE
NS500249:94:HLCHHAFXX:4:21511:22968:2609	0	VEEV	9111	60	15M	*	0	0	TGGATAACCAGGGAC	/AAAAEEEEEEEEEE
NS500249:94:HLCHHAFXX:1:11210:5284:11867	0	VEEV	9111	60	18M	*	0	0	TGGATAACCAGGGACGGG	A/AAAEEEEEEEEA/EEE
NS500249:94:HLCHHAFXX:2:21309:21712:6226	0	VEEV	9111	60	13M	*	0	0	TGGATAACCAGGG	/AAAAEEEEEEEE
NS500249:94:HLCHHAFXX:3:11610:9062:6202	0	VEEV	9111	60	19M	*	0	0	TGGATAACCAGGGACGGGT	AAAAAEEEEEEEEEA/E6E
NS500249:94:HLCHHAFXX:4:11601:26508:15864	0	VEEV	9112	60	1S18M	*	0	0	CGGATAACCAGGGACGGGT	A/AAAE/EEEEEE/EE/EA
NS500249:94:HLCHHAFXX:4:11602:1118:15797	0	VEEV	9112	60	1S18M	*	0	0	CGGATAACCAGGGACGGGT	AAAAAAEEEE/AEA/EEEA
NS500249:94:HLCHHAFXX:3:11604:21340:13157	0	VEEV	9116	60	20M	*	0	0	AACCAGGGACGGGTGGTCGC	/AAAAEEE/EEEEEEEEEAE
NS500249:94:HLCHHAFXX:4:11409:15125:14471	0	VEEV	9118	60	16M	*	0	0	CCAGGGACGGGTGGTC	AAAAAEEEEEEEEEEE
NS500249:94:HLCHHAFXX:4:11505:7650:8694	0	VEEV	9118	60	16M	*	0	0	CCAGGGACGGGTGGTC	AAAAAEEEEEEEE/EE
NS500249:94:HLCHHAFXX:4:11610:11248:18615	0	VEEV	9118	60	15M	*	0	0	CCAGGGACGGGTGGT	/AAAAEEEEEEEEEE
NS500249:94:HLCHHAFXX:1:11208:19011:11009	0	VEEV	9118	60	31M	*	0	0	CCAGGGACGGGTGGTCGCTGTTGTGCTGGGA	AAAAAEEEEEEEE6EEEEEEEEEEEEEEAEE
NS500249:94:HLCHHAFXX:1:11312:26805:3551	0	VEEV	9118	60	17M	*	0	0	CCAGGGACGGGTGGTCG	AAAA/EEEEAAEEEEAA
NS500249:94:HLCHHAFXX:1:21304:18918:13862	0	VEEV	9122	60	12M	*	0	0	GGACGGGTGGTC	AAAAAEEEEEEE
NS500249:94:HLCHHAFXX:1:11312:18832:6260	0	VEEV	9123	60	29M	*	0	0	GACGGGTGGTCGCTATTGTGCTGGGAGGT	AAAAAEEEEEEEAEEEEEEEEEEEEEEEE
NS500249:94:HLCHHAFXX:3:11407:21740:8281	0	VEEV	9123	60	29M	*	0	0	GACGGGTGGTCGCTATTGTGCTGGGAGGT	AAA6AEEEEEEEEE/EEEEEEEEEEEEEE
NS500249:94:HLCHHAFXX:3:21508:8644:5600	0	VEEV	9123	60	29M	*	0	0	GACGGGTGGTCGCTATTGTGCTGGGAGGT	AAA6AEEEEEEEEEEEE<EEEEAA/EEEE
NS500249:94:HLCHHAFXX:3:21605:2833:17790	0	VEEV	9123	60	29M	*	0	0	GACGGGTGGTCGCTATTGTGCTGGGAGGT	AA6AA/AEEAEEEE/EEEEEEEAEEEEEE
NS500249:94:HLCHHAFXX:3:21609:20891:18097	0	VEEV	9123	60	27M	*	0	0	GACGGGTGGTCGCTATTGTGCTGGGAG	AAAAAEEEEEEEAEAEEEEEEEAEEEE
NS500249:94:HLCHHAFXX:3:11407:17919:20253	0	VEEV	9126	60	31M	*	0	0	GGGTGGTCGCTATTGTGCTGGGAGGTGTGAA	AAAAAEEEAEE/EAEEEE/EEE6EE/EEEEE
NS500249:94:HLCHHAFXX:3:11608:11831:5095	0	VEEV	9126	60	31M	*	0	0	GGGTGGTCGCTATTGTGCTGGGAGGTGTGAA	A/AAAEAEEEE/EEEEEEEEEEEEEEEEEEE
NS500249:94:HLCHHAFXX:1:21107:10591:10319	0	VEEV	9127	60	27M1S	*	0	0	GGTGGTCGCTATTGTGCTGGGAGGTGTT	AAAAAEEEEE/EEEEEEEAEAAEEEEEE
NS500249:94:HLCHHAFXX:2:11305:17979:12312	0	VEEV	9128	60	38M	*	0	0	GTGGTCGCTATTGTGCTGGGAGGTGTGAATGAAGGATC	AAAAAEEEEEEEEEEEEEEE/EEEEEEE6EEEEEEEEE
NS500249:94:HLCHHAFXX:4:11610:17335:7196	0	VEEV	9136	60	16M	*	0	0	TATTGTGCTGGGAGGT	6AAAAEEEEEEEEEEE
NS500249:94:HLCHHAFXX:2:11204:7921:2570	0	VEEV	9136	60	15M	*	0	0	TATTGTGCTGGGAGG	AAA/AEEEEEE/EAE
NS500249:94:HLCHHAFXX:1:11311:14444:16000	0	VEEV	9137	60	16M	*	0	0	ATTGTGCTGGGAGGTG	AAAAAAAEEEE6EAEE
NS500249:94:HLCHHAFXX:1:21211:10726:8122	0	VEEV	9137	60	15M	*	0	0	ATTGTGCTGGGAGGT	AAAAAEEEEEEEEEE
NS500249:94:HLCHHAFXX:2:11202:21248:4112	0	VEEV	9137	60	15M	*	0	0	ATTGTGCTGGGAGGT	AAAAAEEEEEEEEEE
NS500249:94:HLCHHAFXX:2:21301:12790:11218	0	VEEV	9137	60	16M	*	0	0	ATTGTGCTGGGAGGTG	AAAAAEEEEEEEEEEE
NS500249:94:HLCHHAFXX:3:11408:8674:19637	0	VEEV	9140	60	35M	*	0	0	GTGCTGGGAGGTGTGAATGAAGGATCTAGGACAGC	AAAAAEEEEEEEEEE6AEEEEEEEEEE/EAEEEEE
NS500249:94:HLCHHAFXX:3:21512:23477:7326	0	VEEV	9143	60	27M	*	0	0	CTGGGAGGTGTGAATGAAGGATCTAGG	AAAAAAEEEEEEEAEEEEEEEEEEEEE
NS500249:94:HLCHHAFXX:4:21410:20550:16157	0	VEEV	9145	60	29M1S	*	0	0	GGGAGGTGTGAATGAAGGATCTAGGACAGT	AAAAAEEEEEEEEEEAEEEEEE6EEEEEEE
NS500249:94:HLCHHAFXX:1:21106:2850:18348	0	VEEV	9145	60	30M	*	0	0	GGGAGGTGTGAATGAAGGATCTAGGACAGC	AAA6AEEEEE6EEEEEEE6EEEEEEEEEEE
NS500249:94:HLCHHAFXX:3:21611:21000:5026	0	VEEV	9145	60	30M	*	0	0	GGGAGGTGTGAATGAAGGATCTAGGACAGC	A//AA6EEEEE6EEEEE/EEEEEEEEEEEE
NS500249:94:HLCHHAFXX:2:11209:12487:1634	0	VEEV	9146	60	29M	*	0	0	GGAGGTGTGAATGAAGGATCTAGGACAGC	AAAAAEEEEE/EEEEEEEEEEEEEEEEEE
NS500249:94:HLCHHAFXX:3:21412:11560:18542	0	VEEV	9146	60	28M1S	*	0	0	GGAGGTGTGAATGAAGGATCTAGGACAGA	AAAAAEEEEE/EEEEEEEEEEEEEEEEEE
NS500249:94:HLCHHAFXX:2:11110:10888:12916	0	VEEV	9147	60	20M	*	0	0	GAGGTGTGAATGAAGGATCT	/AAAAEEEEEEEAEEEEEEE
NS500249:94:HLCHHAFXX:3:21410:23375:9959	0	VEEV	9147	60	20M	*	0	0	GAGGTGTGAATGAAGGATCT	AAA6A6EE66EEEEEEEEEE
NS500249:94:HLCHHAFXX:4:11608:13246:20396	0	VEEV	9149	60	16M	*	0	0	GGTGTGAATGAAGGAT	//AAAEEEEEEEEEEE
NS500249:94:HLCHHAFXX:2:21112:3665:14918	0	VEEV	9149	60	21M	*	0	0	GGTGTGAATGAAGGATCTAGG	AAAAAEEEEEEEEEEEEEEEE
NS500249:94:HLCHHAFXX:2:21312:5201:19892	0	VEEV	9151	60	2S19M	*	0	0	GCTGTGAATGAAGGATCTAGG	6//AAA/EE/A/EEEEEEEEE
NS500249:94:HLCHHAFXX:2:11310:4549:3838	0	VEEV	9154	60	54M	*	0	0	GAATGAAGGATCTAGGACAGCCCTTTCAGTCGTCATGTGGAACGAGAAGGGAGT	AA/AAEEEEEEEEAEEEEEEEEEEEEEEEEEEEEEEEEEEEEEEEEEEEEEAEE
NS500249:94:HLCHHAFXX:4:11603:25401:4507	0	VEEV	9155	60	54M	*	0	0	AATGAAGGATCTAGGACAGCCCTTTCAGTCGTCATGTGGAACGAGAAGGGAGTT	AA/AAEEE6EAEEEEEEEAAAAEEEAEEEEEEEEE/EA/EEEAEEEEEEEEEEE
NS500249:94:HLCHHAFXX:2:21112:21790:15224	0	VEEV	9157	60	39M1S	*	0	0	TGAAGGATCTAGGACAGCCCTTTCAGTCGTCATGTGGAAT	AAAAAEEEEEEEEEEEEEEEEEEEEEEEEEEEEAEEEEEE
NS500249:94:HLCHHAFXX:4:21610:22787:13518	0	VEEV	9159	60	31M	*	0	0	AAGGATCTAGGACAGCCCTTTCAGTCGTCAT	AAAAAEEEEEEEEEEEEEEEEEEEEEEEEEE
NS500249:94:HLCHHAFXX:1:11107:6596:16064	0	VEEV	9159	60	30M1S	*	0	0	AAGGATCTAGGACAGCCCTTTCAGTCGTCAC	AAAAA/EEAAEEE/AA/EEE//EAAE//EAE
NS500249:94:HLCHHAFXX:1:21110:24771:16206	0	VEEV	9159	60	24M	*	0	0	AAGGATCTAGGACAGCCCTTTCAG	AAAAAEEEE/EEEAEE<EEEEEEE
NS500249:94:HLCHHAFXX:2:21207:10816:18736	0	VEEV	9164	60	39M	*	0	0	TCTAGGACAGCCCTTTCAGTCGTCATGTGGAACGAGAAG	/AAAAEEEEAEE/EAAE/EEEEAE//EEEEE/EEE6E/E
NS500249:94:HLCHHAFXX:3:21507:23799:18020	0	VEEV	9175	60	44M	*	0	0	CCTTTCAGTCGTCATGTGGAACGAGAAGGGAGTTACCGTGAAGT	AAA/AEEEEEEEEEEEEEEEEEEEEEAEEAEE/6<EE<EAEEEA
NS500249:94:HLCHHAFXX:4:11505:26626:6550	0	VEEV	9177	60	24M	*	0	0	TTTCAGTCGTCATGTGGAACGAGA	/AAAAEEEEEEAEEEE/EEEEEEE
NS500249:94:HLCHHAFXX:4:11506:1214:6498	0	VEEV	9177	60	24M	*	0	0	TTTCAGTCGTCATGTGGAACGAGA	AAAAAEEEEEEEEEEEEEEEEEEE
NS500249:94:HLCHHAFXX:3:11410:5049:10555	0	VEEV	9177	60	24M	*	0	0	TTTCAGTCGTCATGTGGAACGAGA	AAAA6EEEEEEEEEEEEAE/EEEE
NS500249:94:HLCHHAFXX:4:21404:14570:4439	0	VEEV	9180	60	28M	*	0	0	CAGTCGTCATGTGGAACGAGAAGGGAGT	AAAAAEEEEEEEEEEAEEEEE/EEE6EE
NS500249:94:HLCHHAFXX:1:11112:25122:10209	0	VEEV	9186	60	62M12S	*	0	0	TCATGTGGAACGAGAAGGGAGTTACCGTGAAGTATACTCCGGAGAACTGCGAGCAATGGTCAGATCGGAAGAGC	AAAAAEEEEEEEEEEEEEEEEEAAEEEEEE/AEAEAEEEEEAA<EAEEEAAE/AEEAEAEEAEEEEA//AA/AE
NS500249:94:HLCHHAFXX:1:11203:15822:13874	0	VEEV	9186	60	62M12S	*	0	0	TCATGTGGAACGAGAAGGGAGTTACCGTGAAGTATACTCCGGAGAACTGCGAGCAATGGTCAGATCGGAAGAGC	AAAAAEEEEEEE/EEEEEEEEEEEEAEEEEEEEEEEAEAEEEEAE/E6EEEAEEEEEAEEEE66AEE<EEEEEE
NS500249:94:HLCHHAFXX:3:11504:2393:8818	0	VEEV	9186	60	26M	*	0	0	TCATGTGGAACGAGAAGGGAGTTACC	AAAAAEEAAEEEEEEEEEEAEEEEEE
NS500249:94:HLCHHAFXX:1:11210:26346:11530	0	VEEV	9188	60	38M	*	0	0	ATGTGGAACGAGAAGGGAGTTACCGTGAAGTATACTCC	AAAAAEEEEEEEEEEEEEEEEEEEEEEEAEEEEEEEEE
NS500249:94:HLCHHAFXX:1:21209:16394:16731	0	VEEV	9188	60	30M1S	*	0	0	ATGTGGAACGAGAAGGGAGTTACCGTGAAGA	AAAAAEA/EEEEEAEEEEEEEEEEEEEEEEE
NS500249:94:HLCHHAFXX:2:11109:8531:14776	0	VEEV	9188	60	31M	*	0	0	ATGTGGAACGAGATGGGAGTTACCGTGAAGT	AAAAAEEEEEEEEEEEEEEEEEEEEEEEAEE
NS500249:94:HLCHHAFXX:2:21206:14119:4379	0	VEEV	9188	60	38M	*	0	0	ATGTGGAACGAGAAGGGAGTTACCGTGAAGTATACTCC	AAAAAEAEEEEEAEEEEEEEEEEAEEEAEEEEEEEAAE
NS500249:94:HLCHHAFXX:4:11512:2140:4295	0	VEEV	9196	60	40M	*	0	0	CGAGAAGGGAGTTACCGTGAAGTATACTCCGGAGAACTGC	AA6AAEEEEEEEEEEE/EEEEEEEEEEEEE/AEEEAE/EE
NS500249:94:HLCHHAFXX:1:21208:12525:8188	0	VEEV	9205	60	21M	*	0	0	AGTTACCGTGAAGTATACTCC	AAAAAEEEEEEEEEEEEEAEE
NS500249:94:HLCHHAFXX:2:11101:4502:12682	0	VEEV	9212	60	47M	*	0	0	GTGAAGTATACTCCGGAGAACTGCGAGCAATGGTCACTAGTGACCAC	AAAAAEEEEEEEEEEEEEEEEEEEEEEEEEEEEEA<EEAEEEEAEEE
NS500249:94:HLCHHAFXX:1:21106:26766:20047	0	VEEV	9213	60	26M1S	*	0	0	TGAAGTATACTCCGGAGAACTGCGAGT	A/AAAEEEAEEEEEEEEEEEEEEE6EE
NS500249:94:HLCHHAFXX:3:11410:15968:8207	0	VEEV	9213	60	24M	*	0	0	TGAAGTATACTCCGGAGAACTGCG	AAAAAEE/EAEEEEEEE/AEEEAA
NS500249:94:HLCHHAFXX:4:21612:6990:13993	0	VEEV	9215	60	19M	*	0	0	AAGTATACTCCGGAGAACT	AAAAAEAEEEEEEEEEEEE
NS500249:94:HLCHHAFXX:3:11402:7165:5537	0	VEEV	9219	60	15M	*	0	0	ATACTCCGGAGAACT	AAAAAEEEEEEEEEE
NS500249:94:HLCHHAFXX:3:11512:25667:11195	0	VEEV	9254	60	24M	*	0	0	ACCACCATGTGTCTGCTCGCCAAT	/A/AAEEEEEEEEEEEEEEAEEAE
NS500249:94:HLCHHAFXX:2:21107:11871:18721	0	VEEV	9260	60	15M	*	0	0	ATGTGTCTGCTCGCC	AAAAAEEEEEEEEEE
NS500249:94:HLCHHAFXX:3:21511:16763:14262	0	VEEV	9260	60	15M	*	0	0	ATGTGTCTGCTCGCC	AAAAAEEEEEEEEEE
NS500249:94:HLCHHAFXX:4:11604:8347:19514	0	VEEV	9279	60	21M	*	0	0	TGACGTTCCCATGTGCTCAAC	AAAAAEEEEEEEEEEEEAEAE
NS500249:94:HLCHHAFXX:1:21102:1062:9099	0	VEEV	9281	60	31M	*	0	0	ACGTTCCCATGTGCTCAACTACCAATTTGCT	/AAAAEEAEEEEEEEEAEEEEEEEEEEEEEE
NS500249:94:HLCHHAFXX:1:21103:26505:9163	0	VEEV	9281	60	31M	*	0	0	ACGTTCCCATGTGCTCAACTACCAATTTGCT	/AAAAEEEEEEEEEEE/EEEEEE6EEEEEEE
NS500249:94:HLCHHAFXX:2:11205:23441:14479	0	VEEV	9281	60	31M	*	0	0	ACGTTCCCATGAGCTCAACCACCAATTTGCT	AAAAAEEE6EEEEEEEAEAEEEEEEEEAEEA
NS500249:94:HLCHHAFXX:3:11502:17552:3383	0	VEEV	9281	60	31M	*	0	0	ACGTTCCCATGTGCTCAACCACCAATTTGCT	AAAAAEEEEEEEEEEEEAEEEEEEE/EEEEE
NS500249:94:HLCHHAFXX:3:11506:2557:6636	0	VEEV	9281	60	31M	*	0	0	ACGTTCCCATGTGCTCAACTACCAATTTGCT	AAAAAEEEAEEEEEEEAEEEEEEEEEEEEEE
NS500249:94:HLCHHAFXX:3:11511:12321:19487	0	VEEV	9282	60	19M	*	0	0	CGTTCCCATGTGCTCAACC	AAAAAEEEEEEE/EAAEEE
NS500249:94:HLCHHAFXX:1:21301:18102:10623	0	VEEV	9287	60	13M	*	0	0	CCATGTGCTCAAC	AAAAAEEEEE/EE
NS500249:94:HLCHHAFXX:2:21212:20688:4838	0	VEEV	9287	60	13M	*	0	0	CCATGTGCTCAAC	AAAA/EEEEEEEE
NS500249:94:HLCHHAFXX:2:21302:25659:14805	0	VEEV	9309	60	16M	*	0	0	GCTACGACAGAAAACC	AAAAAEEEEEEEEAEE
NS500249:94:HLCHHAFXX:4:11611:7308:6527	0	VEEV	9324	60	47M	*	0	0	CAGCAGAGACTTTGGCCATGCTCAGCGTTAACGTTGACAACCCGGGC	AAAAAEEE6EEEEEEEAEEEEEEEEEEEEEEEEEEEEEEEEE<AAAE
NS500249:94:HLCHHAFXX:1:11303:18198:10851	0	VEEV	9324	60	47M	*	0	0	CAGCAGAGACTTTGGCCATGCTCAGCGTTAACGTTGACAGCCCGGGC	AAAAAEEA6EEEEEEEEEEEEEEEEEEEEEEAEEEE/E/EEEE<<AE
NS500249:94:HLCHHAFXX:1:21309:4279:11948	0	VEEV	9324	60	46M1S	*	0	0	CAGCAGAGACTTTGGCCATGCTCAGCGTTAACGTTGACAACCCGGGA	AAAAAEEE/EEEEEEEEEEEAEE6EEEEEEEEEEEE/EEEEE<AEEE
NS500249:94:HLCHHAFXX:2:11107:23582:13552	0	VEEV	9324	60	47M	*	0	0	CAGCAGAGACTTTGGCCATGCTCAGCGTTAACGTTGACAACCCGGGC	AAAAAAEE//EEEEEE/EEEEEE/EEEEEE<EEEAE/EA/EE6EAEE
NS500249:94:HLCHHAFXX:2:11207:10475:1398	0	VEEV	9324	60	46M1S	*	0	0	CAGCAGAGACTTTGGCCATGCTCAGCGTTAACGTTGACAACCCGGGT	AAAAAEEE/EEEEEEEAEEEEEEEEEEEEEEEEEEEEEEEEEAAAEE
NS500249:94:HLCHHAFXX:3:21402:22117:12561	0	VEEV	9324	60	47M	*	0	0	CAGCAGAGACTTTGGCCATGCTCAGCGTTAACGTTGACAACCCGGGC	AAAAAEEE6EEEEEEE/EEEEEEAEEEEEEE<EEEEEEEEEEAAEEE
NS500249:94:HLCHHAFXX:2:11103:1958:14716	0	VEEV	9325	60	11M	*	0	0	AGCAGAGACTT	AAAAA/E/EEE
NS500249:94:HLCHHAFXX:4:11508:16660:12754	0	VEEV	9328	60	11M	*	0	0	AGAGACTTTGG	AAAAAEEEEEE
NS500249:94:HLCHHAFXX:1:11204:1247:5546	0	VEEV	9328	60	11M	*	0	0	AGAGACTTTGG	AAAAAEEEEEE
NS500249:94:HLCHHAFXX:1:11205:26649:5593	0	VEEV	9328	60	11M	*	0	0	AGAGACTTTGG	AAAAAEEEEEE
NS500249:94:HLCHHAFXX:2:11311:17137:8625	0	VEEV	9356	60	16M	*	0	0	GTTGACAACCCGGGCT	AAA6AEE/EEEEEEEE
NS500249:94:HLCHHAFXX:3:21412:22558:15820	0	VEEV	9356	60	14M	*	0	0	GTTGACAACCCGGG	AAAAAEEAEEEEEE
NS500249:94:HLCHHAFXX:2:11310:8409:3926	0	VEEV	9357	60	41M	*	0	0	TTGACAACCCGGGCTACGATGAGCTGCTGGAAGCAGCTGTT	AAAAAAEEEEEEEEEEEEAEEEEEAEAEEEEEE6EEEEEEE
NS500249:94:HLCHHAFXX:1:21301:8050:5372	0	VEEV	9358	60	2S13M	*	0	0	GATGACAACCCGGGC	A//AAEE/EEAEEEE
NS500249:94:HLCHHAFXX:1:21206:3107:9095	0	VEEV	9408	60	11M	*	0	0	GAAGGAAAAGG	AA//A6666EE
NS500249:94:HLCHHAFXX:4:21402:25761:1892	0	VEEV	9409	60	25M1S	*	0	0	AAGGAAAAGGAGATCCACCGAGGAGA	AAAAAEEEEEEEEEEEEEEEEEE/EE
NS500249:94:HLCHHAFXX:3:11503:5141:1935	0	VEEV	9420	60	28M	*	0	0	GATCCACCGAGGAGCTGTTTAATGAGTA	/AAAAAAEE/EEEE/EEE6EEAEEEEEE
NS500249:94:HLCHHAFXX:1:11202:23807:1816	0	VEEV	9429	60	18M	*	0	0	AGGAGCTGTTTAATGAGT	AAA/AAEEEEEAEEEEE6
NS500249:94:HLCHHAFXX:1:11304:19743:10776	0	VEEV	9429	60	18M	*	0	0	AGGAGCTGTTTAATGAGT	AA6AAEEAEEEAEEEEEE
NS500249:94:HLCHHAFXX:2:21203:2677:9995	0	VEEV	9429	60	18M	*	0	0	AGGAGCTGTTTAATGAGT	AAAAAEE/EEA//EAEEE
NS500249:94:HLCHHAFXX:3:11410:23914:5804	0	VEEV	9429	60	18M	*	0	0	AGGAGCTGTTTAATGAGT	AAA6AEEEEEE/EEEEEE
NS500249:94:HLCHHAFXX:3:11409:22980:9960	0	VEEV	9522	60	21M	*	0	0	AGGCAGTAAAGAGCGACGGGC	A66AAEEEEEEEEEEEEEEEE
NS500249:94:HLCHHAFXX:4:21606:15057:11445	0	VEEV	9535	60	29M	*	0	0	CGACGGGCACGACGGTTATGTTAGACTTC	AAAAAEEEEEEEEEEEEEEEEEAEEEEEE
NS500249:94:HLCHHAFXX:2:21310:2702:19580	0	VEEV	9536	60	15M	*	0	0	GACGGGCACGACGGT	AAAAAEEAEE/EEAE
NS500249:94:HLCHHAFXX:4:21512:22508:17535	0	VEEV	9537	60	1S14M	*	0	0	TACGGGCACGACGGT	//AAAEEEEEEEEEE
NS500249:94:HLCHHAFXX:1:21209:25687:16833	0	VEEV	9549	60	55M	*	0	0	GTTATGTTAGACTTCAGACTTCCTCGCAGTATGGCCTGGATTCCTCCGGCAACTT	AAAAAEEEAEEEEEEEE/EEEEEEEEEEEEEEAEEEEEEEEE<EEEEEEEEEEEE
NS500249:94:HLCHHAFXX:3:11402:10275:8606	0	VEEV	9552	60	23M1S	*	0	0	ATGTTAGACTTCAGACTTCCTCGT	AAAAAEEEEEEEEE/EEEEEEEEE
NS500249:94:HLCHHAFXX:1:11105:14290:15271	0	VEEV	9553	60	74M	*	0	0	TGTTAGACTTCAGACTTCCTCGCAGTATGGCCTGGATTCCTCCGGCAACTTAAAGGGCAGGACCATGCGGTATG	AAAAAEEEEEEEEEEEEAEEEEEEEEEEEEEEEEEEEEEEEEEEEEEEEEEEEEEEEEEEEEEEEEEEEEEEEE
NS500249:94:HLCHHAFXX:3:21402:2615:12859	0	VEEV	9556	60	55M	*	0	0	TAGACTTCAGACTCCCTCGCAGTATGGCCTGGATTCCTCCGGCAACTTAAAGGGC	AAAAAEEEEEEEEEEEEAEAEEE/EEEEEEEEEEEEEEEEEEEEEEEEEEEEEEE
NS500249:94:HLCHHAFXX:2:21206:26403:11087	0	VEEV	9560	60	19M	*	0	0	CTTCAGACTTCCTCGCAGT	AAAAAAEEEEEEEEEEEEE
NS500249:94:HLCHHAFXX:1:21302:8319:7971	0	VEEV	9576	60	20M	*	0	0	AGTATGGCCTGGATTCCTCC	A6AAA6AEEEEE/AAE/EEE
NS500249:94:HLCHHAFXX:4:21606:3433:20408	0	VEEV	9592	60	11M	*	0	0	CTCCGGCAACT	AAAAAEEA6EE
NS500249:94:HLCHHAFXX:1:11205:11497:15704	0	VEEV	9598	60	25M1S	*	0	0	CAACTTAAAGGGCAGGACCATGCGGA	AAAAAEEEEEEEEEEEEEEEEEEEEE
NS500249:94:HLCHHAFXX:3:11607:25808:8074	0	VEEV	9598	60	25M1S	*	0	0	CAACTTAAAGGGCAGGACCATGCGGC	AAAAAE/AEAE6/EEE6EEEEEEEEE
NS500249:94:HLCHHAFXX:3:21604:2554:16899	0	VEEV	9598	60	26M	*	0	0	CAACTTAAAGGGCAGGACCATGCGGT	AAAA/EAEEE6EEEAEEEAEEEEEEE
NS500249:94:HLCHHAFXX:4:21407:11772:8106	0	VEEV	9600	60	24M	*	0	0	ACTTAAAGGGCAGGACCATGCGGT	AAAAAEEEEEEEEEEEEEEEEEEE
NS500249:94:HLCHHAFXX:4:21406:17129:14939	0	VEEV	9602	60	38M1S	*	0	0	TTAAAGGGCAGGACCATGCGGTATGACATGCACGGGACT	AAAAAEEEEEEEEEEEEEEEEEAEEEE6EEEEEEEE6EE
NS500249:94:HLCHHAFXX:1:21106:20300:9674	0	VEEV	9602	60	38M1S	*	0	0	TTAAAGGGCGGGACCATGCGGTATGACATGCACGGGACA	A/AAAEEEEEEEEAE/EEEEAEAEEEEEEEEAEEEEEEA
NS500249:94:HLCHHAFXX:3:11411:2680:18263	0	VEEV	9602	60	38M1S	*	0	0	TTAAAGGGCAGGACCATGCGGTATGACATGCACGGGACT	AAAAAEEEEEEEEEEEEEEEEEEEEEEEEEAEEEEEEEE
NS500249:94:HLCHHAFXX:3:11504:10362:7451	0	VEEV	9602	60	39M	*	0	0	TTAAAGGGCAGGACCATGCGGAATGACATGCACGGGACC	AAAAAEEEEEEEEEEEEEEEEE6EEEEEEEEEEAEEEEE
NS500249:94:HLCHHAFXX:3:11502:12777:14728	0	VEEV	9603	60	27M	*	0	0	TAAAGGGCAGGACCATGCGGTATGACA	AAAAAEEEEEEEEEEEEEEEEEEEEEE
NS500249:94:HLCHHAFXX:2:21110:23106:4278	0	VEEV	9605	60	11M	*	0	0	AAGGGCAGGAC	AAAAAEEEEEE
NS500249:94:HLCHHAFXX:2:21208:6309:2885	0	VEEV	9605	60	26M	*	0	0	AAGGGCAGGACCATGCGGTATGACAT	AAAAAE/EAEEEEEEEEE/EEEEEEA
NS500249:94:HLCHHAFXX:2:21208:6319:2889	0	VEEV	9605	60	26M	*	0	0	AAGGGCAGGACCATGCGGTATGACAT	AAAAAEEEEEEEEEE<EEEEEEEE/E
NS500249:94:HLCHHAFXX:4:11406:15917:19179	0	VEEV	9606	60	18M	*	0	0	AGGGCAGGACCATGCGGT	AAAAAEEEEEEEEEEEEE
NS500249:94:HLCHHAFXX:1:21304:24182:6059	0	VEEV	9617	60	23M	*	0	0	ATGCGGTATGACATGCACGGGAC	AAAAA/EEEEEEEEEEEEEEEEE
NS500249:94:HLCHHAFXX:1:11303:2763:7219	0	VEEV	9631	60	12M	*	0	0	GCACGGGACCAT	AA/AAAE/EEAE
NS500249:94:HLCHHAFXX:1:21309:21790:8617	0	VEEV	9631	60	12M	*	0	0	GCACGGGACCAT	AAAAAEE/EEEE
NS500249:94:HLCHHAFXX:4:11609:7282:10958	0	VEEV	9633	60	16M	*	0	0	ACGGGACCATTAAAGA	AAAAAEEEEEE6EEEE
NS500249:94:HLCHHAFXX:1:21110:17069:20011	0	VEEV	9633	60	16M	*	0	0	ACGGGACCATTAAAGA	AAAAAEEAEEA/EEEE
NS500249:94:HLCHHAFXX:2:21208:7392:12851	0	VEEV	9641	60	11M	*	0	0	ATTAAAGAGAT	/AAAAE//AEE
NS500249:94:HLCHHAFXX:4:11405:14988:3007	0	VEEV	9697	60	1S11M	*	0	0	CTGTGGATGGGC	AA/AAEEEEEEE
NS500249:94:HLCHHAFXX:1:21212:13790:6242	0	VEEV	9697	60	1S11M	*	0	0	CTGTGGATGGGC	AAAAAEEEEEEE
NS500249:94:HLCHHAFXX:4:21510:4795:18312	0	VEEV	9734	60	13M	*	0	0	CCGGCAGGGGACT	AAAAAEEEEEEEE
NS500249:94:HLCHHAFXX:2:11108:9988:14955	0	VEEV	9765	60	42M1S	*	0	0	AGAAAGATTCCGTCAGACACTCCTGCTCGGTGCCGTATGAAGA	AAAAAEEEEEEEEEEE/EEEEEEEAEEEEEEE/EEEAEEE/EE
NS500249:94:HLCHHAFXX:3:11509:15395:5903	0	VEEV	9765	60	43M	*	0	0	AGAAAGATTCCGTCAGACACTCCTGCTCGGTGCCGTATGAAGT	AAAAAEEEEEEEEEEEEEEEEEEEEEEEEEEEAEEEEEAE6AE
NS500249:94:HLCHHAFXX:1:11305:6523:14778	0	VEEV	9768	60	40M	*	0	0	AAGATTCCGTCAGACACTCCTGCTCGGTGCCGTATGAAGT	AAAAAEEEEEEEEEEEEEEAEEEEEEEEEEEEEAE/EEAE
NS500249:94:HLCHHAFXX:2:21101:16113:6456	0	VEEV	9768	60	40M	*	0	0	AAGATTCCGTCAGACACTCCTGCTCGGTGCCGTATGAAGT	AAAAAEEEEEEEE/E/EEEEEEEEEEEEEEEEAAEEEEEE
NS500249:94:HLCHHAFXX:3:11601:19719:18430	0	VEEV	9768	60	40M	*	0	0	AAGATTCCGTCAGACACCCCTGCTCGGTGCCGTATGAAGT	AAAAAEEEEEEEE/EEEEEEEEEEEEEEEEEEEEEEEEEE
NS500249:94:HLCHHAFXX:3:21603:25494:16910	0	VEEV	9768	60	40M	*	0	0	AAGATTCCGTCAGACACTCCTGCTCGGTGCCGTATGAAGT	/AAAAEEEEEEEEEE/EEEEEEEEEEEEEAEEEAEEEAEE
NS500249:94:HLCHHAFXX:4:11609:19147:19839	0	VEEV	9771	60	44M	*	0	0	ATTCCGTCAGACACTCCTGCTCGGTGCCGTATGAAGTGAAATTT	AAAAAEEEEEEEEEEEEEEEEEEEEAEEEAEEEEEAEEEEAEAA
NS500249:94:HLCHHAFXX:1:11306:6047:12433	0	VEEV	9781	60	24M	*	0	0	ACACTCCTGCTCGGTGCCGTATGA	/A/AAEEEEEEEEEEEEEEEEAEE
NS500249:94:HLCHHAFXX:1:11312:17387:19138	0	VEEV	9781	60	24M	*	0	0	ACACTCCTGCTCGGTGCCGTATGA	6AAAAEEEEEEEEEEEEEEEAEEE
NS500249:94:HLCHHAFXX:3:11405:17071:13019	0	VEEV	9781	60	24M	*	0	0	ACACTCCTGCTCGGTGCCGTATGA	AAAAAEEEEEEEEEEEEEEEEEEE
NS500249:94:HLCHHAFXX:3:11506:4849:1502	0	VEEV	9782	60	22M	*	0	0	CACTCCTGCTCGGTGCCGTATG	AAAAAEEEEEEEAEEEEEEEEE
NS500249:94:HLCHHAFXX:4:11502:9483:3881	0	VEEV	9784	60	3S20M	*	0	0	ACTCTCCTGCTCGGTGCCGTATG	AAAAAEEEEEEEE/E/AAEEAEE
NS500249:94:HLCHHAFXX:3:11605:17716:1722	0	VEEV	9784	60	17M	*	0	0	CTCCTGCTCGGTGCCGT	AAAAAAEEAEEEEEEEE
NS500249:94:HLCHHAFXX:2:11311:16843:4186	0	VEEV	9785	60	23M1S	*	0	0	TCCTGCTCGGTGCCGTATGAAGTT	AAAAAEEEEEEEEEEEAEEEEEEE
NS500249:94:HLCHHAFXX:4:21505:24539:18272	0	VEEV	9786	60	14M	*	0	0	CCTGCTCGGTGCCG	/AA6/AEEEEEE/E
NS500249:94:HLCHHAFXX:4:21511:20772:5648	0	VEEV	9786	60	15M	*	0	0	CCTGCTCGGTGCCGT	AAAAAEEEEEEEEEE
NS500249:94:HLCHHAFXX:1:11102:23591:15897	0	VEEV	9786	60	15M	*	0	0	CCTGCTCGGTGCCGT	AAAAAEEEEEEEAEE
NS500249:94:HLCHHAFXX:4:11405:25162:8950	0	VEEV	9789	60	36M	*	0	0	GCTCGGTGCCGTATGAAGTGAAATTTAATCCTGTAG	AAAAAEEEEEEEEEEEAEEEEE/EEEEEEEEEEEEE
NS500249:94:HLCHHAFXX:2:21303:20099:12229	0	VEEV	9789	60	34M2S	*	0	0	GCTCGGTGCCGTATGAAGTGAAATTTAATCCTGTGG	AAAAAEEEEEEEEEEEAEEEEA/EEEEEEEEEEEEE
NS500249:94:HLCHHAFXX:2:11308:11347:17080	0	VEEV	9790	60	1S33M2S	*	0	0	ACTCGGTGCCGTATGAAGTGAAATTTAATCCTGTGG	AAAAAEEEEEEEEEEEAEEEEEAEEEAEEEEEEEEE
NS500249:94:HLCHHAFXX:2:11108:4854:1862	0	VEEV	9807	60	28M	*	0	0	TGAAATTTAATCCTGTAGGCAGAGAACT	AAA6AEEEEEEEAEEEEEEEAEEEAEEE
NS500249:94:HLCHHAFXX:1:21206:16850:9145	0	VEEV	9808	60	42M1S	*	0	0	GAAATTTAATCCTGTAGGCAGAGAACTCTATACTCATCCCCCT	AA6AAEEE/EEEEEEEEEEEEEE/EEEEEEEEEEEAEEEEEEE
NS500249:94:HLCHHAFXX:2:11311:9125:10122	0	VEEV	9808	60	40M2S	*	0	0	GAAATTTAATCCTGTAGGCAGAGAACTCTATACTCATCCCAT	AAAAAEEEAEAEEEEE/A/EEEEAEEEEEEE/EEEEEAEE/E
NS500249:94:HLCHHAFXX:3:11402:13731:13307	0	VEEV	9808	60	41M1S	*	0	0	GAAATTTAATCCTGTAGGCAGAGAACTCTATACTCATCCCCT	AAAAAEEAAEEEEEEEEEEEEEE6EEEEEEEEEEEEEEEEEE
NS500249:94:HLCHHAFXX:2:21109:25361:18135	0	VEEV	9810	60	52M	*	0	0	AATTTAATCCTGTAGGCAGAGAACTCTATACTCATCCCCCAGAACACGGAGT	AAAAAEEEEEAEAEEEEEAAE/E/EAAEEE/E6/EA/AAAAA</EE6EEEAE
NS500249:94:HLCHHAFXX:3:11504:8608:11180	0	VEEV	9810	60	44M	*	0	0	AATTTAATCCTGTAGGCAGAGAACTCTATACTCATCCCCCAGAA	AAAAAEEEEEEAE/EEEEEEAE6EEEEEAEEEEAEEEA/AEE6<
NS500249:94:HLCHHAFXX:4:11605:2364:2739	0	VEEV	9811	60	24M	*	0	0	ATTTAATCCTGTAGGCAGAGAACT	AAAAAEEEEEEEEEEEAEEEEEEE
NS500249:94:HLCHHAFXX:4:21401:16703:11639	0	VEEV	9811	60	35M	*	0	0	ATTTAATCCTGTAGGCAGAGAACTCTATACTCATC	AAAAAEEEAAEEEE/AEEEAE/EEEE/AEEEEEAA
NS500249:94:HLCHHAFXX:4:21606:11882:20079	0	VEEV	9811	60	38M1S	*	0	0	ATTTAATCCTGTAGGCAGAGAACTCTATACTCATCCCCT	AAAAAAEEEEEEAEEEEEEEE6EEEEEE/EEE<EEEEAE
NS500249:94:HLCHHAFXX:1:11203:18527:8211	0	VEEV	9811	60	24M	*	0	0	ATTTAATCCTGTAGGCAGAGAACT	/AAAAEEEEEEEEEEEEE6E/EEE
NS500249:94:HLCHHAFXX:1:11304:16209:7105	0	VEEV	9811	60	23M1S	*	0	0	ATTTAATCCTGTAGGCAGAGAACA	AAAAAEEEEEEEEEEEEEEEEEEE
NS500249:94:HLCHHAFXX:2:11112:18955:14942	0	VEEV	9811	60	24M	*	0	0	ATTTAATCCTGTAGGCAGAGAACT	AAAAAEEEEEEEEEEEEEEEEEEE
NS500249:94:HLCHHAFXX:2:11308:23048:13424	0	VEEV	9811	60	24M	*	0	0	ATTTAATCCTGTAGGCAGAGAACT	AAAAAEEEEEEEEEEEEEEEEEEE
NS500249:94:HLCHHAFXX:3:21603:18775:8032	0	VEEV	9813	60	37M	*	0	0	TTAATCCTGTAGGCAGAGAACTCTATACTCATCCCCC	AAAAAEEEEE6EEEEEEEEEEEEEEAEEEEE<E/EAE
NS500249:94:HLCHHAFXX:2:21110:2617:13033	0	VEEV	9815	60	35M	*	0	0	AATCCTGTAGGCAGAGAACTCTATACTCATCCCCC	AAAAAEEEEEEEEEEEEEEEEE6EEEEEEEEEEEE
NS500249:94:HLCHHAFXX:3:21611:23860:5966	0	VEEV	9815	60	34M1S	*	0	0	AATCCTGTAGGCAGAGAACTCTATACTCATCCCCA	AAAAAEEEEEEEEEEEEEEEEEEEEEEEEEEEEEE
NS500249:94:HLCHHAFXX:4:11409:25492:7597	0	VEEV	9819	60	31M	*	0	0	CTGTAGGCAGAGAACTCTATACTCATCCCCC	AAAAAAEEAEEEEEEEEEEEEEEEEEEEEEE
NS500249:94:HLCHHAFXX:1:21105:24339:17811	0	VEEV	9819	60	31M	*	0	0	CTGTAGGCAGAGAACTCTATACTCATCCCCC	AAA6A6EE/A/EAEEEEAEEA/EEA//AEAE
NS500249:94:HLCHHAFXX:1:21111:17302:16562	0	VEEV	9819	60	31M	*	0	0	CTGTAGGCAGAGAACTCTATACTCATCCCCC	AAAAAEEEAEEEEEEEEEEEEEEEEEEEEEE
NS500249:94:HLCHHAFXX:2:21311:4724:3105	0	VEEV	9819	60	30M1S	*	0	0	CTGTAGGCAGAGAACTCTATACTCATCCCCA	AAAAAEEEEEEEEEEEEEEEEEEEEAEAEEE
NS500249:94:HLCHHAFXX:3:21410:18084:16740	0	VEEV	9819	60	30M1S	*	0	0	CTGTAGGCAGAGAACTCTATACTCATCCCCT	AAAA6EEEEEEEEEEEEE6EEAEE/EEEEEE
NS500249:94:HLCHHAFXX:2:11303:14150:10683	0	VEEV	9821	60	29M	*	0	0	GTAGGCAGAGAACTCTATACTCATCCCCC	AAAAAEEE/EEEEEEEEEEEEE/EEEEEE
NS500249:94:HLCHHAFXX:3:21605:20898:14358	0	VEEV	9821	60	28M1S	*	0	0	GTAGGCAGAGAACTCTATACTCATCCCCT	AAAAAEEEEEE/EEEEEEAEEE6EEEEEE
NS500249:94:HLCHHAFXX:1:11307:22860:4922	0	VEEV	9825	60	17M	*	0	0	GCAGAGAACTCTATACT	/A/AAEEEEEEEEEEEE
NS500249:94:HLCHHAFXX:2:21306:20418:18063	0	VEEV	9825	60	24M1S	*	0	0	GCAGAGAACTCTATACTCATCCCCT	AA/AAEE6EEEEEEAEEEEEEEEEE
NS500249:94:HLCHHAFXX:4:11408:5438:19787	0	VEEV	9827	60	22M1S	*	0	0	AGAGAACTCTATACTCATCCCCT	AAAAA6AEEEEEEEAE/E/EAEA
NS500249:94:HLCHHAFXX:4:11508:21004:5010	0	VEEV	9827	60	23M	*	0	0	AGAGAACTCTATACTCATCCCCC	AAAAAEEEEEAEEEEAAEAEEEE
NS500249:94:HLCHHAFXX:1:11109:13981:13934	0	VEEV	9827	60	22M1S	*	0	0	AGAGAACTCTATACTCATCCCCA	AAAAAEEEEEAEEEEEEEEEEEE
NS500249:94:HLCHHAFXX:3:11511:2361:4516	0	VEEV	9827	60	23M	*	0	0	AGAGAACTCTATACTCATCCCCC	AAAAAEEEEE6EEEEEEEE/EEE
NS500249:94:HLCHHAFXX:3:21607:23449:13059	0	VEEV	9827	60	22M1S	*	0	0	AGAGAACTCTATACTCATCCCCT	AAAA6EEEEEEEEEEEEEEEEEE
NS500249:94:HLCHHAFXX:1:11307:19579:8534	0	VEEV	9841	60	56M	*	0	0	TCATCCCCCAGAACACGGAGTAGAGCAAGCGTGCCAAGTCTACGCACATGATGCAC	/AAAAEEEEEEEEEEEEEEEEEEEEEEEEEEEEEEEEEEEEEAAEEAE/AEEEEEE
NS500249:94:HLCHHAFXX:4:11405:8611:19006	0	VEEV	9842	60	54M1S	*	0	0	CATCCCCCAGAACACGGAGTAGAGCAAGCGTGCCAAGTCTACGCACATGATGCAA	AAAAAEEEEEEEEEEEEEEEEEEEAEEEAEEEEEEEEEEEEEAAAEEEEEEEEAE
NS500249:94:HLCHHAFXX:1:11212:19468:5180	0	VEEV	9842	60	39M1S	*	0	0	CATCCCCCAGAACACGGAGTAGAGCGAGCGTGCCAAGTCA	AAAAAEEEEEEEEEEEEEEEEEEEEE/EEEEEEEEEEEEE
NS500249:94:HLCHHAFXX:4:21601:6292:17434	0	VEEV	9846	60	28M1S	*	0	0	CCCCAGAACACGGAGTAGAGCAAGCGTGT	AAAAAEE/E/EEEE/EEEEEEEEEEEEEE
NS500249:94:HLCHHAFXX:2:11207:23669:18811	0	VEEV	9849	60	30M	*	0	0	CAGAACACGGAGTAGAGCAAGCGTGCCAAG	AAAA/EE/AEEAE/EEEEAEEAE/EEAE/E
NS500249:94:HLCHHAFXX:3:11512:2883:8359	0	VEEV	9849	60	1S23M	*	0	0	TCAGAACACGGAGTAGAGCAAGCG	AAAA/EEEEEE6EEEE6EEEEEEA
NS500249:94:HLCHHAFXX:3:11406:6914:1080	0	VEEV	9851	60	45M1S	*	0	0	GAACACGGAGTAGAGCAAGCGTGCCAAGTCTACGCACATGATGCAT	AAAAAEEEEEEEEEEEEEEEEEEEEEEEEEEEAEEEEEEEEEEEAE
NS500249:94:HLCHHAFXX:1:11207:12289:9066	0	VEEV	9854	60	33M1S	*	0	0	CACGGAGTAGAGCAAGCGTGCCAAGTCTACGCAT	AAAAAAEEEEEEEEEEEEEEEEEEEEEE/EEEEE
NS500249:94:HLCHHAFXX:2:21104:13981:17290	0	VEEV	9854	60	34M	*	0	0	CACGGAGTAGAGCAAGCGTGCCAAGTCTACGCAC	AAAAAEEEEEEEEEEEEEEEEEAEEEEEEEEEEE
NS500249:94:HLCHHAFXX:3:21603:7200:11140	0	VEEV	9854	60	19M	*	0	0	CACGGAGTAGAGCAAGCGT	AAAAA/EEEEEEEEEEEEE
NS500249:94:HLCHHAFXX:4:11605:18711:10183	0	VEEV	9855	60	20M	*	0	0	ACGGAGTAGAGCAAGCGTGC	AAAA6EEEE/AEEEE/EEAE
NS500249:94:HLCHHAFXX:1:21306:15241:3856	0	VEEV	9855	60	68M6S	*	0	0	ACGGAGTAGAGCAAGCGTGCCAAGTCTACGCACATGATGCACAGAACAGAGGAGCTTATGTCGAGATGTAGATC	AAAAAAEEE/EEE/EEEEEAEE6EEEEEEEEEEEEEEEEEEEEEEEEEEEEEEEEEEEEEEAAEAEA/E/E/EE
NS500249:94:HLCHHAFXX:2:21201:9189:12530	0	VEEV	9855	60	42M	*	0	0	ACGGAGTAGAGCAAGCGTGCCAAGTCTACGCACATGATGCAC	AAAAAEEEEEEEEEEEEEEEEEAEEEEEEEEEEEEEEEEEEE
NS500249:94:HLCHHAFXX:3:21408:9255:14012	0	VEEV	9858	60	15M	*	0	0	GAGTAGAGCAAGCGT	/AAAAEAEEE<EEEE
NS500249:94:HLCHHAFXX:3:21502:3345:3686	0	VEEV	9858	60	15M	*	0	0	GAGTAGAGCAAGCGT	AAAAAEEEEE6EEEE
NS500249:94:HLCHHAFXX:3:21510:24684:4200	0	VEEV	9858	60	15M	*	0	0	GAGTAGAGCAAGCGT	/AAAAEEEEAEEEEE
NS500249:94:HLCHHAFXX:4:11607:9304:18814	0	VEEV	9859	60	37M1S	*	0	0	AGTAGAGCAAGCGTGCCAAGTCTACGCACATGATGCAA	AAAAA6EE/6EEEEEE/EEEEEEEEEEE/EEEEE6AEE
NS500249:94:HLCHHAFXX:1:21111:3022:17426	0	VEEV	9859	60	1S14M	*	0	0	AAGTAGAGCAAGCGT	AAAAAEEEEEEEEEE
NS500249:94:HLCHHAFXX:1:11302:13887:15219	0	VEEV	9879	60	18M	*	0	0	TCTACGCACATGATGCAC	AAAAA6EEEAEAEEEEEE
NS500249:94:HLCHHAFXX:2:21104:5782:14513	0	VEEV	9879	60	18M	*	0	0	TCTACGCACATGATGCAC	AAAAAEEEEAEEAEEE/A
NS500249:94:HLCHHAFXX:1:21101:3938:13450	0	VEEV	9882	60	33M	*	0	0	ACGCACATGATGCACAGAACAGAGGAGCTTATG	/AAAAEAEEEEEEEEEEEEEEEEEEEEEEEEEE
NS500249:94:HLCHHAFXX:4:11408:4930:16138	0	VEEV	9887	60	15M	*	0	0	CATGATGCACAGAAC	AAAAAEEE/EEEEEE
NS500249:94:HLCHHAFXX:3:21406:17980:8823	0	VEEV	9887	60	15M	*	0	0	CATGATGCACAGAAC	AAAAAEEEEEEEEEE
NS500249:94:HLCHHAFXX:3:21410:24128:13863	0	VEEV	9896	60	47M	*	0	0	CAGAACAGGGGAGCTTATGTCGAGATGCACCTCCCGGGCTCAGAAGT	AAAAAEAEEEEEEEEEAEEEEEEEEEEEEEEEAEEEEEEEEEAEEEE
NS500249:94:HLCHHAFXX:1:11308:14353:16064	0	VEEV	9913	60	71M3S	*	0	0	TGTCGAGATGCACCTCCCGGGCTCAGAAGTGGACAGCAGTTTGGTCTCCTTGAGCGGCAGTTCAGTCACCGCAG	AAAAAEE/EEEEEEEEEEEEEEEEEEEEEEEEEEEEEEEEEEEEEEEEEEEEAAA<E6E<EEEE<EEEEEEEEE
NS500249:94:HLCHHAFXX:1:21301:8254:3388	0	VEEV	9918	60	46M	*	0	0	AGATGCACCTCCCGGGCTCAGAAGTGGACAGCAGTTTGGTCTCCTT	AAAAAEEEEEEEEEEEEEEEEEEEEEEEEEEAAEEEEEEEEEEEEE
NS500249:94:HLCHHAFXX:3:11507:20079:12714	0	VEEV	9920	60	23M	*	0	0	ATGCACCTCCCGGGCTCAGAAGT	AAAAAEEEEEEEEEEEEEEEEEE
NS500249:94:HLCHHAFXX:3:11601:13862:19533	0	VEEV	9921	60	33M	*	0	0	TGCACCTCCCGGGCTCAGAAGTGGACAGCAGTT	AAAAAEEEEEEEEEEEEEEAEEEEEEEEEEEEE
NS500249:94:HLCHHAFXX:3:21503:23533:2879	0	VEEV	9921	60	26M	*	0	0	TGCACCTCCCGGGCTCAGAAGTGGAC	AAA/AE/EEEEEEA<<AEEAEEEEEE
NS500249:94:HLCHHAFXX:1:11112:9502:2290	0	VEEV	9924	60	12M	*	0	0	ACCTCCCGGGCT	AAAAAEEEEEEE
NS500249:94:HLCHHAFXX:2:11111:21734:10361	0	VEEV	9924	60	5S25M	*	0	0	GATGAACCTCCCGGGCTCAGAAGTGGACAG	A/AA//EEEEEE//EAEA/AEEEEEE/EAA
NS500249:94:HLCHHAFXX:2:11104:4642:13232	0	VEEV	9926	60	49M	*	0	0	CTCCCGGGCTTAGAAGTGGACAGCAGTTTGGTTTCCTTGAGCGGCAGTT	AAAAAEEEEEEAEEEEEEEEEEEEAEEEEEEEEEEEEEEEEEEAEEEEE
NS500249:94:HLCHHAFXX:2:11309:18845:18283	0	VEEV	9926	60	49M	*	0	0	CTCCCGGGCTCAGAAGTGGACAGCAGTTTGGTTTCCTTGAGCGGCAGTT	AAAAAAEEEEEEEEEEEEEAEEEEEEAEAEEEEEEAE<EAEEEEEEEEA
NS500249:94:HLCHHAFXX:1:11104:19997:14333	0	VEEV	9928	60	1S12M	*	0	0	ACCCGGGCTCAGA	/AAAAEEEEEEEE
NS500249:94:HLCHHAFXX:2:11104:11998:16002	0	VEEV	9928	60	28M	*	0	0	CCCGGGCTCAGAAGTGGACAGCAGTTTG	AAAAAEEEEEEEEEEEEEEEEEAEE/EE
NS500249:94:HLCHHAFXX:2:11111:23442:3682	0	VEEV	9928	60	12M	*	0	0	CCCGGGCTCAGA	AAAAAEEEEEEE
NS500249:94:HLCHHAFXX:2:21111:8899:15640	0	VEEV	9928	60	1S12M	*	0	0	ACCCGGGCTCAGA	/AAAAAEEAEAE6
NS500249:94:HLCHHAFXX:2:21312:25791:7501	0	VEEV	9928	60	28M	*	0	0	CCCGGGCTCAGAAGTGGACAGCAGTTTG	AAAAAEEEEEEE6AEEAEEEEEAEEAEE
NS500249:94:HLCHHAFXX:2:21307:11453:13673	0	VEEV	9929	60	36M	*	0	0	CCGGGCTCAGAAGTGGACAGCAGTTTGGTTTCCTTG	AAAAAEEEEEEEEEEEEEEE<EEEEEEEEEEEEEEE
NS500249:94:HLCHHAFXX:2:11204:5173:11248	0	VEEV	9939	60	33M	*	0	0	AAGTGGACAGCAGTTTGGTTTCCTTGAGCGGCA	AAA/AEEEAEA6EEEEEEEEEEAEEEEEEEE<E
NS500249:94:HLCHHAFXX:3:11501:9276:14871	0	VEEV	9939	60	31M1S	*	0	0	AAGTGGACAGCAGTTTGGTTTCCTTGAGCGGT	AAAAAEEEEEEEEEEEEEEEEEEEEEEEEEEE
NS500249:94:HLCHHAFXX:3:11602:19102:11095	0	VEEV	9939	60	29M	*	0	0	AAGTGGACAGCAGTTTGGTTTCCTTGAGC	AAAAAAEAEEAEE/A/A/AEEAAAA/A/A
NS500249:94:HLCHHAFXX:3:21503:10680:19047	0	VEEV	9939	60	31M1S	*	0	0	AAGTGGACAGCAGTTTGGTTTCCTTGAGCGGT	AAAAAEEEAEEEEEEEEEEEEEEEEEEEEEEE
NS500249:94:HLCHHAFXX:2:11308:14149:8738	0	VEEV	9950	60	25M1S	*	0	0	AGTTTGGTTTCCTTGAGCGGCAGTTT	AAAAAEEEEEEEEEE<EEEEEEEEEE
NS500249:94:HLCHHAFXX:1:21112:11091:16029	0	VEEV	9980	60	24M	*	0	0	ACCGTGACACCTCCTGATGGGACT	/AAAAEEE6EEEEEEEEEEEEEEE
NS500249:94:HLCHHAFXX:3:11603:12508:4540	0	VEEV	9980	60	24M	*	0	0	ACCGTGACACCTCCTGATGGGACT	AAAAAEEEEEEEEEEEEEEEEEEE
NS500249:94:HLCHHAFXX:2:11206:22931:8948	0	VEEV	9982	60	22M	*	0	0	CGTGACACCTCCTGATGGGACT	A6AAAAEEE/AEE6EE/EE/AE
NS500249:94:HLCHHAFXX:1:21309:17153:8473	0	VEEV	9984	60	25M1S	*	0	0	TGACACCTCCTGATGGGACTAGCGCT	AAAAAEEEEEEEAEEEEEEEEEEEEE
NS500249:94:HLCHHAFXX:2:21201:9191:13089	0	VEEV	9984	60	26M	*	0	0	TGACACCTCCTGATGGGACTAGCGCC	AA6AAEEAEEEEEE6EAEEEEEEEAE
NS500249:94:HLCHHAFXX:3:11401:3035:2581	0	VEEV	9992	60	11M	*	0	0	CCTGATGGGAC	AAAAAEEEEEE
NS500249:94:HLCHHAFXX:1:21105:25315:15326	0	VEEV	9994	60	16M	*	0	0	TGATGGGACTAGCGCC	AAAAAEEEEEAEEAEE
NS500249:94:HLCHHAFXX:4:11509:5888:17467	0	VEEV	10009	60	1S11M	*	0	0	GCCTGGTGGAAT	AA6AAEEEEE6E
NS500249:94:HLCHHAFXX:1:11202:12340:13080	0	VEEV	10009	60	11M	*	0	0	CCTGGTGGAAT	AAAAAEEEEEE
NS500249:94:HLCHHAFXX:1:11306:10352:10426	0	VEEV	10009	60	11M	*	0	0	CCTGGTGGAAT	AAAAAEEEEEE
NS500249:94:HLCHHAFXX:2:11305:12934:13380	0	VEEV	10009	60	1S11M	*	0	0	GCCTGGTGGAAT	AAAAAEEEEE/E
NS500249:94:HLCHHAFXX:2:21211:17588:12515	0	VEEV	10009	60	1S11M	*	0	0	GCCTGGTGGAAT	6AAA6EEEEE/E
NS500249:94:HLCHHAFXX:3:11503:3694:10110	0	VEEV	10009	60	1S11M	*	0	0	GCCTGGTGGAAT	AAAAAEEEEE/E
NS500249:94:HLCHHAFXX:3:11609:21447:8265	0	VEEV	10009	60	1S11M	*	0	0	GCCTGGTGGAAT	AAAAAEEEEE6E
NS500249:94:HLCHHAFXX:4:11408:16924:14370	0	VEEV	10011	60	40M1S	*	0	0	TGGTGGAATGCGAGTGTGGCGGCACAAAGATCTCCGAGACT	AAAAAEE6EEEEEEEEEEEEEEEEEEEEEEEEEEEEEEEEE
NS500249:94:HLCHHAFXX:3:11508:1399:6262	0	VEEV	10012	60	11M	*	0	0	GGTGGAATGCG	AAAAAEEEAEA
NS500249:94:HLCHHAFXX:2:11109:7212:9882	0	VEEV	10013	60	11M	*	0	0	GTGGAATGCGA	AAAAAEEEEEE
NS500249:94:HLCHHAFXX:1:21208:26143:10140	0	VEEV	10020	60	30M1S	*	0	0	GCGAGTGTGGCGGCACAAAGATCTCCGAGAT	AAAAAEEEEEEEEEEEEEEEEEEEEEEEEEE
NS500249:94:HLCHHAFXX:3:11610:4011:7132	0	VEEV	10020	60	31M	*	0	0	GCGAGTGTGGCGGCACAAAGATCTCCGAGAC	AAAAAEEEEEEEEEEEEEEEEEEEEEEEEEE
NS500249:94:HLCHHAFXX:2:21307:22182:4439	0	VEEV	10022	60	29M	*	0	0	GAGTGTGGCGGCACAAAGATCTCCGAGAC	AAAAAEEEEAEEEEEAEEEEEEEEEEEEE
NS500249:94:HLCHHAFXX:2:11210:10360:8312	0	VEEV	10024	60	21M1S	*	0	0	GTGTGGCGGCACAAAGATCTCA	AAAAAEEEEE6EEEEEEEEEEE
NS500249:94:HLCHHAFXX:2:11302:1444:10875	0	VEEV	10024	60	22M	*	0	0	GTGTGGCGGCACAAAGATCTCC	AAAAAEEEEE/EE/EEEEEEEE
NS500249:94:HLCHHAFXX:3:11412:4082:9907	0	VEEV	10024	60	21M1S	*	0	0	GTGTGGCGGCACAAAGATCTCA	/AAAAEEEEEEEEEEEEEEEEE
NS500249:94:HLCHHAFXX:3:21410:13296:8728	0	VEEV	10024	60	27M	*	0	0	GTGTGGCGGCACAAAGATCTCCGAGAC	/AAAAEEEEEEEEEEEEEEEEAEEEAE
NS500249:94:HLCHHAFXX:4:11601:2306:1573	0	VEEV	10026	60	16M	*	0	0	GTGGCGGCACAAAGAT	AAAAAEEE6E/EEEEE
[truncated: 60,184 more rows]

## Sheet: Capsid Set B Data
**SAM Output for VEEV Capsid Data Set B
[truncated: 52,480 more rows]

[truncated: 5 more sheets: NonSpecific Control, Capsid Set A, Capsid Set B, Analysis, BowTie2 Analysis (Statistics)]
