# Supplementary material for: Protein Kinase C subtype δ interacts with Venezuelan equine encephalitis virus capsid protein and regulates viral RNA binding through modulation of capsid phosphorylation
Source: PLoS Pathog. 2020 Mar 9;16(3):e1008282. doi: 10.1371/journal.ppat.1008282 (PMC7082041; doi:10.1371/journal.ppat.1008282)
Supplement: S2 Dataset — Included are statistical analyses of the raw read data. The parsed data sets can be found in S1 Data. (XLSX) [file ppat.1008282.s006.xlsx]

## Sheet: Bowtie2 Analysis
						Capsid			Capsid
			Empty			Set A			Set B
			# of Reads	% of total		# of Reads	% of total		# of Reads	% of total
	Total Reads		3098137			4658246			2549264
	Reads after QC		1193811	0.385332		1861213	0.399552		1065365	0.417911
	(QC trim <20, Minlen 10)
	Average Length		26.83			26.58			33.74
	Unique Reads		350980	0.294		545335	0.293		329517	0.3093
	SINV Reads (+ and -)		42973	0.0359965		71378	0.0383503		35819	0.0336213
	SINV Reads (+)		34650	0.0290247		54443	0.0292514		27228	0.0255574
	SINV Reads (-)		8323	0.00697179		16935	0.0090989		8591	0.0080639
	Host Reads (Hg38)		963549	0.80712		1481678	0.796082		911693	0.855756
	Unmapped Reads		187289	0.156883		308157	0.165568		117853	0.110622
			The majority of host reads map to rRNAs (as determined by the Hg38 / UCSC Analysis) via Bowtie2 analysis
			The vast majority of Unmapped Reads are noted as Adaptor-Dimer / Primer Dimer sequences
